# Supplementary material for: Analyzing Metabolic States of Adipogenic and Osteogenic Differentiation in Human Mesenchymal Stem Cells via Genome Scale Metabolic Model Reconstruction
Source: Front Cell Dev Biol. 2021 Jun 4;9:642681. doi: 10.3389/fcell.2021.642681 (PMC8212021; doi:10.3389/fcell.2021.642681)
Supplement: Supplementary file 2 [file Data_Sheet_2.xlsx]

## Sheet: Pro-adipogenic enrichment
P-value	Adjusted P-value	Group	Enriched set size	Total set size		P-value	Adjusted P-value	Group	Enriched set size	Total set size		Pro-adipogenic enrichment		Result
4.95561e-07	1.63535e-05	Exchange/demand reaction	26	1368		1.11762e-13	1.11762e-12	Lipid	7	1241
1.5327e-05	0.000252895	Fatty acid oxidation	16	961		0.000111724	0.000558619	Exchange/Demand	26	1368
0.00115008	0.0126508	Fatty acid synthesis	1	240		0.000349494	0.00116498	Central Energy	20	1104
0.0153692	0.126796	Nucleotide interconversion	11	164		0.00803218	0.0200805	Glycan	6	422
0.0323588	0.202655	Keratan sulfate degradation	6	76		0.0219471	0.0438943	Other	7	408
0.038552	0.202655	Sphingolipid metabolism	1	133		0.0489502	0.0815836	Amino Acid	11	491
0.0429874	0.202655	Glycolysis/gluconeogenesis	4	42		0.0644848	0.0921212	Nucleotide	13	299
0.0626327	0.237011	Miscellaneous	2	152		0.126997	0.158747	Vitamin	4	191
0.0646666	0.237011	Alanine and aspartate metabolism	2	13		0.206118	0.22902	Sugar	3	120
0.0722217	0.237011	Transport, endoplasmic reticular	4	210		1	1	Transport	112	3485
0.085106	0.237011	Transport, mitochondrial	13	453
0.0861857	0.237011	Transport, lysosomal	1	105
0.109573	0.275443	Bile acid synthesis	4	185
0.11878	0.275443	Eicosanoid metabolism	1	93
0.125201	0.275443	Transport, peroxisomal	7	154
0.137534	0.283664	Valine, leucine, and isoleucine metabolism	3	45
0.147619	0.286555	Fructose and mannose metabolism	2	23
0.186425	0.335375	Transport, golgi apparatus	2	99
0.202726	0.335375	Transport, nuclear	1	71
0.204464	0.335375	Tyrosine metabolism	2	93
0.21342	0.335375	Steroid metabolism	2	90
0.255309	0.367403	Beta-Alanine metabolism	1	10
0.26291	0.367403	Glycosphingolipid metabolism	2	71
0.269779	0.367403	Vitamin A metabolism	2	47
0.278336	0.367403	Folate metabolism	2	59
0.320708	0.385254	Propanoate metabolism	1	15
0.330149	0.385254	Glutamate metabolism	1	16
0.346324	0.385254	Pentose phosphate pathway	1	41
0.350231	0.385254	Arginine and proline metabolism	1	40
0.350231	0.385254	Urea cycle	1	40
0.362714	0.386115	Pyrimidine synthesis	1	21
0.376526	0.388293	NAD metabolism	1	27
1	1	Transport, extracellular	84	2393

## Sheet: Pro-osteogenic enrichment
P-value	Adjusted P-value	Group	Enriched set size	Total set size		P-value	Adjusted P-value	Group	Enriched set size	Total set size		Pro-osteogenic enrichment		Result
2.53158e-08	7.08843e-07	Fatty acid oxidation	12	961		5.06124e-16	5.06124e-15	Lipid	6	1241
6.14483e-07	8.60276e-06	Exchange/demand reaction	28	1368		4.21769e-06	2.10884e-05	Central Energy	17	1104
0.050673	0.367182	Transport, mitochondrial	12	453		5.94818e-05	0.000183968	Amino Acid	4	491
0.0524546	0.367182	Bile acid synthesis	3	185		7.35873e-05	0.000183968	Exchange/Demand	28	1368
0.128111	0.372377	Pentose phosphate pathway	3	41		0.0419282	0.0838564	Other	9	408
0.13298	0.372377	Glycolysis/gluconeogenesis	3	42		0.126393	0.210655	Nucleotide	9	299
0.133565	0.372377	Transport, endoplasmic reticular	6	210		0.162752	0.232502	Vitamin	6	191
0.14605	0.372377	Nucleotide interconversion	7	164		0.201637	0.252046	Sugar	4	120
0.156217	0.372377	Vitamin A metabolism	3	47		0.364349	0.404832	ROS	1	22
0.156458	0.372377	Transport, lysosomal	5	105		1	1	Transport	120	3485
0.158529	0.372377	Squalene and cholesterol synthesis	1	5
0.167863	0.372377	Transport, peroxisomal	6	154
0.177303	0.372377	Miscellaneous	5	152
0.200602	0.372377	Steroid metabolism	2	90
0.200921	0.372377	Folate metabolism	3	59
0.225118	0.372377	Eicosanoid metabolism	3	93
0.226086	0.372377	Transport, nuclear	3	71
0.276423	0.384125	Tryptophan metabolism	2	49
0.309244	0.384125	Glycine, serine, alanine, and threonine metabolism	1	47
0.314315	0.384125	Methionine and cysteine metabolism	1	46
0.317657	0.384125	Galactose metabolism	1	14
0.3279	0.384125	Propanoate metabolism	1	15
0.336964	0.384125	Glutathione metabolism	1	16
0.362808	0.384125	Citric acid cycle	1	20
0.365081	0.384125	Purine catabolism	1	34
0.366982	0.384125	Pyrimidine synthesis	1	21
0.370406	0.384125	Pyruvate metabolism	1	32
1	1	Transport, extracellular	88	2393

## Sheet: Pro-expansion enrichment
P-value	Adjusted P-value	Group	Enriched set size	Total set size		P-value	Adjusted P-value	Group	Enriched set size	Total set size			Pro-expansion enrichment	Result
3.85362e-06	0.000254339	Exchange/demand reaction	98	1368		4.2297e-06	4.65267e-05	Lipid	72	1241
5.54875e-05	0.00183109	Fatty acid oxidation	65	961		0.00117799	0.00647893	Other	20	408
0.000226676	0.00334788	Cholesterol metabolism	9	242		0.00245209	0.008991	Central Energy	75	1104
0.000259846	0.00334788	Fatty acid synthesis	9	240		0.00376402	0.010351	Exchange/Demand	98	1368
0.000269388	0.00334788	Transport, lysosomal	1	105		0.011947	0.0250535	Amino Acid	31	491
0.000304353	0.00334788	Transport, mitochondrial	25	453		0.0136655	0.0250535	Glycan	26	422
0.000646717	0.00609762	Sphingolipid metabolism	3	133		0.0210251	0.0330394	Vitamin	23	191
0.00144159	0.0118931	Bile acid synthesis	7	185		0.0254793	0.035034	ROS	5	22
0.00239845	0.0175886	Vitamin A metabolism	11	47		0.0782204	0.0956027	Nucleotide	23	299
0.00289339	0.0190963	Biotin metabolism	5	12		0.110113	0.121125	Sugar	8	120
0.0230452	0.138271	Alanine and aspartate metabolism	4	13		1	1	Transport	296	3485
0.0345059	0.183402	Inositol phosphate metabolism	2	65
0.0366985	0.183402	Miscellaneous	9	152
0.0409529	0.183402	Blood group synthesis	8	47
0.0437234	0.183402	Glutathione metabolism	4	16
0.0487991	0.183402	Methionine and cysteine metabolism	1	46
0.0511737	0.183402	Pentose phosphate pathway	7	41
0.0527976	0.183402	Chondroitin synthesis	1	45
0.0527976	0.183402	Valine, leucine, and isoleucine metabolism	1	45
0.061624	0.203359	Tyrosine metabolism	5	93
0.0679092	0.211621	Eicosanoid metabolism	12	93
0.0705404	0.211621	Steroid metabolism	5	90
0.0771705	0.213423	Transport, golgi apparatus	6	99
0.0776084	0.213423	Phosphatidylinositol phosphate metabolism	1	40
0.0898841	0.232033	R group synthesis	2	6
0.0977351	0.232033	Transport, endoplasmic reticular	19	210
0.0980771	0.232033	Glycerophospholipid metabolism	17	165
0.0994793	0.232033	Glycosphingolipid metabolism	4	71
0.104366	0.232033	Phenylalanine metabolism	1	36
0.110207	0.232033	Nucleotide interconversion	15	164
0.111833	0.232033	Keratan sulfate degradation	9	76
0.113396	0.232033	Transport, peroxisomal	14	154
0.116017	0.232033	Arachidonic acid metabolism	6	44
0.120454	0.233822	Pyrimidine catabolism	1	34
0.131371	0.247729	Glycine, serine, alanine, and threonine metabolism	6	47
0.140852	0.258229	Transport, nuclear	5	71
0.148316	0.264563	Lysine metabolism	1	31
0.159937	0.273974	Arginine and proline metabolism	2	40
0.161894	0.273974	Tryptophan metabolism	3	49
0.17922	0.295713	Folate metabolism	5	59
0.191716	0.307199	Chondroitin sulfate degradation	3	44
0.205062	0.307199	Androgen and estrogen synthesis and metabolism	1	26
0.206226	0.307199	Urea cycle	4	40
0.207155	0.307199	Glycolysis/gluconeogenesis	4	42
0.209454	0.307199	Purine catabolism	2	34
0.226053	0.321881	Aminosugar metabolism	2	32
0.229218	0.321881	NAD metabolism	3	27
0.236837	0.325652	Pyruvate metabolism	3	32
0.267894	0.352948	Glutamate metabolism	2	16
0.267894	0.352948	N-glycan metabolism	2	16
0.272733	0.352948	Pyrimidine synthesis	1	21
0.285418	0.362261	Citric acid cycle	2	20
0.301148	0.375014	Heme synthesis	1	19
0.315154	0.385189	O-glycan metabolism	1	18
0.345634	0.392027	ROS detoxification	1	6
0.353918	0.392027	Propanoate metabolism	1	15
0.353918	0.392027	Purine synthesis	1	15
0.364828	0.392027	CoA synthesis	1	14
0.364828	0.392027	Galactose metabolism	1	14
0.364828	0.392027	Histidine metabolism	1	14
0.374139	0.392027	Vitamin D metabolism	1	13
0.378045	0.392027	Leukotriene metabolism	1	8
0.385178	0.392027	Linoleate metabolism	1	9
0.385178	0.392027	Triacylglycerol synthesis	1	9
0.386087	0.392027	Vitamin B6 metabolism	1	11
1	1	Transport, extracellular	226	2393

## Sheet: Metabolic_difference_rxn_pred
Reaction [Result]	mean E	std dev E	mean O	std devO	mean A	std dev A	O/E	p-value from t-test OvE	A/E	p-value from t-test AvE	O/A	p- value from t-test OvA
10FTHF5GLUtl	3.74675	8.74077	5.97352	11.3616	0.179157	2.00886	1.59432	3.05929e-68	0.0478166	0	33.3424	0
10FTHF5GLUtm	0.587581	3.24594	0.0611483	0.93723	0.0592852	1.07392	0.104068	3.73709e-65	0.100897	1.16878e-72	1.03143	0.883038
10FTHF6GLUtl	0.108698	1.37007	0.143651	1.58194	0.100841	1.34139	1.32156	0.0604897	0.927717	0.634292	1.42453	0.018903
10FTHF6GLUtm	0.0432495	0.848528	0.0603851	1.10087	0.0440078	0.851028	1.3962	0.164662	1.01753	0.941618	1.37215	0.17932
10FTHF7GLUtl	0.0993691	1.17004	0.136586	1.29251	0.0724247	0.856004	1.37454	0.0165472	0.728846	0.0304878	1.88591	2.09005e-06
10FTHF7GLUtm	0.0429873	0.74428	0.0474588	0.751979	0.0311935	0.473498	1.10402	0.635889	0.725646	0.119131	1.52143	0.0355695
10FTHFtl	-3.95482	8.92059	-6.25376	11.532	-0.352423	2.55883	1.5813	3.15049e-70	0.0891123	0	17.745	0
10FTHFtm	-137.613	193.843	-269.881	133.689	-195.591	214.942	1.96116	0	1.42132	3.75796e-118	1.37982	1.25038e-229
12DHCHOLabc	0.264345	4.03528	0.285263	4.44548	0.278962	4.87676	1.07913	0.695685	1.0553	0.789083	1.02259	0.914293
12DHCHOLt	0.264345	4.03528	0.285263	4.44548	0.278962	4.87676	1.07913	0.695685	1.0553	0.789083	1.02259	0.914293
12HPETATP	0	0	0	0	0.21589	4.29458	0	0	987987	9.87e-18	9.87e-18	9.87e-18
12HPETUPKt	0.589876	7.27302	0	0	0.600862	7.12315	9.87e-18	9.87e-18	1.01862	0.900309	9.87e-18	9.87e-18
12PPDRte	0.310281	3.88056	-298.486	124.123	-986.141	30.5923	-961.987	0	-3178.22	0	0.302681	0
13DAMPPOX	0.086638	2.87722	1.40195	10.2953	0.395252	6.27671	16.1817	7.11207e-45	4.5621	2.57947e-07	3.54698	8.98356e-22
13DAMPPte	0.696262	7.07567	0	0	0.537907	7.29798	9.87e-18	9.87e-18	0.772565	0.0706954	9.87e-18	9.87e-18
13HODENADor	17.6012	30.294	0.414034	5.68598	0.501491	6.34249	0.023523	0	0.0284918	0	0.825605	0.247426
13HODErxn1	17.97	30.7828	0.900713	8.11466	0.74475	7.85067	0.0501232	0	0.0414441	0	1.20942	0.117859
13HODEt1	0.368771	5.59429	0.48668	5.79255	0.243259	4.63261	1.31973	0.10075	0.659648	0.0445055	2.00066	0.000184309
13_CIS_RETNte	1.66376	8.64754	0.364167	5.54955	0.273865	4.56165	0.218883	1.69992e-44	0.164607	1.51602e-61	1.32973	0.152374
13oODEt1	17.6012	30.294	0.414034	5.68598	0.501491	6.34249	0.023523	0	0.0284918	0	0.825605	0.247426
14HDoHEte	73.1808	79.4424	943.914	70.0489	41.7732	62.7975	12.8984	0	0.570821	1.8174e-278	22.5962	0
15HETEt1	581.055	125.397	417.314	130.479	202.925	97.7206	0.718201	0	0.349235	0	2.0565	0
15HPETATP	0.225608	4.21283	0.400408	4.74728	0.172512	2.94897	1.7748	0.00197904	0.764657	0.229158	2.32104	2.8182e-06
15HPETUPKt	0	0	0.262481	3.50464	0	0	987987	9.87e-18	0	0	987987	9.87e-18
15KPROSTGF2c	314.934	172.976	-358.407	150.946	-14.0419	48.9181	-1.13804	0	-0.0445867	0	25.5242	0
15KPROSTGF2t	0.333225	3.88557	0.211493	3.39832	0.241054	4.62465	0.634685	0.0084806	0.723398	0.0770873	0.877367	0.564294
18HARACHDte	0	0	0.525796	6.57567	0	0	987987	9.87e-18	0	0	987987	9.87e-18
18HARACHDtr	0	0	0.525796	6.57567	0	0	987987	9.87e-18	0	0	987987	9.87e-18
1A25HVITD2t	0.573959	5.93576	0.596994	6.80036	0	0	1.04013	0.774286	9.87e-18	9.87e-18	987987	9.87e-18
1A25HVITD2tm	0.573959	5.93576	0.596994	6.80036	0	0	1.04013	0.774286	9.87e-18	9.87e-18	987987	9.87e-18
1MNCAMt	-12.8087	27.9132	-34.3888	43.2265	-33.5778	48.0795	2.68481	0	2.62149	0	1.02415	0.157603
1MNCAMti	0.302365	4.5137	0	0	0.248108	4.40043	9.87e-18	9.87e-18	0.820557	0.317695	9.87e-18	9.87e-18
1PPDCRp	3.92445	15.8486	1.58257	10.7293	2.22817	13.7495	0.403258	7.41671e-42	0.567767	6.061e-21	0.710252	3.3225e-05
1a25DHVITD3TRn	0.75869	7.99127	0.672941	7.20708	0	0	0.886978	0.373378	9.87e-18	9.87e-18	987987	9.87e-18
1a_25VITD2Hm	0	0	0.221998	3.35687	0	0	987987	9.87e-18	0	0	987987	9.87e-18
21HPRGNLONEt1	0.274179	4.03508	0.279217	4.16138	0.324063	5.08	1.01837	0.922398	1.18194	0.373284	0.861614	0.443097
21HPRGNLONEt2	-0.274179	4.03508	-0.279217	4.16138	-0.324063	5.08	1.01837	0.922398	1.18194	0.373284	0.861614	0.443097
24_25DHVITD3t	0.339192	4.85903	0	0	0	0	9.87e-18	9.87e-18	9.87e-18	9.87e-18	0	0
25HVITD2t	0.361154	5.37779	0.361406	4.84061	0.309356	5.47161	1.0007	0.996894	0.856578	0.433368	1.16825	0.422407
25HVITD2tin_m	0.573959	5.93576	0.818991	7.57833	0	0	1.42692	0.00413364	9.87e-18	9.87e-18	987987	9.87e-18
25HVITD3t	0.438439	6.94297	0.437793	5.1872	0.353219	5.39205	0.998525	0.993378	0.805628	0.259334	1.23944	0.201788
25HVITD3tin_m	0.75869	7.99127	0.672941	7.20708	0	0	0.886978	0.373378	9.87e-18	9.87e-18	987987	9.87e-18
25VITD2Hm	0.573959	5.93576	0.818991	7.57833	0	0	1.42692	0.00413364	9.87e-18	9.87e-18	987987	9.87e-18
25VITD3Hm	0.75869	7.99127	0.672941	7.20708	0	0	0.886978	0.373378	9.87e-18	9.87e-18	987987	9.87e-18
2AMACHYD	0.996464	7.64759	98.7554	87.3057	13.6059	26.636	99.1058	0	13.6542	0	7.25826	0
2AMACSULT	0.126682	2.97527	0	0	0.266768	3.60756	9.87e-18	9.87e-18	2.10581	0.000520979	9.87e-18	9.87e-18
2DR1PP	0.695979	7.25403	0.748883	6.74382	0.517039	6.60856	1.07601	0.550405	0.742895	0.0341499	1.44841	0.00546214
2H3MVc	0.390353	4.98692	1.23428	8.18717	0.356528	5.47049	3.16197	2.1859e-23	0.913348	0.596231	3.46195	1.8238e-24
2H3MVte	0.390353	4.98692	1.23428	8.18717	0.356528	5.47049	3.16197	2.1859e-23	0.913348	0.596231	3.46195	1.8238e-24
2HBO	-762.184	125.857	-872.719	97.1798	-80.4527	82.3488	1.14502	0	0.105555	0	10.8476	0
2HBt2	-999.782	5.8741	-920.25	110.255	-112.478	253.728	0.92045	0	0.112503	0	8.18159	0
2HCO3_NAt	-999.735	6.45383	-997.183	17.6316	-999.622	7.55363	0.997447	4.21219e-54	0.999887	0.188662	0.997559	5.19892e-49
2HIVc	0.379239	5.37158	0.478335	6.31859	0.420612	5.88689	1.2613	0.17907	1.10909	0.547194	1.13724	0.448621
2HIVte	0.379239	5.37158	0.478335	6.31859	0.420612	5.88689	1.2613	0.17907	1.10909	0.547194	1.13724	0.448621
2HYDOGOAT3t	-0.321792	4.7137	-0.26928	4.50596	-0.235968	4.44166	0.836812	0.367642	0.733292	0.123838	1.14117	0.551392
2HYDOGte	0.321792	4.7137	0.26928	4.50596	0.235968	4.44166	0.836812	0.367642	0.733292	0.123838	1.14117	0.551392
2HYOXPLCte	0	0	0	0	0.317702	5.23138	0	0	987987	9.87e-18	9.87e-18	9.87e-18
2M3HBUc	0.566953	6.99746	2.06527	10.3092	0	0	3.64275	6.14625e-42	9.87e-18	9.87e-18	987987	9.87e-18
2M3HBUte	0.566953	6.99746	2.06527	10.3092	0	0	3.64275	6.14625e-42	9.87e-18	9.87e-18	987987	9.87e-18
2M3HBUtm	0.566953	6.99746	2.06527	10.3092	0	0	3.64275	6.14625e-42	9.87e-18	9.87e-18	987987	9.87e-18
2M3HVACc	0.735353	7.40161	0.945342	8.80316	0.780513	9.07572	1.28556	0.0400183	1.06141	0.655141	1.21118	0.140864
2M3HVACte	0.735353	7.40161	0.945342	8.80316	0.780513	9.07572	1.28556	0.0400183	1.06141	0.655141	1.21118	0.140864
2M3OVACm	0.735353	7.40161	0.945342	8.80316	0.780513	9.07572	1.28556	0.0400183	1.06141	0.655141	1.21118	0.140864
2M3OVACtm	0.735353	7.40161	0.945342	8.80316	0.780513	9.07572	1.28556	0.0400183	1.06141	0.655141	1.21118	0.140864
2M3OVCOAm	0.735353	7.40161	0.945342	8.80316	0.780513	9.07572	1.28556	0.0400183	1.06141	0.655141	1.21118	0.140864
2MB2COAc	2.80837e-08	1.86567e-08	23.7685	12.6547	0.0663407	0.0397589	8.46345e+08	0	2.36224e+06	0	358.28	0
2MCITt	51.9513	48.623	0.985188	7.23939	26.1047	34.5803	0.0189637	0	0.502483	0	0.0377399	0
2MOPtm	0.802501	7.03454	2.85133	15.8597	2.85387	14.9377	3.55305	4.14347e-41	3.55622	2.21415e-46	0.999108	0.98944
2OBUTt	595.193	190.251	474.929	198.136	221.978	166.6	0.797941	0	0.372952	0	2.13953	0
2OXOADOXm	0.793036	7.95644	0	0	0.793858	8.53399	9.87e-18	9.87e-18	1.00104	0.993476	9.87e-18	9.87e-18
2OXOADPt	0	0	0	0	0.321669	5.58629	0	0	987987	9.87e-18	9.87e-18	9.87e-18
2PGtr	-12.2998	26.0368	-4.68163	15.1731	-60.2553	59.4208	0.380626	1.37531e-169	4.89888	0	0.0776966	0
34DHOXMANDte	0	0	0	0	0.832818	8.02513	0	0	987987	9.87e-18	9.87e-18	9.87e-18
34DHOXPEGOX	0	0	0	0	0.39528	5.49111	0	0	987987	9.87e-18	9.87e-18	9.87e-18
34DHOXPEGt	0	0	0	0	0.39528	5.49111	0	0	987987	9.87e-18	9.87e-18	9.87e-18
34DHPEAR	0.426806	5.86517	3.51022	16.6664	0.458386	5.75369	8.2244	9.46833e-88	1.07399	0.655465	7.65779	1.71826e-89
34DHPEt	-0.426806	5.86517	-3.51022	16.6664	-0.458386	5.75369	8.2244	9.46833e-88	1.07399	0.655465	7.65779	1.71826e-89
34DHPHAMT	1.92402	12.0499	0.524191	6.36823	0.351947	4.98058	0.272446	9.21816e-30	0.182923	5.78897e-45	1.4894	0.0151107
34DHPHAte	2.65424	15.5861	0.545474	6.32407	0.353756	5.47787	0.205511	3.78239e-43	0.13328	2.16043e-59	1.54195	0.00921112
34DHPHELAT1tc	0.265668	4.89751	0	0	0	0	9.87e-18	9.87e-18	9.87e-18	9.87e-18	0	0
34DHPHEt	-0.620686	6.64223	0	0	0	0	9.87e-18	9.87e-18	9.87e-18	9.87e-18	0	0
34DHPLACOX	65.7408	72.8378	773.743	127.375	963.868	56.3309	11.7696	0	14.6616	0	0.802748	0
34DHPLACOX_NADP_	-61.1625	71.6958	-772.674	127.761	-963.162	57.1822	12.6331	0	15.7476	0	0.802226	0
34DHXMANDACOX	55.3373	69.5182	704.716	139.361	991.347	28.4608	12.7349	0	17.9146	0	0.710867	0
34DHXMANDACOX_NADP_	-55.3373	69.5182	-704.716	139.361	-990.787	29.441	12.7349	0	17.9045	0	0.711269	0
34HPLFM	2.38449	10.6652	23.8	37.6512	2.98245	12.7873	9.98114	0	1.25077	3.18868e-05	7.97999	0
34HPLte	0.880452	8.14491	31.2908	44.7651	0.606348	7.6679	35.5395	0	0.688678	0.00443537	51.6054	0
34HPLtm	1.11123	12.1668	-20.243	37.4815	0.622975	10.5673	-18.2167	0	0.560616	0.000429818	-32.4941	0
34HPPOR	0	0	0	0	0.822088	8.75842	0	0	987987	9.87e-18	9.87e-18	9.87e-18
34HPPte	-44.166	46.437	-48.6789	55.6724	-0.614888	6.02476	1.10218	2.56411e-12	0.0139222	0	79.167	0
35CGMPtn	0.368936	5.8829	0.452419	5.40028	29.2888	45.9925	1.22628	0.242671	79.3873	0	0.0154468	0
3AIBSYMPt	-956.51	81.2942	936.607	105.268	-987.367	45.6296	-0.979192	0	1.03226	0	-0.948591	0
3AIBTm	0.654069	7.22139	0	0	0.928253	8.75546	9.87e-18	9.87e-18	1.4192	0.00513841	9.87e-18	9.87e-18
3AIB_Dtm	-22.6769	37.8964	-37.0858	50.5755	-42.5007	57.2997	1.6354	5.71491e-144	1.87418	4.10054e-239	0.872593	1.55718e-15
3AIBt1	956.034	81.5189	-935.026	105.771	986.546	47.0963	-0.978026	0	1.03192	7.43535e-305	-0.947778	0
3AIBtmi	0.654069	7.22139	0	0	0.928253	8.75546	9.87e-18	9.87e-18	1.4192	0.00513841	9.87e-18	9.87e-18
3ANTHRNtr	0	0	0	0	-0.289441	5.06943	0	0	987987	9.87e-18	9.87e-18	9.87e-18
3DHCAS	0	0	0	0	0.407983	5.3605	0	0	987987	9.87e-18	9.87e-18	9.87e-18
3DHCDCAS	0	0	0	0	2.18899	10.2062	0	0	987987	9.87e-18	9.87e-18	9.87e-18
3DHCDCHOLabc	0.261431	4.72904	0	0	0	0	9.87e-18	9.87e-18	9.87e-18	9.87e-18	0	0
3DHCDCHOLt	0.261431	4.72904	-1.07116	9.02237	-334.715	151.957	-4.09729	9.29057e-50	-1280.32	0	0.0032002	0
3DHCDCHOLt2	0	0	1.07116	9.02237	332.643	151.511	987987	9.87e-18	987987	9.87e-18	0.00322015	0
3DHCHOLabc	0.342156	5.19897	0.392235	4.9694	0.212057	4.1822	1.14636	0.435988	0.619768	0.0233383	1.84966	0.00160155
3DHCHOLt	0.342156	5.19897	0.392235	4.9694	-474.179	164.221	1.14636	0.435988	-1385.86	0	-0.000827186	0
3DHCHOLt2	0	0	0	0	474.131	164.216	0	0	987987	9.87e-18	9.87e-18	9.87e-18
3DHDCAabc	0.344535	6.05413	0	0	0.242676	4.03828	9.87e-18	9.87e-18	0.704359	0.102923	9.87e-18	9.87e-18
3DHDCAt	0.344535	6.05413	-0.261092	3.35382	-0.0112556	6.18649	-0.757809	4.2542e-22	-0.0326691	1.85644e-06	23.1965	8.16679e-05
3DHDCAt2	0	0	0.261092	3.35382	0.253932	4.68081	987987	9.87e-18	987987	9.87e-18	1.0282	0.88941
3DHLCAS	0	0	0	0	5.44876	18.3883	0	0	987987	9.87e-18	9.87e-18	9.87e-18
3DHLCAabc	0.205244	3.24487	0.379082	4.4289	0.211332	4.29978	1.84698	0.000353547	1.02966	0.895941	1.79378	0.00209795
3DHLCAt	0.205244	3.24487	0.379082	4.4289	-603.395	159.697	1.84698	0.000353547	-2939.89	0	-0.000628248	0
3DHLCAt2	0	0	0	0	598.331	159.531	0	0	987987	9.87e-18	9.87e-18	9.87e-18
3DPHBH1	1.24107	3.8674	0.162973	1.32281	1.68544	5.01539	0.131316	1.21778e-181	1.35805	4.77449e-16	0.0966949	2.26156e-223
3DPHBH2	0.304355	2.06661	1.52229	4.27782	0.0793224	1.06152	5.00168	5.98522e-184	0.260625	1.3759e-29	19.1911	0
3DSPHR	24.0933	37.2115	14.0871	30.632	12.1998	30.3842	0.584691	2.96084e-117	0.506356	1.38635e-179	1.1547	7.54214e-07
3H3MGLTc	11.0227	25.1651	398.333	142.416	39.1744	51.6027	36.1376	0	3.55399	0	10.1682	0
3H3MGLTte	11.0227	25.1651	398.333	142.416	39.1744	51.6027	36.1376	0	3.55399	0	10.1682	0
3HAO	0	0	0	0	1.32832	10.4492	0	0	987987	9.87e-18	9.87e-18	9.87e-18
3HBCDm	1.58794e-09	4.90857e-09	40.8375	14.7407	0.00106179	0.00535257	2.57172e+10	0	668660	6.72741e-114	38460.9	0
3HBCOAHLm	1.52969	10.7971	0.235218	4.38449	9.92077	21.4648	0.153768	2.85458e-34	6.48548	0	0.0237096	0
3HBCOARc	1.58946e-09	4.90857e-09	40.8375	14.7407	0.00106179	0.00535257	2.56928e+10	0	668024	6.72741e-114	38460.9	0
3HCO3_NAt	-999.804	4.7388	-999.749	6.21636	-999.752	6.5054	0.999945	0.429914	0.999948	0.45814	0.999997	0.968818
3HGLUTCOAm	1.32546	10.858	0	0	0.941284	9.6343	9.87e-18	9.87e-18	0.710155	0.00210416	9.87e-18	9.87e-18
3HIVAcm	0.863755	8.74597	0.90083	7.46426	0	0	1.04292	0.719052	9.87e-18	9.87e-18	987987	9.87e-18
3HIVActe	0.863755	8.74597	0.90083	7.46426	0	0	1.04292	0.719052	9.87e-18	9.87e-18	987987	9.87e-18
3HIVActm	0.863755	8.74597	0.90083	7.46426	0	0	1.04292	0.719052	9.87e-18	9.87e-18	987987	9.87e-18
3HKYNAKGAT	0.371027	5.39294	0.674115	10.8716	0.466598	7.18204	1.81689	0.00451176	1.25759	0.218146	1.44475	0.0678138
3HLYTCL	0	0	0	0	7.00089	24.2694	0	0	987987	9.87e-18	9.87e-18	9.87e-18
3HMPtd	0.487288	5.97624	3.04489	13.1084	0.417487	5.66791	6.24864	3.70899e-90	0.856756	0.325073	7.29336	5.12967e-100
3HMPtm	0.487288	5.97624	3.04489	13.1084	0.417487	5.66791	6.24864	3.70899e-90	0.856756	0.325073	7.29336	5.12967e-100
3HPPt	0.473754	5.74939	1.00925	9.20449	0.358646	5.46899	2.13032	2.3258e-08	0.757031	0.0921019	2.81405	2.81989e-12
3HPPtm	-0.473754	5.74939	-1.00925	9.20449	-0.358646	5.46899	2.13032	2.3258e-08	0.757031	0.0921019	2.81405	2.81989e-12
3M4HDXPAC	0	0	0	0	0.20181	4.21588	0	0	987987	9.87e-18	9.87e-18	9.87e-18
3MGLUTACc	0.648578	7.19815	0.716275	7.5642	0.949468	9.81306	1.10438	0.467219	1.46392	0.00423015	0.754396	0.0349027
3MGLUTACte	0.648578	7.19815	0.716275	7.5642	0.652012	8.26075	1.10438	0.467219	1.00529	0.971026	1.09856	0.517759
3MGLUTACtm	0.648578	7.19815	0.716275	7.5642	0.949468	9.81306	1.10438	0.467219	1.46392	0.00423015	0.754396	0.0349027
3MGLUTRc	0	0	0	0	0.297456	5.18398	0	0	987987	9.87e-18	9.87e-18	9.87e-18
3MGLUTRte	0	0	0	0	0.297456	5.18398	0	0	987987	9.87e-18	9.87e-18	9.87e-18
3MHISc	72.5025	78.2413	0.776059	7.56642	39.8166	61.8069	0.0107039	0	0.549176	0	0.0194908	0
3MHISt1	-999.4	9.15477	-938.479	71.9212	-999.558	7.34133	0.939043	0	1.00016	0.118166	0.938894	0
3MHISt2	-72.4074	78.5173	60.1013	72.1081	-39.755	62.1217	-0.830043	0	0.549046	6.43903e-307	-1.51179	0
3MHISt3	-999.495	7.46865	-999.357	9.12354	-999.619	6.89939	0.999861	0.18584	1.00012	0.155932	0.999737	0.00871456
3MLDAt	0.620167	7.16051	0	0	0.508927	6.80711	9.87e-18	9.87e-18	0.820629	0.191068	9.87e-18	9.87e-18
3MOBt2im	420.459	148.874	778.294	120.087	669.88	142.663	1.85106	0	1.59321	0	1.16184	0
3MOBte	-0.389442	5.61333	-1.73913	10.4039	-0.416819	5.83556	4.46569	2.55523e-38	1.0703	0.694875	4.17238	3.09138e-37
3MOPt2im	296.614	133.95	911.394	71.6899	472.094	144.209	3.07266	0	1.59161	0	1.93054	0
3MOPte	-0.37529	5.48724	-2.3866	10.631	-0.304421	5.12418	6.35934	8.37023e-81	0.811162	0.272949	7.83979	8.54255e-92
3MOX4HOXMte	0	0	0	0	0.366739	5.52429	0	0	987987	9.87e-18	9.87e-18	9.87e-18
3MOX4HOXPGALDOX	57.8258	71.262	858.283	105.466	73.0653	76.7525	14.8426	0	1.26354	1.45722e-63	11.7468	0
3MOX4HOXPGALDOX_NADP_	-57.8258	71.262	-858.283	105.466	-72.4256	77.0413	14.8426	0	1.25248	2.78952e-58	11.8506	0
3MOXTYRESSte	0.0825605	1.4512	0.090915	1.47305	0	0	1.10119	0.650784	9.87e-18	9.87e-18	987987	9.87e-18
3MOXTYROX	0	0	0	0	0.20181	4.21588	0	0	987987	9.87e-18	9.87e-18	9.87e-18
3MOXTYRt	-0.247681	4.35359	-0.272745	4.41915	0.603711	7.25831	1.10119	0.650784	-2.43745	3.91698e-31	-0.451781	1.97151e-30
3MTPte	1.17756	8.717	0.478639	5.8335	9.66303	24.0643	0.406467	1.47688e-13	8.20599	0	0.049533	0
3OHGLUTACOAT3t	1.32546	10.858	-0.24876	4.41654	0.941284	9.6343	-0.187678	3.14363e-49	0.710155	0.00210416	-0.264277	2.67944e-35
3OHGLUTACm	1.32546	10.858	0	0	0.941284	9.6343	9.87e-18	9.87e-18	0.710155	0.00210416	9.87e-18	9.87e-18
3OHGLUTACte	0	0	0.24876	4.41654	0	0	987987	9.87e-18	0	0	987987	9.87e-18
3OHGLUTACtm	1.32546	10.858	0	0	0.941284	9.6343	9.87e-18	9.87e-18	0.710155	0.00210416	9.87e-18	9.87e-18
3OHSEBACte	0.525586	5.70941	0	0	0.658901	8.81086	9.87e-18	9.87e-18	1.25365	0.142221	9.87e-18	9.87e-18
3OHSEBACtxc	0.525586	5.70941	0	0	0.658901	8.81086	9.87e-18	9.87e-18	1.25365	0.142221	9.87e-18	9.87e-18
3OHSEBACx	0.525586	5.70941	0	0	0.658901	8.81086	9.87e-18	9.87e-18	1.25365	0.142221	9.87e-18	9.87e-18
3OHSEBCOAx	0.525586	5.70941	0	0	0.658901	8.81086	9.87e-18	9.87e-18	1.25365	0.142221	9.87e-18	9.87e-18
3OHSUBACte	0.61485	7.04231	0	0	0	0	9.87e-18	9.87e-18	9.87e-18	9.87e-18	0	0
3OHSUBACtxc	0.61485	7.04231	0	0	0	0	9.87e-18	9.87e-18	9.87e-18	9.87e-18	0	0
3OHSUBACx	0.61485	7.04231	0	0	0	0	9.87e-18	9.87e-18	9.87e-18	9.87e-18	0	0
3OHSUBCOAx	0.61485	7.04231	0	0	0	0	9.87e-18	9.87e-18	9.87e-18	9.87e-18	0	0
3PGtr	-0.39201	5.5657	-0.318717	4.99196	-0.194023	4.17442	0.813033	0.273522	0.494944	0.00092629	1.64268	0.0292309
3SALAASPm	-5.7085	19.0424	-18.3981	33.0582	-20.3064	39.2769	3.22292	5.03752e-303	3.55722	0	0.906022	2.94146e-05
3SALACBOXL	0	0	0.351297	5.61976	0	0	987987	9.87e-18	0	0	987987	9.87e-18
3SALAOX	0.477949	4.38543	0.622467	4.89272	0.415986	3.97511	1.30237	0.0135123	0.870356	0.223908	1.49636	0.000191279
3SALATAi	0.684723	6.77038	2.03251	13.2341	0.63567	6.5352	2.96837	7.45291e-25	0.92836	0.545022	3.19743	8.76645e-28
3SALATAim	0.64426	7.29225	0.397551	3.57548	0.712151	7.02848	0.617066	0.000804741	1.10538	0.436409	0.55824	9.8585e-06
3SPYRSP	0.684723	6.77038	2.03251	13.2341	0.63567	6.5352	2.96837	7.45291e-25	0.92836	0.545022	3.19743	8.76645e-28
3SPYRSPm	0.64426	7.29225	0.397551	3.57548	0.712151	7.02848	0.617066	0.000804741	1.10538	0.436409	0.55824	9.8585e-06
3UIBtd	0.351992	5.22262	0	0	0.365875	5.65415	9.87e-18	9.87e-18	1.03944	0.834319	9.87e-18	9.87e-18
41R1H2MAE12BOOX	0	0	0	0	0.955083	8.95924	0	0	987987	9.87e-18	9.87e-18	9.87e-18
42A12BOOX	0	0	0	0	0.206591	4.33673	0	0	987987	9.87e-18	9.87e-18	9.87e-18
4AABUTNt	-0.598542	7.20604	-0.752397	7.50238	-0.509872	6.86482	1.25705	0.097298	0.851858	0.300895	1.47566	0.00682778
4ABUTtcn	8.19214	20.8752	60.1281	72.4823	0.422119	5.21011	7.33974	0	0.0515273	0	142.444	0
4ABUTtm	-997.264	16.1011	-950.515	61.7986	-998.295	13.9875	0.953123	0	1.00103	1.98311e-08	0.952139	0
4HBZCOAFm	0.727502	6.6488	1.48392	8.58892	1.19992	7.77578	2.03975	4.36695e-15	1.64936	8.83234e-08	1.23669	0.00541145
4HBZFm	0.727502	6.6488	1.48392	8.58892	1.19992	7.77578	2.03975	4.36695e-15	1.64936	8.83234e-08	1.23669	0.00541145
4HBZte	0.969119	9.44433	1.09325	9.92327	0.931235	9.53156	1.12809	0.309582	0.960908	0.743173	1.17398	0.182399
4HBZtm	-0.817925	7.63533	-0.201339	8.45652	-0.564845	8.26945	0.246159	1.24572e-09	0.690583	0.00912386	0.35645	0.000505744
4HGLSDm	824.742	116.592	19.8471	41.8483	413.704	159.227	0.0240646	0	0.501616	0	0.0479741	0
4HOXPACDOX_NADP_	-57.084	70.8501	-820.72	116.396	-51.8445	69.6692	14.3774	0	0.908215	9.43519e-10	15.8304	0
4HPROLTASCT1	0.625498	6.88516	0.783827	7.38484	1.20729	10.2504	1.25312	0.0785276	1.93013	5.15816e-08	0.649243	0.000177874
4HPRO_LTte	0.625498	6.88516	0.783828	7.38484	0.995129	9.21604	1.25313	0.0785239	1.59094	0.000200917	0.787665	0.0446538
4MOPt2im	223.806	122.223	62.1554	63.664	530.957	157.825	0.27772	0	2.3724	0	0.117063	0
4MOPte	99.5491	6.19409	-0.0119791	9.988e-05	99.7313	5.20773	-0.000120333	0	1.00183	0.00884166	-0.000120113	0
4MPTNLte	1.65293	9.68973	0	0	1.58488	10.2695	9.87e-18	9.87e-18	0.958834	0.576163	9.87e-18	9.87e-18
4MPTNLtm	-1.65293	9.68973	0	0	-1.58488	10.2695	9.87e-18	9.87e-18	0.958834	0.576163	9.87e-18	9.87e-18
4OHBUTm	0	0	0.675598	6.972	0.410007	5.58597	987987	9.87e-18	987987	9.87e-18	1.64777	0.0007055
4OHBUTtce	0	0	0.675598	6.972	0.410007	5.58597	987987	9.87e-18	987987	9.87e-18	1.64777	0.0007055
4OHBUTtmc	0	0	0.675598	6.972	0.410007	5.58597	987987	9.87e-18	987987	9.87e-18	1.64777	0.0007055
4OHPROIMINOtc	0	0	0	0	0.212164	4.45192	0	0	987987	9.87e-18	9.87e-18	9.87e-18
4PYRDX	0.385157	5.173	1.20778e-09	1.5007e-08	0.255494	4.99696	3.1358e-09	4.1633e-16	0.66335	0.0363491	4.72722e-09	2.30292e-08
4TMEABUTNt1	527.923	241.872	787.639	184.721	-748.046	211.366	1.49196	0	-1.41696	0	-1.05293	0
4TMEABUTNt2	-527.923	241.872	-787.639	184.721	748.046	211.366	1.49196	0	-1.41696	0	-1.05293	0
56DTHMt	-998.964	11.3963	-992.363	36.6236	-999.222	11.063	0.993392	1.35399e-85	1.00026	0.0592038	0.993136	3.87382e-96
56DTHMtd	999.527	8.78305	992.363	36.6236	999.562	9.66063	0.992832	2.49429e-104	1.00004	0.755296	0.992798	5.38436e-108
56DURAt	-998.647	9.86737	-995.584	25.2317	-998.44	9.62027	0.996933	5.98871e-38	0.999793	0.0810138	0.99714	1.37151e-34
56DURAtd	999.457	8.74632	995.584	25.2317	999.57	8.36846	0.996125	2.40179e-61	1.00011	0.281214	0.996013	8.24471e-68
5ADTSTSTERONESULT	0.201136	4.16713	0	0	0	0	9.87e-18	9.87e-18	9.87e-18	9.87e-18	0	0
5AOPt	46.2488	64.0843	1.35233	10.7814	2.52191	15.1752	0.0292403	0	0.0545293	0	0.536231	2.20348e-12
5AOPt2	45.6607	63.7141	0.805059	8.24788	1.93958	13.3849	0.0176313	0	0.0424783	0	0.415068	9.7876e-16
5AOPtm	-5.21642	20.0037	-0.547268	6.95823	-4.69847	20.7994	0.104913	3.68833e-128	0.900709	0.0373276	0.116478	1.48029e-95
5CYSDOPAt	0	0	0	0	0.535493	6.72836	0	0	987987	9.87e-18	9.87e-18	9.87e-18
5DHFtl	0.768827	4.21929	9.68408	14.4448	0.111929	1.658	12.5959	0	0.145584	4.47869e-64	86.5197	0
5EIPENCm	0.907557	8.90579	1.01839	9.05019	1.03028	10.1206	1.12212	0.328082	1.13522	0.291359	0.988458	0.921407
5EIPENCte	0.907557	8.90579	1.01839	9.05019	1.03028	10.1206	1.12212	0.328082	1.13522	0.291359	0.988458	0.921407
5EIPENCtm	0.907557	8.90579	1.01839	9.05019	1.03028	10.1206	1.12212	0.328082	1.13522	0.291359	0.988458	0.921407
5G2OXPTte	0	0	0.00106069	0.00156974	2.62731e-05	0.000145861	987987	9.87e-18	987987	9.87e-18	40.3716	0
5G2OXPTtx	0	0	0.00106069	0.00156974	2.62731e-05	0.000145861	987987	9.87e-18	987987	9.87e-18	40.3716	0
5HOXINDACTO2OX	0.643739	6.14159	1.64691	10.6682	0.336465	5.36712	2.55835	2.57231e-20	0.522674	1.19985e-05	4.89473	1.02765e-36
5HPETATP	0	0	0.303161	4.89102	0	0	987987	9.87e-18	0	0	987987	9.87e-18
5HPETtd	0.233443	4.295	-0.303161	4.89102	443.909	156.079	-1.29865	2.14435e-20	1901.57	0	-0.000682936	0
5MTAte	-3.85392	17.3445	-3.64664	15.4882	-2.1637	14.204	0.946215	0.31946	0.561429	1.9218e-18	1.68537	1.25496e-15
5MTHFt	829.968	111.565	999.304	7.98599	976.852	47.2025	1.20403	0	1.17698	0	1.02298	0
5MTHFt2	-939.982	83.4891	-629.008	138.161	-927.304	76.7989	0.66917	0	0.986513	2.02598e-38	0.678319	0
5MTHFt2le	-544.183	162.378	-821.895	132.671	-610.865	150.809	1.51033	0	1.12254	9.26579e-262	1.34546	0
5OHHEXAc	0	0	0.651149	6.82915	0	0	987987	9.87e-18	0	0	987987	9.87e-18
5OHHEXAte	0	0	0.651149	6.82915	0	0	987987	9.87e-18	0	0	987987	9.87e-18
5OXPROt	-0.0375948	0.000948536	0.00503094	0.00716605	-0.263794	0.504662	-0.13382	0	7.01677	0	-0.0190715	0
5THFtl	5.21767	9.97507	11.758	14.8594	0.176866	2.02398	2.25349	0	0.0338976	0	66.4794	0
5THFtm	0.105389	1.19853	0.0860884	1.16699	0.218882	4.24231	0.816862	0.196586	2.07689	0.00305669	0.393311	0.000919105
6DHFtl	0.131557	1.34263	0.0960669	1.24215	0.107887	1.43338	0.730229	0.0300947	0.820074	0.162161	0.890444	0.483181
6DHFtm	0.0664313	1.06499	0.12529	1.35545	0.0551035	1.02011	1.886	0.000119922	0.829481	0.372457	2.27372	2.31713e-06
6THFtl	0.186685	1.59819	0.132556	1.369	0.0514517	0.993158	0.710055	0.0041094	0.275608	5.5747e-17	2.57633	4.22667e-08
6THFtm	0.130425	1.22299	0.0610569	1.02401	0.196075	4.08404	0.468139	1.24461e-06	1.50336	0.0763781	0.311395	0.000433707
7DHCDCHOLabc	0.235363	4.26259	0	0	0.265526	5.38639	9.87e-18	9.87e-18	1.12816	0.61113	9.87e-18	9.87e-18
7DHCDCHOLt	0.235363	4.26259	-0.417057	5.68436	0.265526	5.38639	-1.77197	4.38184e-25	1.12816	0.61113	-1.57068	5.84729e-23
7DHCDCHOLt2	0	0	0.417057	5.68436	0	0	987987	9.87e-18	0	0	987987	9.87e-18
7DHCHOLabc	0.281449	4.16474	0	0	0	0	9.87e-18	9.87e-18	9.87e-18	9.87e-18	0	0
7DHCHOLt	0.281449	4.16474	-0.87417	8.41833	-0.248102	4.44702	-3.10596	2.51885e-44	-0.881518	7.4026e-24	3.52343	3.36857e-14
7DHCHOLt2	0	0	0.87417	8.41833	0.248102	4.44702	987987	9.87e-18	987987	9.87e-18	3.52343	3.36857e-14
7DHCHSTEROLt	3.24564	15.6268	69.0415	78.4325	1.92225	12.0364	21.2721	0	0.592255	6.05361e-15	35.9171	0
7DHCHSTEROLtd	-90.729	20.0491	-69.0423	78.4325	-93.1053	16.0838	0.760972	5.81837e-203	1.02619	6.44118e-27	0.741551	3.16965e-264
7DHCHSTEROLtr	-133.051	85.0433	-157.168	103.165	-174.279	95.7872	1.18126	6.94435e-91	1.30987	3.93243e-297	0.901818	4.72912e-43
7DHFtl	0.0945737	1.0648	0.118752	1.27691	0.0855801	1.11537	1.25565	0.101842	0.904904	0.498674	1.38761	0.0262249
7DHFtm	0.0436832	0.754581	0.0895289	1.15565	0.0388419	0.73587	2.04951	0.000171624	0.889174	0.593874	2.30496	2.17262e-05
7KILTCHOLt	15.8115	36.6773	0	0	1.1838	10.5003	9.87e-18	9.87e-18	0.07487	0	9.87e-18	9.87e-18
7KLITCHOLc	0.387376	5.68395	1.51085	8.07693	0.640079	6.5788	3.90021	1.15178e-37	1.65234	0.00075702	2.36041	1.87169e-21
7OHOCTAc	0	0	0.698685	7.58325	0	0	987987	9.87e-18	0	0	987987	9.87e-18
7OHOCTAte	0	0	0.698685	7.58325	0	0	987987	9.87e-18	0	0	987987	9.87e-18
7THFtl	0.128244	1.2335	0.111401	1.23041	0.107478	1.29262	0.868662	0.278951	0.838073	0.177581	1.0365	0.804025
7THFtm	0.0408494	0.661661	0.0475008	0.813132	0.202597	4.2502	1.16283	0.475089	4.95962	1.54908e-05	0.234459	8.61837e-05
A4GALTc	1.07648	8.88941	120.622	91.1705	1.05284	8.589	112.052	0	0.978042	0.8243	114.568	0
A4GALTg	0.521366	3.06068	0	0	0.412175	2.85711	9.87e-18	9.87e-18	0.790568	0.00245708	9.87e-18	9.87e-18
AACOAT	0.505954	4.84856	0.436992	5.34099	0	0	0.863698	0.283141	9.87e-18	9.87e-18	987987	9.87e-18
AACTte	-77.9461	67.3692	-183.191	96.1853	-193.988	109.051	2.35022	0	2.48874	0	0.944341	6.5698e-17
AACTtm	77.9461	67.3692	183.191	96.1853	193.988	109.051	2.35022	0	2.48874	0	0.944341	6.5698e-17
AASAD3m	0.380406	3.27871	0	0	0.968075	8.74442	9.87e-18	9.87e-18	2.54485	4.35224e-13	9.87e-18	9.87e-18
AATAi	0	0	0	0	0.324053	9.11055	0	0	987987	9.87e-18	9.87e-18	9.87e-18
ABTArm	-997.264	16.1011	-950.515	61.7986	-998.295	13.9875	0.953123	0	1.00103	1.98311e-08	0.952139	0
ABTD	-0.330938	5.20609	-3.73916	14.3227	-0.45481	6.05059	11.2987	4.67746e-142	1.3743	0.0721259	8.22138	5.53783e-131
ABTD1	-0.825265	7.34259	0	0	0	0	9.87e-18	9.87e-18	9.87e-18	9.87e-18	0	0
ABT_Dt	998.244	14.4077	16.7493	316.103	891.512	145.722	0.0167788	0	0.89308	0	0.0187876	0
ABT_Dt2	-999.069	12.4046	-16.7493	316.103	-891.512	145.722	0.0167649	0	0.892343	0	0.0187876	0
ABTti	0.330938	5.20609	3.73916	14.3227	0.45481	6.05059	11.2987	4.67746e-142	1.3743	0.0721259	8.22138	5.53783e-131
ABUTD	0.261933	4.49273	0.379189	4.82117	0.100679	2.92576	1.44766	0.0459113	0.384369	0.000456819	3.76632	1.38273e-08
ABUTt2r	-497.098	256.797	532.729	237.058	985.528	50.3306	-1.07168	0	-1.98256	0	0.540551	0
ABUTt2rL	8.59313	25.0011	0	0	7.2147	26.0202	9.87e-18	9.87e-18	0.839589	9.3852e-06	9.87e-18	9.87e-18
ABUTt4_2_r	488.443	258.241	-367.343	270.692	-989.546	42.9756	-0.752069	0	-2.02592	0	0.371223	0
ACACT10m	-4.47819	16.8097	-27.2786	23.4853	-79.8634	102.032	6.09144	0	17.8339	0	0.341566	0
ACACT1r	13.147	23.105	1.80728	9.3327	9.18223	19.6454	0.137467	0	0.698427	6.00193e-52	0.196823	4.82587e-300
ACACT1rm	63.1244	50.7771	40.6594	14.7321	55.5441	49.2527	0.644115	0	0.879914	1.96279e-35	0.73202	5.35214e-218
ACACT1x	260.453	79.9196	123.386	60.2502	476.768	97.764	0.473737	0	1.83054	0	0.258797	0
ACACT4p	0	0	4.46784	17.4937	5.19436	18.1897	987987	9.87e-18	987987	9.87e-18	0.860133	0.00115136
ACACT5p	0.214343	3.48841	2.5615	10.2398	2.19585	10.7522	11.9505	4.25055e-134	10.2446	7.01157e-90	1.16652	0.00543867
ACACT6p	0	0	0	0	1.35223	9.05897	0	0	987987	9.87e-18	9.87e-18	9.87e-18
ACACT7p	1.26736	8.27858	1.55172	9.85495	1.37389	9.18251	1.22437	0.012956	1.08405	0.317815	1.12944	0.134496
ACACT8p	2.77599	16.3844	39.7494	42.8714	260.378	109.609	14.319	0	93.7966	0	0.15266	0
ACACT9p	0.506056	6.28405	0	0	0.416472	6.10167	9.87e-18	9.87e-18	0.822975	0.235076	9.87e-18	9.87e-18
ACACt2	-494.68	264.897	-973.873	58.0709	-814.408	181.419	1.9687	0	1.64633	0	1.19581	0
ACACt2m	-936.505	74.6955	115.322	187.499	-675.018	150.195	-0.12314	0	0.720784	0	-0.170842	0
ACACtx	-32.8568	50.4034	-50.1749	57.7945	-288.724	130.384	1.52708	2.51309e-140	8.78732	0	0.173782	0
ACALDt	-906.342	100.994	-569.58	168.387	-680.559	166.546	0.628438	0	0.750885	0	0.83693	0
ACALDtm	-69.1677	57.5496	-75.7292	69.7742	-59.319	64.2082	1.09486	3.39668e-16	0.857611	6.68706e-40	1.27664	3.76814e-85
ACCOAC	32.6465	47.6213	72.1403	65.8107	31.9368	48.3693	2.20974	0	0.97826	0.225005	2.25885	0
ACCOACm	41.8125	53.7487	62.0939	58.8152	156.931	91.6767	1.48506	9.57195e-177	3.75321	0	0.395676	0
ACCOALm	0.25474	4.51525	0	0	0	0	9.87e-18	9.87e-18	9.87e-18	9.87e-18	0	0
ACCOAgt	0.544924	4.63589	0	0	0.421073	4.21895	9.87e-18	9.87e-18	0.77272	0.0217175	9.87e-18	9.87e-18
ACCOAtn	594.506	206.676	106.136	314.161	352.839	302.599	0.178527	0	0.5935	0	0.300804	0
ACCOAtr	-937.172	78.4307	-695.779	160.465	-496.319	272.202	0.742424	0	0.529592	0	1.40188	0
ACER11r	0.341882	3.66642	0	0	0.120051	3.03658	9.87e-18	9.87e-18	0.351148	6.06197e-08	9.87e-18	9.87e-18
ACER12r	0	0	0.644878	7.11235	0.546297	7.24045	987987	9.87e-18	987987	9.87e-18	1.18045	0.272348
ACER21g	0.257246	4.39799	0.453225	5.81758	0.237378	4.43944	1.76183	0.00244544	0.922766	0.712154	1.9093	0.000761737
ACER22g	0.836513	7.71819	0.611916	6.19059	0.517472	6.19228	0.731507	0.0114514	0.618606	0.000176916	1.18251	0.222581
ACER23g	0.643423	7.15177	0.464244	5.82678	0.620183	7.79628	0.721521	0.0304296	0.96388	0.798934	0.748559	0.0728183
ACER31r	0	0	0.715797	7.40664	0	0	987987	9.87e-18	0	0	987987	9.87e-18
ACETONEt2	-134.428	92.5391	-703.329	130.614	119.23	110.936	5.23201	0	-0.886946	0	-5.89891	0
ACETONEt2m	-135.524	92.3774	-703.562	130.529	119.23	110.936	5.19143	0	-0.879775	0	-5.90086	0
ACGAGBSIDEtg	-0.108443	1.16079	0	0	-0.0865272	1.10373	9.87e-18	9.87e-18	0.797908	0.112123	9.87e-18	9.87e-18
ACGAGBSIDEtl	0.108443	1.16079	0	0	0.0865272	1.10373	9.87e-18	9.87e-18	0.797908	0.112123	9.87e-18	9.87e-18
ACGALK	0.23963	4.26835	1.67324	8.47425	0.774236	7.76717	6.98257	9.22595e-66	3.23096	3.41207e-12	2.16114	7.72051e-19
ACGALK2	2.87264	13.5564	2.4955	11.0946	4.49487	18.491	0.868715	0.0164262	1.56472	2.8046e-16	0.555189	6.6697e-25
ACGALtlg	-0.327062	2.66127	0	0	-0.255186	2.48426	9.87e-18	9.87e-18	0.780237	0.0218546	9.87e-18	9.87e-18
ACGALtly	3.47845	13.4159	3.76197	14.1845	3.17154	15.1051	1.08151	0.103404	0.911767	0.0782409	1.18616	0.00130548
ACGALtr	2.46092	11.2567	0.948631	6.85211	0.497529	6.08979	0.385478	6.88695e-37	0.202172	2.76294e-71	1.90668	2.32431e-08
ACGAM2E	0	0	0	0	1.90647	10.729	0	0	987987	9.87e-18	9.87e-18	9.87e-18
ACGAM6PSi	254.015	128.655	263.065	120.648	288.94	152.048	1.03563	9.6951e-09	1.13749	4.38e-91	0.910448	2.31135e-50
ACGAMK	5.2178	12.9563	5.17222	15.8504	3.87601	13.8516	0.991264	0.802118	0.742844	2.40438e-16	1.33442	2.69174e-12
ACGAMPM	18.9819	31.6418	11.5932	23.0422	16.5376	31.8666	0.610749	6.48239e-97	0.871228	2.71122e-10	0.701022	9.19325e-45
ACGAMtly	0.483647	5.8367	0.357635	4.60284	999.679	5.43759	0.739454	0.0590684	2066.96	0	0.00035775	0
ACGBGBSIDEtg	-0.327062	2.66127	0	0	-0.255186	2.48426	9.87e-18	9.87e-18	0.780237	0.0218546	9.87e-18	9.87e-18
ACGBGBSIDEtl	0.327062	2.66127	0	0	0.255186	2.48426	9.87e-18	9.87e-18	0.780237	0.0218546	9.87e-18	9.87e-18
ACGLUtd	1.28954	9.59908	0.879349	7.65685	1.65304	8.75715	0.681909	0.000198869	1.28189	0.00115554	0.531958	7.30707e-14
ACGLUtm	-1.28954	9.59908	-0.879349	7.65685	-1.65304	8.75715	0.681909	0.000198869	1.28189	0.00115554	0.531958	7.30707e-14
ACGLYtc	0.53962	6.43262	3.14692	16.0203	3.02944	14.0763	5.83173	3.97245e-66	5.61403	2.53685e-76	1.03878	0.531471
ACGLYte	0.53962	6.43262	3.14692	16.0203	3.02944	14.0763	5.83173	3.97245e-66	5.61403	2.53685e-76	1.03878	0.531471
ACGPID	1.5949	6.38055	1.77547	6.78794	1.40253	6.35115	1.11322	0.0296997	0.879383	0.0131383	1.26591	5.45631e-06
ACGSm	1.28954	9.59908	0.879349	7.65685	1.65304	8.75715	0.681909	0.000198869	1.28189	0.00115554	0.531958	7.30707e-14
ACHtn	594.506	206.676	106.136	314.161	352.839	302.599	0.178527	0	0.5935	0	0.300804	0
ACILEm	1.11303	9.50157	2.21824	13.4679	0.940129	9.08194	1.99298	3.75727e-14	0.844658	0.126664	2.35951	2.06515e-19
ACILEte	1.11303	9.50157	2.21824	13.4679	0.940129	9.08194	1.99298	3.75727e-14	0.844658	0.126664	2.35951	2.06515e-19
ACILEtm	1.11303	9.50157	2.21824	13.4679	0.940129	9.08194	1.99298	3.75727e-14	0.844658	0.126664	2.35951	2.06515e-19
ACITL	0.140358	3.21595	0.119596	3.06818	0.139572	3.39628	0.85208	0.601295	0.994404	0.98446	0.856875	0.622854
ACLEUm	0.959465	8.92568	3.47799	16.3584	0.59752	7.52056	3.62493	6.68872e-53	0.622764	0.000312199	5.82072	4.48923e-76
ACLEUte	0.959465	8.92568	3.47799	16.3584	0.59752	7.52056	3.62493	6.68872e-53	0.622764	0.000312199	5.82072	4.48923e-76
ACLEUtm	0.959465	8.92568	3.47799	16.3584	0.59752	7.52056	3.62493	6.68872e-53	0.622764	0.000312199	5.82072	4.48923e-76
ACLYSHYc	1.72246	190.623	-730.685	145.855	-813.47	195.331	-424.211	0	-472.273	0	0.898233	7.47599e-308
ACLYSt	258.482	151.996	867.564	111.049	859.484	189.44	3.35638	0	3.32512	0	1.0094	4.29985e-05
ACLYStm	260.204	121.508	136.879	90.2908	46.0147	59.2874	0.526044	0	0.176841	0	2.97468	0
ACNACNGAL14ACGLCGALGLUSIDEte	-0.134109	1.91663	0	0	0	0	9.87e-18	9.87e-18	9.87e-18	9.87e-18	0	0
ACNAM9PL	0.436852	5.25343	0.494981	6.39283	4.17805	15.9205	1.13306	0.429164	9.564	8.28131e-144	0.118472	1.07975e-122
ACNAM9PL2	0.719831	7.7744	0.645375	6.96735	0.671394	8.43226	0.896565	0.425674	0.932711	0.624317	0.961247	0.789296
ACNAMPH	0.436852	5.25343	0.494981	6.39283	4.17805	15.9205	1.13306	0.429164	9.564	8.28131e-144	0.118472	1.07975e-122
ACNAMlt	-1.04343	7.68214	-2.02254	10.3946	-0.92141	7.19322	1.93836	1.33719e-17	0.883061	0.178143	2.19505	2.17268e-23
ACNAMt2	0.293645	4.77808	0.487963	5.70547	3.11244	17.2441	1.66174	0.003314	10.5993	5.53167e-73	0.156778	1.21139e-56
ACNAMtn	6.70449	20.4532	2.2848	11.3658	10.0473	28.6663	0.340786	5.03568e-96	1.49858	5.43237e-28	0.227405	3.32552e-167
ACNAMtr	0.768778	7.60879	0.911829	8.12599	2.22932	9.92034	1.18608	0.149434	2.89982	1.56857e-41	0.409016	1.00167e-30
ACNGALACGLCGAL14ACGLCGALGLUSIDEte	-0.176313	1.76689	0	0	0	0	9.87e-18	9.87e-18	9.87e-18	9.87e-18	0	0
ACNGALACGLCGAL14ACGLCGALGLUSIDEtg	0.0668054	0.818614	0	0	0	0	9.87e-18	9.87e-18	9.87e-18	9.87e-18	0	0
ACNMLr	-5.02368	18.3999	-0.811602	10.2585	-4.49492	29.2281	0.161555	2.87046e-107	0.894745	0.0768907	0.18056	4.81693e-39
ACOAD10m	0.454874	6.20085	1.09629	8.06555	0.75438	8.45716	2.41009	1.22013e-12	1.65844	0.000952417	1.45323	0.000958168
ACOAD1fm	5.73186	11.2894	0.133361	0.920961	1.58728	7.37668	0.0232666	0	0.276923	1.65119e-274	0.0840186	9.83523e-101
ACOAD8m	1.98191	13.1307	1.83167	10.8767	0.87935	8.878	0.924194	0.325936	0.443689	5.52851e-16	2.08298	1.16136e-14
ACOAD9m	1.82444	11.5393	2.08809	13.4159	11.1132	23.1117	1.14451	0.0939637	6.09127	0	0.187893	2.3028e-300
ACOAHi	0	0	0	0	64.8847	79.6588	0	0	987987	9.87e-18	9.87e-18	9.87e-18
ACOAO7p	32.5961	36.9562	11.0035	21.9638	39.5682	41.4485	0.33757	0	1.21389	8.26346e-48	0.278088	0
ACONT	995.774	16.4625	998.457	12.5389	971.023	54.8246	1.00269	5.30679e-47	0.975144	0	1.02825	0
ACONTm	-972.777	41.9309	-968.917	45.2301	-707.492	142.998	0.996032	2.23563e-12	0.727292	0	1.36951	0
ACOX22x	1.1024	7.55304	1.22524	7.63428	1.19001	8.37352	1.11144	0.200028	1.07948	0.367702	1.02961	0.725995
ACOX2x	0.439073	4.55286	0.463978	5.24321	0.32771	3.85535	1.05672	0.68689	0.746366	0.030004	1.41582	0.0167222
ACP1_FMN_	0.225933	4.26359	0.364465	4.36175	0.217	4.36001	1.61316	0.010927	0.960465	0.865041	1.67956	0.00685601
ACRNte	-999.497	8.84978	-999.25	10.4613	-999.111	11.8458	0.999753	0.0426427	0.999614	0.0025569	1.00014	0.32391
ACRNtm	-45.8056	61.9702	-59.0803	69.1776	-122.545	103.259	1.28981	1.07286e-57	2.67532	0	0.482112	0
ACRNtr	-999.497	8.84978	-911.714	14.4494	-999.014	11.8458	0.912173	0	0.999517	0.000159507	0.912614	0
ACS2	0	0	0	0	0.137389	3.53136	0	0	987987	9.87e-18	9.87e-18	9.87e-18
ACTHRtc	1.86248	11.3677	6.88648	22.3837	2.84494	15.1195	3.69748	2.02929e-113	1.5275	1.86893e-09	2.42061	1.56806e-65
ACTHRte	1.86248	11.3677	6.88648	22.3837	2.84494	15.1195	3.69748	2.02929e-113	1.5275	1.86893e-09	2.42061	1.56806e-65
ACTLMO	0.11875	3.07599	0.154859	3.25778	0	0	1.30408	0.366049	9.87e-18	9.87e-18	987987	9.87e-18
ACTNMO	1.09563	6.4353	0.232189	4.35418	0	0	0.211923	7.62931e-35	9.87e-18	9.87e-18	987987	9.87e-18
ACTYRm	7.2325	19.7241	178.306	97.8435	4.18291	16.0415	24.6535	0	0.578349	4.43153e-44	42.6273	0
ACTYRtc	7.2325	19.7241	178.306	97.8435	4.18291	16.0415	24.6535	0	0.578349	4.43153e-44	42.6273	0
ACTYRte	7.2325	19.7241	178.306	97.8435	4.18291	16.0415	24.6535	0	0.578349	4.43153e-44	42.6273	0
ACYP	1.86672	10.704	0.187601	4.17364	0	0	0.100498	7.13602e-58	9.87e-18	9.87e-18	987987	9.87e-18
ACt2m	-996.094	14.1613	-962.142	50.2547	-877.039	96.3222	0.965915	0	0.880479	0	1.09703	0
ACt2r	-949.543	87.9584	998.105	16.2005	-162.817	307.343	-1.05114	0	0.171469	0	-6.13024	0
ACtg	-0.537497	2.40751	-0.614213	2.62505	-0.510097	2.43219	1.14273	0.0156377	0.949023	0.35282	1.20411	0.000972144
ADA	5.37062	20.4455	0.165136	3.35244	0.812326	7.5779	0.0307479	4.76367e-164	0.151254	1.2256e-130	0.203287	6.42852e-18
ADAe	0.133369	3.30002	0.135786	3.01676	0.59005	6.62024	1.01812	0.951824	4.42421	1.09344e-12	0.230126	5.17603e-12
ADCim	135.834	92.2383	704.023	130.264	19.0395	35.5441	5.18297	0	0.140167	0	36.977	0
ADEt	-195.437	200.32	0.633067	7.25871	59.3732	177.895	-0.00323923	0	-0.303797	0	0.0106625	5.78188e-278
ADK1	858.038	81.5699	-123.755	286.032	502.194	226.135	-0.144231	0	0.585282	0	-0.246429	0
ADK1m	-842.789	73.8778	-910.378	66.7648	-945.055	40.0783	1.0802	0	1.12134	0	0.963307	0
ADK3	-984.681	34.8957	209.588	284.345	-700.312	196.771	-0.212849	0	0.711207	0	-0.299278	0
ADK3m	995.9	22.1685	999.514	8.9548	999.578	7.59436	1.00363	8.301e-62	1.00369	7.2857e-75	0.999936	0.537934
ADKd	553.588	251.377	378.99	262.187	686.31	193.118	0.684607	0	1.23975	0	0.552214	0
ADMDC	4.93538	19.6336	4.01299	16.4204	3.11866	16.952	0.813107	5.87163e-05	0.631898	4.09316e-16	1.28677	1.87207e-05
ADNCNT3tc	-999.244	9.29332	-999.27	9.35425	-936.522	81.2055	1.00003	0.821407	0.937231	0	1.067	0
ADNCYC	0.41615	5.4656	0.747113	6.98227	0.419202	6.26584	1.7953	2.61326e-05	1.00734	0.96606	1.78223	7.27918e-05
ADNK1	0	0	0.189383	3.29438	0	0	987987	9.87e-18	0	0	987987	9.87e-18
ADNK1m	153.357	80.0923	51.0977	50.1825	15.9244	21.0621	0.333194	0	0.103839	0	3.20877	0
ADNK3	0.155306	3.09205	0.152687	3.2078	0.110704	2.89434	0.983135	0.947456	0.712815	0.22132	1.37923	0.270131
ADNK4	0.175995	3.79914	0.201908	2.89603	0	0	1.14724	0.546126	9.87e-18	9.87e-18	987987	9.87e-18
ADNt	172.982	116.226	314.771	145.149	80.9682	134.753	1.81968	0	0.468074	0	3.88759	0
ADNt4	0.438006	6.0253	0	0	0.558009	7.0161	9.87e-18	9.87e-18	1.27397	0.132681	9.87e-18	9.87e-18
ADNt5le	3.6366	15.9444	0	0	3.08508	16.6407	9.87e-18	9.87e-18	0.848342	0.00550284	9.87e-18	9.87e-18
ADNtl	450.53	141.424	49.1757	47.6104	147.644	94.4328	0.109151	0	0.327712	0	0.333069	0
ADNtm	101.782	61.635	50.5199	49.9554	14.9887	22.1283	0.496355	0	0.147263	0	3.37053	0
ADPACDAc	0.675318	7.62766	0.751322	7.91621	14.0809	28.9676	1.11254	0.438315	20.8508	0	0.0533575	0
ADPACtd	0.445191	6.04186	0	0	0.400086	6.26613	9.87e-18	9.87e-18	0.898684	0.547723	9.87e-18	9.87e-18
ADPACtx	1.12051	9.7214	0.751322	7.91621	14.481	29.5759	0.670518	0.00103317	12.9236	0	0.0518833	0
ADPCOACROT	-0.675318	7.62766	-0.751322	7.91621	-14.0809	28.9676	1.11254	0.438315	20.8508	0	0.0533575	0
ADPCOAPTE	1.12051	9.7214	0.751322	7.91621	14.481	29.5759	0.670518	0.00103317	12.9236	0	0.0518833	0
ADPOHc	0	0	0	0	0.368662	5.43858	0	0	987987	9.87e-18	9.87e-18	9.87e-18
ADPOHt	0	0	0	0	0.368662	5.43858	0	0	987987	9.87e-18	9.87e-18	9.87e-18
ADPRDP	26.3491	33.7665	146.303	68.4774	39.3075	48.8964	5.55248	0	1.49179	1.02164e-138	3.72201	0
ADPT	0	0	5.45042	18.0754	2.07015	11.9943	987987	9.87e-18	987987	9.87e-18	2.63287	5.81819e-71
ADPtx	968.607	67.3529	966.19	70.3069	957.706	88.1793	0.997504	0.00537898	0.988746	6.79812e-30	1.00886	3.31643e-17
ADRNCOAtx	1.37162	10.4684	1.59677	10.7519	0.341008	4.7757	1.16415	0.092668	0.248617	1.38398e-25	4.68252	5.11292e-35
ADRNCPT1	0.423547	6.14944	0.724687	6.72856	0.706258	7.73251	1.711	0.000209034	1.66748	0.000922449	1.02609	0.839651
ADRNCPT2	0.423547	6.14944	0.724687	6.72856	0.706258	7.73251	1.711	0.000209034	1.66748	0.000922449	1.02609	0.839651
ADRNCRNt	-997.058	21.9724	-998.809	9.32658	-998.633	12.811	1.00176	6.99839e-16	1.00158	5.23592e-13	1.00018	0.214427
ADRNLPVESSEC	0.225774	3.62149	0.235434	3.5322	0	0	1.04279	0.830743	9.87e-18	9.87e-18	987987	9.87e-18
ADRNLtu	0.225774	3.62149	0.235434	3.5322	-0.283936	4.64035	1.04279	0.830743	-1.25762	1.29864e-23	-0.82918	2.09089e-23
ADRNt	-991.35	38.3865	-998.616	12.3298	-999.456	8.95207	1.00733	1.68924e-86	1.00818	6.58233e-127	0.999159	2.89059e-10
ADSK	11.6558	22.69	7.12456	17.4711	17.4562	32.3007	0.611246	5.33735e-69	1.49764	1.91898e-64	0.408139	4.56712e-210
ADSL1	0.363483	4.57585	0.847477	6.88652	0.400613	3.94202	2.33154	3.65962e-11	1.10215	0.474865	2.11545	9.06196e-11
ADSL2	1.32523	10.1233	1.06947	9.36588	0.721355	8.4694	0.807013	0.038185	0.544326	1.04806e-07	1.48259	0.00175857
ADSS	0.363483	4.57585	0.847477	6.88652	0.400613	3.94202	2.33154	3.65962e-11	1.10215	0.474865	2.11545	9.06196e-11
AG13T10g	0.16913	0.494442	0	0	0.210856	0.554524	9.87e-18	9.87e-18	1.24671	7.60852e-11	9.87e-18	9.87e-18
AG13T11g	0.16913	0.494442	0	0	0.210856	0.554524	9.87e-18	9.87e-18	1.24671	7.60852e-11	9.87e-18	9.87e-18
AG13T12g	0.16913	0.494442	0	0	0.210856	0.554524	9.87e-18	9.87e-18	1.24671	7.60852e-11	9.87e-18	9.87e-18
AG13T13g	0.16913	0.494442	0	0	0.210856	0.554524	9.87e-18	9.87e-18	1.24671	7.60852e-11	9.87e-18	9.87e-18
AG13T14g	0.16913	0.494442	0	0	0.210856	0.554524	9.87e-18	9.87e-18	1.24671	7.60852e-11	9.87e-18	9.87e-18
AG13T15g	0.16913	0.494442	0	0	0.210856	0.554524	9.87e-18	9.87e-18	1.24671	7.60852e-11	9.87e-18	9.87e-18
AG13T16g	0.0796362	0.543103	0	0	0.0744311	0.51302	9.87e-18	9.87e-18	0.934639	0.418472	9.87e-18	9.87e-18
AG13T17g	0.0796362	0.543103	0	0	0.0744311	0.51302	9.87e-18	9.87e-18	0.934639	0.418472	9.87e-18	9.87e-18
AG13T18g	0.0796362	0.543103	0	0	0.0744311	0.51302	9.87e-18	9.87e-18	0.934639	0.418472	9.87e-18	9.87e-18
AG13T1g	0.118705	0.670482	0.119799	0.654652	0.093601	0.617383	1.00921	0.896048	0.788516	0.00137834	1.27989	0.000971373
AG13T2g	0.118705	0.670482	0.119799	0.654652	0.093601	0.617383	1.00921	0.896048	0.788516	0.00137834	1.27989	0.000971373
AG13T3g	0.118705	0.670482	0.119799	0.654652	0.093601	0.617383	1.00921	0.896048	0.788516	0.00137834	1.27989	0.000971373
AG13T4g	0.16913	0.494442	0	0	0.210856	0.554524	9.87e-18	9.87e-18	1.24671	7.60852e-11	9.87e-18	9.87e-18
AG13T5g	0.16913	0.494442	0	0	0.210856	0.554524	9.87e-18	9.87e-18	1.24671	7.60852e-11	9.87e-18	9.87e-18
AG13T6g	0.16913	0.494442	0	0	0.210856	0.554524	9.87e-18	9.87e-18	1.24671	7.60852e-11	9.87e-18	9.87e-18
AG13T7g	0.16913	0.494442	0	0	0.210856	0.554524	9.87e-18	9.87e-18	1.24671	7.60852e-11	9.87e-18	9.87e-18
AG13T8g	0.16913	0.494442	0	0	0.210856	0.554524	9.87e-18	9.87e-18	1.24671	7.60852e-11	9.87e-18	9.87e-18
AG13T9g	0.16913	0.494442	0	0	0.210856	0.554524	9.87e-18	9.87e-18	1.24671	7.60852e-11	9.87e-18	9.87e-18
AGDC	240.251	126.792	256.644	120.43	276.279	151.126	1.06823	1.12958e-25	1.14996	1.44322e-98	0.928932	4.8798e-30
AGMTm	1.08118	8.96559	0	0	27.4198	42.6057	9.87e-18	9.87e-18	25.3609	0	9.87e-18	9.87e-18
AGPAT1	0.183822	3.58901	0.747137	7.40957	0.261077	4.60883	4.06446	7.29372e-15	1.42027	0.125751	2.86175	1.59118e-10
AGPAT4	0.541241	6.11652	1.85286	8.80793	2.71098	12.0387	3.42336	2.79558e-43	5.00882	3.08015e-76	0.683465	1.23679e-10
AGRMte	0	0	222.815	99.7367	205.553	104.092	987987	9.87e-18	987987	9.87e-18	1.08398	1.64782e-41
AGRMtm	0	0	222.815	99.7367	205.553	104.092	987987	9.87e-18	987987	9.87e-18	1.08398	1.64782e-41
AGTim	0.576348	6.05353	1.3899	10.5405	0.385765	5.20958	2.41156	3.2621e-14	0.669326	0.00554392	3.60296	6.16536e-23
AGTix	1.04129	8.40658	0	0	0	0	9.87e-18	9.87e-18	9.87e-18	9.87e-18	0	0
AHANDROSTANte	0.219492	4.23069	0.310408	4.61029	0.345096	5.50677	1.41421	0.102948	1.57225	0.0362927	0.899481	0.587231
AHANDROSTANtr	0.255988	4.62258	0.26841	4.46434	0.264903	4.5186	1.04853	0.828751	1.03483	0.872801	1.01324	0.950238
AHC	12.8237	26.4137	4.69285	17.316	2.88217	14.7288	0.365951	1.75756e-176	0.224753	0	1.62823	1.4174e-19
AHCYStd	999.432	10.1159	996.907	23.1946	999.4	10.7809	0.997473	6.93795e-30	0.999968	0.799916	0.997506	1.94807e-29
AHCYSte	0.56441	6.36439	0	0	0.487089	6.5583	9.87e-18	9.87e-18	0.863005	0.326268	9.87e-18	9.87e-18
AHCYStr	-509.592	155.486	-419.567	153.255	-238.254	127.935	0.823338	0	0.467539	0	1.76101	0
AICART	-79.2821	60.9445	303.371	112.023	69.0427	104.205	-3.82648	0	-0.870849	0	4.39397	0
AICARte	-80.6073	61.2142	302.302	112.658	68.3213	104.619	-3.7503	0	-0.847583	0	4.4247	0
AIRCr	1.32523	10.1233	1.06947	9.36588	0.721355	8.4694	0.807013	0.038185	0.544326	1.04806e-07	1.48259	0.00175857
AK2LGCHOLABCt	0.230206	4.24415	0.257876	3.50517	0	0	1.1202	0.575227	9.87e-18	9.87e-18	987987	9.87e-18
AK2LGCHOLt1	0.230206	4.24415	0.257876	3.50517	0.268318	5.58599	1.1202	0.575227	1.16556	0.529488	0.961083	0.85999
AKGDm	97.2229	64.8637	106.538	71.6937	336.905	120.284	1.09581	3.24659e-27	3.46529	0	0.316226	0
AKGMALtm	-128.219	294.215	-940.161	81.0929	-520.471	235.857	7.33244	0	4.05922	0	1.80637	0
AKGt4_3	-827.111	156.944	-822.227	125.174	-455.954	279.109	0.994095	0.00673832	0.551261	0	1.80331	0
AKGtp	998.738	11.6463	998.557	13.8947	998.967	12.3717	0.999819	0.263127	1.00023	0.116764	0.999589	0.0123179
AKR1C41	929.805	77.2293	198.281	105.86	941.483	72.9934	0.21325	0	1.01256	3.46631e-37	0.210605	0
AKR1C42	925.134	79.1494	101.148	90.3204	927.862	81.5836	0.109333	0	1.00295	0.00537677	0.109012	0
ALA-DTDe	0.122578	2.99115	0.297686	4.74566	0.210512	4.27361	2.42855	0.000409719	1.71737	0.051227	1.41411	0.121326
ALAASNNaEx	0.633534	6.46609	1.23476	9.53441	109.667	96.6541	1.94901	3.68944e-09	173.104	0	0.0112592	0
ALAATB0tc	1.55266	11.2224	0.798216	7.21523	0.112055	3.1581	0.514098	3.6939e-10	0.0721697	2.87733e-47	7.12345	6.45708e-24
ALACYSNaEx	0.0733604	0.851755	0.567704	5.7746	149.359	127.492	7.73856	2.72886e-22	2035.96	0	0.00380093	0
ALADGLNexR	988.373	40.674	0	0	715.825	190.056	9.87e-18	9.87e-18	0.724245	0	9.87e-18	9.87e-18
ALADGLYexR	-994.313	21.378	0	0	-969.742	68.9947	9.87e-18	9.87e-18	0.975289	0	9.87e-18	9.87e-18
ALAGLNNaEx	0.098019	2.94187	0.413281	5.7229	0.0869327	2.88172	4.21633	2.5973e-08	0.886897	0.754653	4.75403	4.06099e-09
ALAGLNexR	-999.705	6.39943	0	0	-999.791	6.08572	9.87e-18	9.87e-18	1.00009	0.258753	9.87e-18	9.87e-18
ALAGLYexR	-999.865	2.33392	0	0	-999.816	5.7642	9.87e-18	9.87e-18	0.999952	0.371189	9.87e-18	9.87e-18
ALAPAT4te	999.786	5.86396	978.43	50.6789	999.711	5.93892	0.978639	0	0.999925	0.295595	0.978713	0
ALAR	987.836	27.7161	986.364	31.0555	959.652	54.5642	0.99851	7.19095e-05	0.971469	0	1.02784	0
ALASERNaEx	0.0895437	2.8876	5.7754	20.8439	0.103368	2.93103	64.4981	2.84087e-207	1.15438	0.69662	55.8723	1.93075e-214
ALATA_L	-997.058	12.8802	-955.503	51.6418	-975.112	48.8325	0.958322	0	0.977989	0	0.97989	1.35527e-210
ALATHRNaEx	0.334725	4.81254	7.46068	25.2069	0.239089	4.6244	22.289	3.33203e-218	0.714286	0.0961772	31.2046	1.90762e-233
ALAt2r	-979.052	48.6421	-964.27	62.219	-783.308	176.384	0.984902	6.95753e-98	0.800067	0	1.23102	0
ALAt4	999.866	3.05482	996.58	16.0926	999.904	2.91503	0.996713	6.09776e-116	1.00004	0.293115	0.996675	1.14349e-123
ALAtN1	-985.593	31.756	-997.436	18.0919	-999.784	5.8344	1.01202	2.06142e-274	1.0144	0	0.997651	9.8369e-47
ALAyLATthc	0.17614	1.83862	0.174489	3.30555	0.985487	9.53447	0.990628	0.960493	5.59492	1.01926e-21	0.177059	9.49019e-19
ALCD1	-1.93628	9.7786	-73.4413	68.4275	-6.29288	20.815	37.929	0	3.24998	7.19214e-105	11.6705	0
ALCD21_D	396.222	153.306	720.22	130.202	989.089	26.7746	1.81772	0	2.4963	0	0.728165	0
ALCD21_L	936.567	73.7581	70.5315	75.632	530.368	135.246	0.0753086	0	0.56629	0	0.132986	0
ALCD22_D	999.183	6.95315	999.136	8.03001	999.5	6.56709	0.999954	0.623091	1.00032	0.000115807	0.999636	6.47114e-05
ALCD22_L	908.333	87.5149	66.0203	73.2354	505.526	134.486	0.0726829	0	0.556542	0	0.130597	0
ALDD20x	0	0	0	0	0.21377	4.3143	0	0	987987	9.87e-18	9.87e-18	9.87e-18
ALDD20xm	0	0	0	0	0.483524	6.88307	0	0	987987	9.87e-18	9.87e-18	9.87e-18
ALDD21	901.282	80.4488	541.138	149.747	622.685	145.317	0.600409	0	0.690889	0	0.869039	0
ALDD2x	307.375	148.726	22.2415	41.7098	10.341	25.9982	0.0723594	0	0.033643	0	2.1508	9.03748e-168
ALDD2xm	69.1677	57.5496	75.7292	69.7742	59.319	64.2082	1.09486	3.39668e-16	0.857611	6.68706e-40	1.27664	3.76814e-85
ALDD2y	77.3184	70.7692	192.113	113.949	36.5206	54.0326	2.4847	0	0.472341	0	5.2604	0
ALLTNt	0	0	0	0	0.398599	5.99303	0	0	987987	9.87e-18	9.87e-18	9.87e-18
ALOX12	0.106718	2.94485	0.645865	7.12114	0.215683	4.24897	6.05208	1.55504e-15	2.02106	0.0147928	2.99451	2.45499e-09
ALOX15	0.12865	3.15288	0.104493	3.02483	0.12942	3.29447	0.812226	0.536185	1.00599	0.984371	0.807394	0.529754
ALOX15PtpT	581.055	125.397	417.314	130.479	202.925	97.7206	0.718201	0	0.349235	0	2.0565	0
ALOX5	0	0	0.287231	4.79483	0.256788	4.69672	987987	9.87e-18	987987	9.87e-18	1.11855	0.607754
ALOX52	29.1443	44.5081	47.0743	55.6075	107.78	91.4837	1.61521	4.74076e-174	3.69814	0	0.436764	0
ALR2	935.59	73.9425	70.4542	75.5694	530.368	135.246	0.0753046	0	0.566881	0	0.13284	0
ALR3	936.567	73.7581	70.5315	75.632	530.368	135.246	0.0753086	0	0.56629	0	0.132986	0
AMACR2p	0	0	0	0	364.464	118.729	0	0	987987	9.87e-18	9.87e-18	9.87e-18
AMACRp	0.439073	4.55286	0.463978	5.24321	0.32771	3.85535	1.05672	0.68689	0.746366	0.030004	1.41582	0.0167222
AMANK	0.436852	5.25343	0.494981	6.39283	4.17805	15.9205	1.13306	0.429164	9.564	8.28131e-144	0.118472	1.07975e-122
AMCOXO	0	0	0	0	0.366278	5.58185	0	0	987987	9.87e-18	9.87e-18	9.87e-18
AMETAMte	0.329676	4.72603	0.366352	5.5052	0.34162	5.51364	1.11125	0.569846	1.03623	0.84885	1.0724	0.719648
AMETr	509.592	155.486	419.567	153.255	238.254	127.935	0.823338	0	0.467539	0	1.76101	0
AMETt	0.686633	7.0778	0.308295	4.63313	0.613657	7.26089	0.448995	7.09468e-07	0.89372	0.403684	0.502389	7.79641e-05
AMETt2m	-993.243	22.4728	-990.506	30.8851	-992.726	24.5882	0.997244	6.30885e-16	0.99948	0.0721449	0.997763	1.46325e-10
AMETtd	999.432	10.1159	996.907	23.1946	999.4	10.7809	0.997473	6.93795e-30	0.999968	0.799916	0.997506	1.94807e-29
AMPDA	165.096	82.2251	76.9183	53.8039	45.3037	47.6602	0.465901	0	0.274408	0	1.69784	0
AMPTASECG	551.501	127.679	33.3044	42.1723	61.67	54.5646	0.0603886	0	0.111822	0	0.540041	0
AMPTASECGe	1.30491	6.94772	5.50628	17.6589	0.0971507	2.93111	4.21966	4.73159e-139	0.0744501	9.9485e-78	56.6777	1.53907e-267
AMPtp	-987.452	33.086	-985.542	36.258	-978.061	46.9903	0.998065	1.24756e-05	0.990489	3.61209e-79	1.00765	3.77502e-45
ANDRSTANDRtr	0.694645	7.16247	1.09707	9.2899	0.727723	7.01943	1.57932	0.000110555	1.04762	0.701805	1.50754	0.000292949
ANDRSTRNtr	-0.694645	7.16247	-1.09707	9.2899	-0.727723	7.01943	1.57932	0.000110555	1.04762	0.701805	1.50754	0.000292949
ANTHte	0	0	-2.22343	9.08501	-0.760682	6.26524	987987	9.87e-18	987987	9.87e-18	2.92294	8.18461e-52
AOBUTDsm	77.9461	67.3692	183.191	96.1853	193.988	109.051	2.35022	0	2.48874	0	0.944341	6.5698e-17
APAT2rm	-1.29949	11.5192	0	0	-13.6346	25.9376	9.87e-18	9.87e-18	10.4923	0	9.87e-18	9.87e-18
APOCF	0.940448	8.87826	0.881339	8.99762	0.859506	8.98443	0.937148	0.600349	0.913933	0.457093	1.0254	0.846036
APOCFm	0.478529	6.67001	0	0	0	0	9.87e-18	9.87e-18	9.87e-18	9.87e-18	0	0
APOC_LYS_BTNP	0.940448	8.87826	0.881339	8.99762	0.859506	8.98443	0.937148	0.600349	0.913933	0.457093	1.0254	0.846036
APOC_LYS_BTNPm	0.478529	6.67001	0	0	0	0	9.87e-18	9.87e-18	9.87e-18	9.87e-18	0	0
APRGSTRNABCt	0.131535	3.03061	0.213913	3.58523	0.123771	3.10097	1.62629	0.0484458	0.94098	0.835427	1.72829	0.0306763
APRGSTRNt1e	-815.654	119.968	-997.991	13.7063	-930.817	80.692	1.22355	0	1.14119	0	1.07217	0
APRTO2	0.598542	7.20604	0.752397	7.50238	0.509872	6.86482	1.25705	0.097298	0.851858	0.300895	1.47566	0.00682778
AQCOBALt	2.4272e-07	4.45408e-07	2.85562e-06	1.34408e-06	1.46542e-07	3.64173e-07	11.7651	0	0.603747	1.2842e-83	19.4868	0
ARACHCOAtx	22.1738	37.7385	56.4543	56.9296	178.472	114.302	2.54599	0	8.04878	0	0.31632	0
ARACHCPT1	5.60338	23.6007	404.341	133.163	113.003	91.6217	72.1601	0	20.1669	0	3.57814	0
ARACHCPT2	5.60338	23.6007	404.341	133.163	113.003	91.6217	72.1601	0	20.1669	0	3.57814	0
ARACHCRNt	-992.706	23.0353	-593.982	133.15	-883.608	90.5384	0.598347	0	0.8901	0	0.672224	0
ARACHDCOAtx	316.344	140.829	776.84	127.363	720.963	142.964	2.45568	0	2.27905	0	1.0775	3.87886e-232
ARACHDFATPtc	0	0	0	0	0.322016	4.63228	0	0	987987	9.87e-18	9.87e-18	9.87e-18
ARACHDt2	-151.052	111.17	-0.169243	15.7778	-130.166	107.106	0.00112043	0	0.861729	2.31481e-55	0.00130021	0
ARACHDtr	525.973	179.21	-992.459	26.7716	-997.226	21.3077	-1.8869	0	-1.89596	0	0.99522	1.60204e-56
ARACHFATPc	2.75551	13.6185	0	0	0	0	9.87e-18	9.87e-18	9.87e-18	9.87e-18	0	0
ARACHt	-959.908	63.5814	-536.047	138.193	-682.301	136.165	0.558436	0	0.710799	0	0.785646	0
ARGATB0tc	1.21135	9.41099	8.21963	26.0441	0.164649	3.84073	6.78549	1.00544e-180	0.135921	2.66545e-33	49.9223	2.61587e-274
ARGB0AT3tc	0	0	0	0	0.116508	3.03148	0	0	987987	9.87e-18	9.87e-18	9.87e-18
ARGDCm	1.08118	8.96559	222.815	99.7367	232.973	108.958	206.085	0	215.48	0	0.956398	9.3339e-15
ARGLYSex	1.082	9.09425	18.2176	39.8928	8.12765	28.2595	16.8371	0	7.51172	4.08792e-162	2.24144	5.33084e-122
ARGN	0.585841	6.34181	112.839	74.8574	291.156	127.896	192.61	0	496.987	0	0.387555	0
ARGN1ASPMDte	0.36519	5.46269	0.428238	5.00812	0.336142	5.27643	1.17264	0.341722	0.920457	0.656999	1.27398	0.153017
ARGNm	0.164903	3.63542	0	0	0.0992088	3.08258	9.87e-18	9.87e-18	0.601619	0.109092	9.87e-18	9.87e-18
ARGSL	14.157	29.4445	-651.215	122.039	-220.512	118.785	-45.9997	0	-15.5762	0	2.9532	0
ARGSS	15.9144	27.5029	0.637335	7.99754	7.83733	20.6373	0.0400477	0	0.492468	2.23886e-162	0.0813204	5.4776e-275
ARGSUCte	1.75743	10.5646	651.852	121.794	228.349	117.813	370.913	0	129.934	0	2.85463	0
ARG_Dte	0	0	0.00106069	0.00156974	2.62731e-05	0.000145861	987987	9.87e-18	987987	9.87e-18	40.3716	0
ARG_Dtx	0	0	0.00106069	0.00156974	2.62731e-05	0.000145861	987987	9.87e-18	987987	9.87e-18	40.3716	0
ARGt4	0.628034	6.57946	67.2817	75.5743	73.9374	77.6323	107.131	0	117.728	0	0.909982	4.00425e-12
ARGtD	741.787	158.483	637.332	149.678	843.558	140.815	0.859185	0	1.1372	0	0.755529	0
ARGtm	-407.854	143.714	-597.836	173.165	-511.644	185.172	1.46581	0	1.25448	0	1.16846	0
ARSA	1.12899	10.2883	0	0	0.819911	9.19003	9.87e-18	9.87e-18	0.726236	0.00923724	9.87e-18	9.87e-18
ARTCOAL1	0	0	0.491379	6.06123	0	0	987987	9.87e-18	0	0	987987	9.87e-18
ARTCOAL2	0.117151	2.52056	0	0	0	0	9.87e-18	9.87e-18	9.87e-18	9.87e-18	0	0
ARTCOAL3	0	0	0.115089	3.06569	0.203735	4.3674	987987	9.87e-18	987987	9.87e-18	0.564896	0.0633727
ARTFR208	51.9908	38.3871	66.6799	47.5824	106.512	54.3907	1.28253	6.70709e-159	2.04867	0	0.626033	0
ARTPLM3	4.90853	16.4724	5.36173	15.5626	7.08981	21.3219	1.09233	0.025312	1.44439	7.66625e-21	0.756258	2.45821e-13
ARTPLM3m	129.608	84.8032	18.6419	33.8524	10.0577	26.5443	0.143832	0	0.0776009	0	1.85349	1.64208e-113
ASAH1	1.89182	12.4321	2.41207	12.8821	1.89559	12.8693	1.275	0.00112504	1.00199	0.980483	1.27246	0.00134006
ASCBOX	0.0138332	0.0663124	0.0320788	0.112209	0.00632384	0.0498262	2.31897	1.92922e-56	0.457149	6.51041e-26	5.07267	5.56298e-129
ASCBSVCTtc	0.137799	1.76817	0	0	0.0871047	2.15745	9.87e-18	9.87e-18	0.632116	0.035299	9.87e-18	9.87e-18
ASCBt	971.248	46.8264	873.213	142.923	970.047	59.1415	0.899062	0	0.998763	0.0651546	0.900176	0
ASCBt4	-998.697	13.4396	-881.302	142.169	-988.272	46.3888	0.882451	0	0.989561	1.13104e-134	0.89176	0
ASNALANaEx	0.110866	3.01004	2.61843	15.1848	0.136608	3.60659	23.6179	1.69991e-76	1.23219	0.525549	19.1675	1.68016e-76
ASNATB0tc	0.206018	3.51583	0.929924	7.97768	0.124448	3.1989	4.51381	3.34234e-21	0.604062	0.0462032	7.47242	1.70965e-27
ASNCYSNaEx	0.129312	3.04961	0.125638	3.19915	0.228528	4.43467	0.971589	0.925737	1.76726	0.0330359	0.549772	0.0353319
ASNGLNNaEx	0.0916298	1.2789	0.123631	2.6279	0.120224	3.52964	1.34925	0.212915	1.31206	0.380427	1.02834	0.930916
ASNNm	0.650595	6.56415	0	0	0	0	9.87e-18	9.87e-18	9.87e-18	9.87e-18	0	0
ASNS1	2.546	11.0212	0.324397	5.20294	1.34775	7.89301	0.127414	3.64731e-89	0.529359	8.42413e-25	0.240695	1.75231e-33
ASNSERNaEx	0.113752	2.98162	0.110636	3.04955	0.104505	3.00305	0.972602	0.934736	0.918711	0.799819	1.05866	0.871261
ASNTHRNaEx	0.133814	3.08284	2.10536	12.5901	0.0816126	2.82264	15.7335	1.36213e-67	0.609896	0.146852	25.797	1.49548e-74
ASNt4	0.110116	2.93734	0.559317	6.23737	0.100626	2.98484	5.07935	1.24882e-13	0.913818	0.792577	5.55839	1.75321e-14
ASNtN1	-978.761	42.6133	-994.059	25.8415	-999.233	10.0696	1.01563	1.18012e-247	1.02092	0	0.994822	3.92585e-103
ASNtm	0.650595	6.56415	0	0	0	0	9.87e-18	9.87e-18	9.87e-18	9.87e-18	0	0
ASPCTr	6.07757	19.5651	1.00628	6.15423	14.7862	26.5571	0.165574	5.85178e-160	2.43292	1.59225e-201	0.0680555	0
ASPDTDe	0.242716	4.41041	0.466082	5.50083	0.298153	5.26826	1.92028	0.000361024	1.2284	0.349911	1.56323	0.0125311
ASPDt6	0.242716	4.41041	0.466082	5.50083	0.298153	5.26826	1.92028	0.000361024	1.2284	0.349911	1.56323	0.0125311
ASPGLUm	49.6812	59.428	23.5039	39.4658	70.8089	70.6303	0.473095	0	1.42527	5.41592e-153	0.331935	0
ASPNATm	17.592	27.0987	4.93971	16.5604	91.6434	73.6567	0.280793	0	5.20938	0	0.0539014	0
ASPPROASCT1	0.144167	3.07537	0.30089	4.27179	0.100073	2.65598	2.08709	0.000776792	0.694146	0.207214	3.0067	4.53348e-06
ASPTA	88.1427	148.464	-246.139	199.665	583	166.603	-2.79251	0	6.61427	0	-0.422195	0
ASPTAm	-72.0466	68.326	-46.5915	53.8272	-182.57	104.93	0.646686	3.41773e-228	2.53405	0	0.255199	0
ASPt6	0.150738	3.29791	0.207346	3.99316	0.117153	3.09606	1.37554	0.218709	0.7772	0.388555	1.76987	0.0417206
ASPte	513.378	154.875	0.512956	5.84597	230.692	127.237	0.000999178	0	0.449361	0	0.00222355	0
ATP1ter	46.5594	54.6497	19.5264	35.5032	3.17574	15.607	0.419388	0	0.0682083	0	6.14863	0
ATP2ter	58.7932	45.0242	25.9657	28.656	44.6712	50.4725	0.441645	0	0.759801	4.60719e-128	0.581263	4.56439e-274
ATPH1e	0	0	0.124526	3.07605	0.115833	3.09854	987987	9.87e-18	987987	9.87e-18	1.07505	0.821915
ATPH2e	0	0	0	0	0.092076	2.87484	0	0	987987	9.87e-18	9.87e-18	9.87e-18
ATPS4mi	58.248	53.0995	135.263	68.412	124.171	69.0909	2.32219	0	2.13177	0	1.08933	6.23641e-38
ATPasel	2.50916	13.518	0	0	1.6166	11.7783	9.87e-18	9.87e-18	0.644282	7.29517e-09	9.87e-18	9.87e-18
ATPtg	0.856049	8.09023	1.50044	10.781	0.562755	6.73849	1.75275	7.0313e-08	0.657387	0.00120091	2.66623	2.55016e-17
ATPtm	176.202	108.132	346.739	134.108	178.626	106.34	1.96785	0	1.01376	0.0634743	1.94114	0
ATPtn	222.234	105.661	1.73002	10.8568	555.077	137.782	0.00778467	0	2.49771	0	0.00311673	0
ATPtx	18.8456	40.3212	19.352	40.4683	20.3546	44.3963	1.02687	0.320715	1.08008	0.00353144	0.950743	0.0599453
A_MANASEly	0.16913	0.494442	0	0	0.210856	0.554524	9.87e-18	9.87e-18	1.24671	7.60852e-11	9.87e-18	9.87e-18
Asn_X_Ser_Thrtr	-0.16913	0.494442	0	0	-0.210856	0.554524	9.87e-18	9.87e-18	1.24671	7.60852e-11	9.87e-18	9.87e-18
B3GALT3g	0.435504	2.8988	0	0	0.341713	2.71563	9.87e-18	9.87e-18	0.784637	0.00610438	9.87e-18	9.87e-18
B3GALT41g	0.15107	1.4107	0.304804	1.90799	0.115896	1.192	2.01764	2.75673e-13	0.767167	0.0268232	2.62998	5.62497e-22
B3GALT42g	0.0712477	0.958849	0	0	0.0440202	0.740822	9.87e-18	9.87e-18	0.617847	0.00893449	9.87e-18	9.87e-18
B3GALT43g	0	0	0	0	0.0752677	0.934939	0	0	987987	9.87e-18	9.87e-18	9.87e-18
B3GALT44g	0	0	0	0	0.117237	1.08684	0	0	987987	9.87e-18	9.87e-18	9.87e-18
B3GALTg	0.174875	1.60841	0	0	0	0	9.87e-18	9.87e-18	9.87e-18	9.87e-18	0	0
B3GNT11g	0.0668054	0.818614	0	0	0	0	9.87e-18	9.87e-18	9.87e-18	9.87e-18	0	0
B3GNT310g	0.0668054	0.818614	0	0	0	0	9.87e-18	9.87e-18	9.87e-18	9.87e-18	0	0
B3GNT312g	0.0668054	0.818614	0	0	0	0	9.87e-18	9.87e-18	9.87e-18	9.87e-18	0	0
B3GNT31g	0.0858618	0.991247	0	0	0.0704624	0.896989	9.87e-18	9.87e-18	0.820648	0.180807	9.87e-18	9.87e-18
B3GNT32g	0.0858618	0.991247	0	0	0.0704624	0.896989	9.87e-18	9.87e-18	0.820648	0.180807	9.87e-18	9.87e-18
B3GNT33g	0.0858618	0.991247	0	0	0.0704624	0.896989	9.87e-18	9.87e-18	0.820648	0.180807	9.87e-18	9.87e-18
B3GNT36g	0.327062	2.66127	0	0	0.255186	2.48426	9.87e-18	9.87e-18	0.780237	0.0218546	9.87e-18	9.87e-18
B3GNT37g	0.114806	1.28314	0	0	0.114501	1.3139	9.87e-18	9.87e-18	0.997343	0.984626	9.87e-18	9.87e-18
B3GNT39g	1.28477	6.808	0	0	0.0499458	1.49832	9.87e-18	9.87e-18	0.0388753	6.38747e-95	9.87e-18	9.87e-18
B3GNT51g	0.24168	1.80291	0	0	0	0	9.87e-18	9.87e-18	9.87e-18	9.87e-18	0	0
BAAT1x	0	0	0	0	7.53379	23.017	0	0	987987	9.87e-18	9.87e-18	9.87e-18
BAAT2x	0	0	0	0	210.035	125.551	0	0	987987	9.87e-18	9.87e-18	9.87e-18
BAAT3x	0	0	0	0	364.464	118.729	0	0	987987	9.87e-18	9.87e-18	9.87e-18
BAAT4x	0	0	8.76634	26.0426	582.467	133.788	987987	9.87e-18	987987	9.87e-18	0.0150504	0
BACCL	0.940448	8.87826	0.881339	8.99762	0.859506	8.98443	0.937148	0.600349	0.913933	0.457093	1.0254	0.846036
BACCLm	0.478529	6.67001	0	0	0	0	9.87e-18	9.87e-18	9.87e-18	9.87e-18	0	0
BALABETAtc	0.115974	2.97755	0	0	0.235855	4.44854	9.87e-18	9.87e-18	2.03368	0.00962832	9.87e-18	9.87e-18
BALABETAtc2	-363.652	151.841	-463.713	159.496	-99.8248	103.809	1.27516	0	0.274507	0	4.64527	0
BALAPAT1tc	0.222427	4.19452	0	0	4.7432	20.8828	9.87e-18	9.87e-18	21.3248	4.01602e-130	9.87e-18	9.87e-18
BALAPAT1tc2	-637.721	151.766	-528.482	160.201	-890.478	98.3757	0.828704	0	1.39634	0	0.593481	0
BALAVECSEC	0.238164	3.51843	0	0	0.225774	4.28952	9.87e-18	9.87e-18	0.947978	0.79589	9.87e-18	9.87e-18
BALAtmr	-1.29949	11.5192	0	0	-13.6346	25.9376	9.87e-18	9.87e-18	10.4923	0	9.87e-18	9.87e-18
BAMPPALDOX	0.136033	3.17558	1.3911	10.4654	0.103282	2.91016	10.2262	3.10172e-39	0.759241	0.3771	13.469	2.45551e-43
BANDMT	12.3132	31.9924	51.0118	65.35	245.059	137.822	4.14284	0	19.9021	0	0.208161	0
BCRNe	1.59535e-09	4.90857e-09	40.8375	14.7407	0.00106179	0.00535257	2.55978e+10	0	665554	6.72743e-114	38460.9	0
BDHm	951.564	56.6869	585.453	201.928	537.481	168.903	0.615254	0	0.564839	0	1.08925	9.80204e-95
BDMT_L	0.16913	0.494442	0	0	0.210856	0.554524	9.87e-18	9.87e-18	1.24671	7.60852e-11	9.87e-18	9.87e-18
BETALDHxm	0.488244	5.90363	0.596185	8.60267	0.375672	6.0377	1.22108	0.242336	0.769435	0.121906	1.58698	0.0163385
BETBGTtc	-999.332	9.65129	-998.883	12.0062	-999.607	8.22148	0.999551	0.00103309	1.00028	0.0116619	0.999276	1.21482e-08
BGAL1e	0.104159	2.89213	0	0	0.381248	5.98371	9.87e-18	9.87e-18	3.66025	1.52938e-06	9.87e-18	9.87e-18
BGAL1l	0.675956	7.61834	1.90274	10.3766	0.542522	7.12485	2.81489	6.50723e-27	0.8026	0.137368	3.50721	4.38287e-35
BGAL2l	0	0	0	0	0.840481	9.27546	0	0	987987	9.87e-18	9.87e-18	9.87e-18
BGAL3l	0.956487	8.39285	0.894354	8.81087	0.623701	7.32627	0.93504	0.566938	0.652075	0.000517928	1.43395	0.00718801
BHBt	-576.755	236.584	-311.578	263.376	-252.322	268.924	0.540226	0	0.437485	0	1.23484	2.27675e-70
BHBtm	951.564	56.6869	585.453	201.928	537.481	168.903	0.615254	0	0.564839	0	1.08925	9.80204e-95
BHMT	4.57785	15.0025	2.18634	11.7777	0.877335	6.75372	0.477591	3.94097e-44	0.191648	2.32031e-150	2.49202	1.43552e-28
BILDGLCURt	-997.28	20.789	-987.881	41.8078	0	0	0.990575	8.27583e-115	9.87e-18	9.87e-18	987987	9.87e-18
BILDGLCURte	0.113763	3.02087	0.134629	3.14774	0	0	1.18342	0.591818	9.87e-18	9.87e-18	987987	9.87e-18
BILDGLCURtr	0.259764	4.51115	0.223945	4.3197	-0.199011	3.02621	0.862108	0.521124	-0.76612	8.24478e-23	-1.12529	4.66865e-20
BILGLCURt	44.8577	117.018	160.818	103.755	-900.662	123.847	3.58508	0	-20.0782	0	-0.178556	0
BILGLCURte	0	0	0.112669	3.05577	0	0	987987	9.87e-18	0	0	987987	9.87e-18
BILGLCURtr	13.4629	29.252	0.305782	4.74649	21.0561	39.3598	0.0227129	0	1.56401	2.21251e-71	0.0145222	0
BILIRED	0	0	0.0684367	1.14175	0.0866104	1.51335	987987	9.87e-18	987987	9.87e-18	0.790167	0.282921
BILIRUBt2	-182.35	154.514	-451.345	154.837	0	0	2.47516	0	9.87e-18	9.87e-18	987987	9.87e-18
BILIRUBtr	-999.206	10.5898	-959.274	61.5713	-20.6603	38.7835	0.960036	0	0.0206767	0	46.4308	0
BILIVERDt	0.0707415	0.861807	0.158584	1.80329	0.194296	2.66241	2.24174	5.73582e-07	2.74657	3.75327e-07	0.816195	0.215033
BIOCYTtn	0.449153	6.25715	0.881339	8.99762	0.398858	5.98067	1.96223	8.40858e-06	0.888023	0.499869	2.20966	3.07701e-07
BMTer_U	0.752939	4.33591	0.146072	2.07405	0.14529	2.06596	0.194002	6.43785e-44	0.192963	3.10584e-49	1.00538	0.975901
BPNT	11.6558	22.69	7.12456	17.4711	17.2425	32.0004	0.611246	5.33735e-69	1.47931	1.13293e-60	0.413198	1.22626e-204
BPNT2	0	0	0	0	0.213711	4.41819	0	0	987987	9.87e-18	9.87e-18	9.87e-18
BTND1	0.491295	6.31	0	0	0.460648	6.71499	9.87e-18	9.87e-18	0.93762	0.69967	9.87e-18	9.87e-18
BTND1n	0.449153	6.25715	0.881339	8.99762	0.398858	5.98067	1.96223	8.40858e-06	0.888023	0.499869	2.20966	3.07701e-07
BTNDm	0.478529	6.67001	0	0	0	0	9.87e-18	9.87e-18	9.87e-18	9.87e-18	0	0
BTNPL	0.940448	8.87826	0.881339	8.99762	0.859506	8.98443	0.937148	0.600349	0.913933	0.457093	1.0254	0.846036
BTNPLm	0.478529	6.67001	0	0	0	0	9.87e-18	9.87e-18	9.87e-18	9.87e-18	0	0
BTNTe	0.219369	4.39008	0.278445	4.51328	0.204148	4.18747	1.2693	0.292997	0.930613	0.770802	1.36394	0.171243
BTNt2	-451.918	159.595	-577.166	156.916	-415.51	159.092	1.27715	0	0.919437	5.83706e-78	1.38905	0
BTNt2m	88.6802	85.874	0.582598	7.13758	70.0511	77.544	0.00656966	0	0.789929	1.36814e-77	0.00831676	0
BTNt3i	0.121174	3.11749	0.160518	3.30692	0	0	1.32469	0.331551	9.87e-18	9.87e-18	987987	9.87e-18
BTNt3ile	0.138617	3.15467	0	0	3.64298	17.2995	9.87e-18	9.87e-18	26.2809	4.57137e-115	9.87e-18	9.87e-18
BTNt4i	93.7451	86.752	331.846	144.876	91.8918	89.7188	3.53988	0	0.98023	0.0849115	3.61127	0
BTNtn	850.037	108.652	-0.881339	8.99762	-0.398858	5.98067	-0.00103682	0	-0.000469224	0	2.20966	3.07701e-07
BUP2	0.253275	4.369	0	0	0.179383	4.00422	9.87e-18	9.87e-18	0.708256	0.147523	9.87e-18	9.87e-18
BUTSMCT1	-781.136	169.688	-798.007	166.169	-958.452	77.103	1.0216	1.91744e-15	1.227	0	0.8326	0
BUTt2m	1.23983	7.77984	0	0	11.6677	21.2565	9.87e-18	9.87e-18	9.41075	0	9.87e-18	9.87e-18
BUTt2r	-920.894	96.5513	-990.066	35.3675	-594.613	240.412	1.07511	0	0.645691	0	1.66506	0
B_MANNASEly	0.16913	0.494442	0	0	0.210856	0.554524	9.87e-18	9.87e-18	1.24671	7.60852e-11	9.87e-18	9.87e-18
C02356t	7.6658	21.5328	42.2209	51.4456	51.6428	60.487	5.5077	0	6.73678	0	0.817556	1.77477e-40
C02592tx	0	0	0	0	-0.860342	7.50555	0	0	987987	9.87e-18	9.87e-18	9.87e-18
C02712te	15.6655	36.0308	0.382165	4.90317	0.279829	4.31136	0.0243953	0	0.0178627	0	1.36571	0.0750141
C02712tm	-0.71141	7.4259	-16.239	31.6327	-27.6239	48.2503	22.8264	0	38.8298	0	0.587858	2.26477e-106
C03681te	0.413981	4.64131	0	0	0	0	9.87e-18	9.87e-18	9.87e-18	9.87e-18	0	0
C03990ATP	0.887693	7.41606	0.294369	4.03615	2.28755	13.0585	0.331611	8.385e-15	2.57696	5.87234e-27	0.128683	1.42578e-57
C03990t	-403.894	173.629	0.914447	10.3278	-361.739	163.95	-0.00226408	0	0.895629	1.09832e-92	-0.00252792	0
C03990tr	-0.844879	8.26987	-0.746943	7.34001	-0.750337	8.21729	0.884083	0.322637	0.8881	0.346581	0.995476	0.97232
C03990tx	0	0	0	0	-0.860342	7.50555	0	0	987987	9.87e-18	9.87e-18	9.87e-18
C04483t2	0.495172	6.09325	225.453	118.019	40.6869	55.7079	455.303	0	82.1672	0	5.54118	0
C04717ATP	0	0	0.28788	4.70583	0.326579	4.91277	987987	9.87e-18	987987	9.87e-18	0.881501	0.520672
C04717td	0.241913	4.38625	0.157593	7.37001	-0.326579	4.91277	0.651445	0.265111	-1.34999	1.56396e-23	-0.482557	3.7482e-10
C04805td	242.419	151.127	355.113	149.803	400.497	157.919	1.46488	0	1.65209	0	0.886682	3.49523e-121
C05463t2	0.773659	7.22168	2.97207	14.8395	0.293633	5.08994	3.84158	1.21386e-51	0.379538	2.52891e-10	10.1217	3.74262e-87
C05767te	0.0712889	0.817081	0.225381	2.07029	0.248154	2.78265	3.16152	2.93015e-15	3.48097	2.30605e-12	0.908229	0.462257
C05769te2	94.1313	87.7742	27.9308	47.6843	181.526	123.462	0.296721	0	1.92843	0	0.153867	0
C05769te3	94.0742	87.77	27.7421	47.6497	181.371	123.464	0.294896	0	1.92796	0	0.152958	0
C05770te	0.125648	3.07156	0.212951	3.85037	0.1048	2.94336	1.69483	0.0459166	0.834079	0.569352	2.03197	0.0108707
C05770te3	152.218	109.983	17.6044	38.1679	178.636	126.868	0.115653	0	1.17355	7.65343e-74	0.0985492	0
C05770te4	152.295	110.004	17.6947	38.3318	178.616	126.873	0.116187	0	1.17283	2.63254e-73	0.0990654	0
C05953t	-74.3351	297.247	999.438	7.82962	-645.893	202.327	-13.445	0	8.68893	0	-1.54738	0
C05953tm	-987.55	38.5123	-897.623	107.659	-990.217	37.0586	0.90894	0	1.0027	6.96794e-09	0.906492	0
C05957t	-317.597	292.413	-102.996	304.733	-390.848	310.11	0.324296	0	1.23064	8.88969e-88	0.263518	0
C05957td	317.82	292.404	103.315	304.746	391.149	310.067	0.325074	0	1.23072	5.6399e-88	0.264133	0
C06314t	0.509207	6.6916	0	0	0	0	9.87e-18	9.87e-18	9.87e-18	9.87e-18	0	0
C06315t	0.410292	5.40937	0.468886	5.89282	0.458025	6.0961	1.14281	0.411	1.11634	0.497194	1.02371	0.88496
C06439t	-220.875	298.012	-869.829	107.403	-855.938	125.118	3.93811	0	3.87522	0	1.01623	2.86956e-21
C09642te	0	0	0	0	0.259885	4.81792	0	0	987987	9.87e-18	9.87e-18	9.87e-18
C100CPT1	2.56728e-08	1.8107e-08	3.49747	5.08306	0.0989732	0.0483496	1.36232e+08	0	3.85517e+06	0	35.3376	0
C10164te	0	0	0	0	0.43928	5.81564	0	0	987987	9.87e-18	9.87e-18	9.87e-18
C101CPT1	5.6212e-11	9.29083e-10	0.20728	1.29043	0.000445388	0.00339018	3.68748e+09	1.50357e-75	7.92336e+06	2.8787e-51	465.393	2.71627e-78
C101CRNe	5.66365e-11	9.29082e-10	0.20728	1.29043	0.000445388	0.00339018	3.65984e+09	1.50357e-75	7.86397e+06	2.8787e-51	465.393	2.71627e-78
C102CPT1	5.97715e-10	2.97703e-09	3.25176	5.1881	0.00022265	0.00248549	5.44033e+09	0	372503	8.51797e-25	14604.8	0
C10CRNe	2.56741e-08	1.8107e-08	3.49747	5.08306	0.0989732	0.0483496	1.36226e+08	0	3.85498e+06	0	35.3376	0
C10DCCACT	-2.99806	14.845	-1.19109	10.9405	-2.34931	15.0311	0.397285	1.40828e-27	0.78361	0.000366383	0.506993	3.23727e-12
C10DCc	2.99806	14.845	1.19109	10.9405	2.34944	15.0311	0.397285	1.40828e-27	0.783654	0.000367378	0.506966	3.21943e-12
C10DCe	4.67544e-11	1.05206e-09	0	0	0.000129551	0.00181274	9.87e-18	9.87e-18	2.77088e+06	2.29301e-16	9.87e-18	9.87e-18
C10OHc	9.59816e-09	1.23677e-08	1.17213	3.02399	0.0378863	0.0317558	1.2212e+08	0	3.94725e+06	0	30.938	0
C11695td	1.10918	9.02835	0.647418	6.93929	0.526863	6.29196	0.583689	6.42002e-06	0.475002	7.21857e-10	1.22882	0.144196
C120CPT1	2.41959e-09	5.9062e-09	1.94619	3.88788	0.029815	0.0287605	8.04347e+08	0	1.23223e+07	0	65.2755	0
C121CPT1	7.63465e-11	1.14092e-09	0.158474	1.11062	0.000330503	0.00294019	2.07573e+09	4.33494e-60	4.32899e+06	4.81856e-38	479.494	2.87557e-62
C12DCACOT	1.70666	11.8345	0.840632	7.82913	1.55581	12.1572	0.492559	1.31565e-11	0.91161	0.302242	0.540317	3.54941e-08
C12DCACT	0.752587	8.13948	0.840632	7.82913	0.673105	7.97582	1.11699	0.383049	0.894389	0.418147	1.24889	0.0902853
C12DCTD	1.70666	11.8345	0.840632	7.82913	1.55581	12.1572	0.492559	1.31565e-11	0.91161	0.302242	0.540317	3.54941e-08
C12DCe	1.11314e-10	1.31391e-09	0	0	0.000123137	0.00184989	9.87e-18	9.87e-18	1.10621e+06	2.11485e-14	9.87e-18	9.87e-18
C12OHc	3.48309e-08	2.35634e-08	0.20298	1.34964	0.00795326	0.0153734	5.82759e+06	1.63624e-66	228339	0	25.5217	4.71377e-64
C13856te	0.422728	4.97645	0.729864	7.41535	0.326895	5.4104	1.72656	0.000101035	0.7733	0.130606	2.23272	5.24759e-07
C140CPT1	79.4126	190.092	15.2939	239.809	-0.354869	265.905	0.192588	7.8463e-122	-0.00446867	8.17651e-173	-43.0974	8.51543e-07
C141ACBP	6.75121e-11	1.32037e-09	0.0883825	0.835039	0.000184655	0.00222787	1.30914e+09	6.29172e-34	2.73513e+06	1.82541e-21	478.637	3.91698e-35
C141CPT1	5.69062e-11	1.13472e-09	0.199639	1.32931	0.000495753	0.00381763	3.50821e+09	2.49102e-66	8.71177e+06	3.89503e-50	402.698	1.09463e-68
C141OHc	6.76775e-11	1.32038e-09	0.0883825	0.835039	0.000184655	0.00222787	1.30594e+09	6.29172e-34	2.72845e+06	1.82541e-21	478.637	3.91698e-35
C141OHe	6.51936e-11	1.32038e-09	0.0883825	0.835039	0.000184655	0.00222787	1.35569e+09	6.29172e-34	2.8324e+06	1.8254e-21	478.637	3.91698e-35
C142ACBP	8.40324e-11	1.27051e-09	0.0909664	0.829628	0.000216953	0.00251296	1.08252e+09	2.80397e-36	2.58178e+06	3.77351e-23	419.291	1.49942e-37
C142CPT1	4.28355e-10	2.59176e-09	0.557297	2.16531	0.000731488	0.0043173	1.30102e+09	6.17752e-189	1.70767e+06	8.00607e-84	761.868	3.49125e-196
C142OHc	8.48545e-11	1.27051e-09	0.0909664	0.829628	0.000216953	0.00251296	1.07203e+09	2.80397e-36	2.55676e+06	3.77351e-23	419.291	1.49942e-37
C142OHe	8.49377e-11	1.27051e-09	0.0909664	0.829628	0.000216953	0.00251296	1.07098e+09	2.80397e-36	2.55426e+06	3.77351e-23	419.291	1.49942e-37
C14768ATP	0	0	0.224684	3.53921	0.235374	4.51382	987987	9.87e-18	987987	9.87e-18	0.954584	0.834444
C14768td	0.404096	5.48628	0.158181	6.59248	0.0994216	6.91409	0.391443	0.00125737	0.246034	6.43125e-05	1.59101	0.48745
C14769td1	0.41208	5.36921	0.121335	6.91071	-0.26221	4.86616	0.294446	0.000181508	-0.636309	3.47735e-27	-0.46274	2.08144e-07
C14769td2	0	0	0.346238	4.13202	0.26221	4.86616	987987	9.87e-18	987987	9.87e-18	1.32046	0.13886
C14770ATP	0.502094	6.28571	0	0	0.524516	6.61235	9.87e-18	9.87e-18	1.04466	0.77557	9.87e-18	9.87e-18
C14770UPKt	0.272201	4.57583	0	0	0	0	9.87e-18	9.87e-18	9.87e-18	9.87e-18	0	0
C14771ATP	0.552724	6.58508	0.366402	5.28416	0.368325	5.69654	0.662902	0.0139619	0.666381	0.0138387	0.994779	0.977729
C14771UPKt	0.232183	4.25011	0.366402	5.28416	0	0	1.57808	0.0258446	9.87e-18	9.87e-18	987987	9.87e-18
C14825ATP	0	0	0.288214	4.51074	0.201316	4.2718	987987	9.87e-18	987987	9.87e-18	1.43165	0.113024
C14825c	0.837864	8.4911	0	0	0	0	9.87e-18	9.87e-18	9.87e-18	9.87e-18	0	0
C14825td	0.436977	6.35873	-0.288214	4.51074	-0.201316	4.2718	-0.659564	5.57452e-25	-0.460701	3.0213e-22	1.43165	0.113024
C14826ATP	0	0	0.369873	4.76472	0.200231	4.2394	987987	9.87e-18	987987	9.87e-18	1.84723	0.00252801
C14826td	0.441905	5.63736	-0.369873	4.76472	0.153858	7.15201	-0.836996	1.7113e-34	0.34817	0.000250411	-2.40399	1.06631e-11
C14OHc	3.22321e-10	2.36696e-09	0.110116	0.926059	0.000285692	0.00283733	3.41635e+08	2.43988e-42	886359	7.04517e-31	385.437	8.1605e-44
C14STRr	0.464854	2.53202	0.632686	2.90787	0.814292	4.48093	1.36104	1.00512e-06	1.75171	4.72457e-15	0.776977	0.00015052
C160CPT1	-750.863	175.006	-139.649	282.344	80.2142	250.198	0.185985	0	-0.106829	0	-1.74096	0
C160CPT2	-716.574	122.204	-942.15	57.7506	-950.959	58.7984	1.3148	0	1.32709	0	0.990737	1.67122e-33
C160CRNt	176.289	145.876	12.4323	82.1494	-56.5085	112.482	0.0705226	0	-0.320545	0	-0.220008	0
C161CPT1	-399.704	144.278	-584.201	150.247	-336.599	209.48	1.46158	0	0.84212	2.4449e-178	1.7356	0
C161CPT12	155.716	97.4313	9.45174	24.0838	60.3709	57.1272	0.0606987	0	0.387699	0	0.156561	0
C161CPT2	-398.42	144.256	-583.608	150.244	-335.548	209.652	1.46481	0	0.842197	7.05427e-177	1.73927	0
C161CPT22	220.309	105.77	7.69502	29.0083	62.0774	59.1834	0.0349283	0	0.281775	0	0.123958	0
C161CRN2t	-802.427	102.498	-987.069	24.6951	-935.152	59.1322	1.2301	0	1.1654	0	1.05552	0
C161CRNt	-991.192	27.9566	-998.798	10.6586	-904.574	93.0146	1.00767	2.1771e-169	0.912612	0	1.10416	0
C161OHc	5.90779e-11	1.14061e-09	0.170002	1.15297	0.000193125	0.00237784	2.8776e+09	5.13561e-64	3.26898e+06	1.12374e-20	880.272	1.83703e-66
C162ACBP	1.04104e-10	1.37826e-09	0.0920031	0.807766	0.000227719	0.00254062	8.83762e+08	5.31554e-39	2.18742e+06	8.01226e-25	404.02	2.29744e-40
C162OHc	1.04832e-10	1.37826e-09	0.0920031	0.807766	0.000227719	0.00254062	8.77623e+08	5.31554e-39	2.17223e+06	8.01226e-25	404.02	2.29744e-40
C162OHe	1.03355e-10	1.37826e-09	0.0920031	0.807766	0.000227719	0.00254062	8.90161e+08	5.31554e-39	2.20326e+06	8.01226e-25	404.02	2.29744e-40
C16DCc	9.76255e-11	1.24675e-09	0	0	0.000222625	0.0025352	9.87e-18	9.87e-18	2.2804e+06	6.81236e-24	9.87e-18	9.87e-18
C16DCe	9.86157e-11	1.24675e-09	0	0	0.000222625	0.0025352	9.87e-18	9.87e-18	2.2575e+06	6.81237e-24	9.87e-18	9.87e-18
C16OHc	9.42262e-11	1.02211e-09	0.0769863	0.780735	0.000164804	0.00215795	8.17037e+08	1.11078e-29	1.74903e+06	1.81895e-18	467.137	1.001e-30
C16txc	0	0	0.205393	3.9586	0.970139	9.02104	987987	9.87e-18	987987	9.87e-18	0.211715	1.02574e-17
C180CPT1	-25.2668	40.5605	-331.852	131.666	-104.361	92.8722	13.1339	0	4.13038	0	3.17983	0
C180CPT2	8.51847	34.1378	-312.412	131.661	-98.1084	92.3304	-36.6747	0	-11.5171	0	3.18436	0
C180CRNt	-984.274	27.9567	-995.997	18.2682	-988.822	26.5039	1.01191	0	1.00462	1.25377e-42	1.00726	3.09894e-135
C181CPT1	-934.831	84.9822	-982.787	39.1769	-929.35	83.6833	1.0513	0	0.994137	9.68634e-08	1.0575	0
C181CPT2	-945.917	72.5846	-997.8	15.5816	-988.099	40.875	1.05485	0	1.04459	0	1.00982	1.62824e-130
C181CRNt	-102.959	123.354	-35.8976	56.7506	-106.883	102.862	0.34866	0	1.03812	0.00450065	0.335858	0
C181OHc	1.30063e-10	1.47875e-09	0.222367	1.36584	0.000289163	0.00290374	1.70969e+09	1.51306e-77	2.22325e+06	3.05662e-30	769.003	1.69821e-80
C182OHc	1.29374e-10	1.17831e-09	0.786406	2.53864	0.00156089	0.00690776	6.07856e+09	1.01779e-270	1.2065e+07	8.71553e-147	503.819	9.81586e-281
C18OHc	5.70048e-11	1.14977e-09	0.350473	1.64598	0.000178468	0.00210375	6.14813e+09	1.21915e-130	3.13076e+06	2.07682e-22	1963.78	7.44174e-136
C204CPT1	-317.458	140.407	-777.187	126.641	-721.835	142.773	2.44815	0	2.27379	0	1.07668	2.67294e-229
C204CPT2	-0.423547	6.14944	0.0413374	8.84602	-0.244841	10.1211	-0.0975981	1.09317e-06	0.578072	0.0813187	-0.168834	0.0165687
C204CRNt	-983.067	53.5406	-998.855	11.7291	-998.929	11.0993	1.01606	2.23803e-214	1.01614	5.47596e-248	0.999926	0.602147
C226COAtx	24.4763	42.2391	43.0911	52.2024	260.876	144.739	1.76052	7.96021e-210	10.6583	0	0.165178	0
C226CPT1	12.2242	29.2086	8.63904	23.7114	50.2137	63.8784	0.706717	2.76638e-26	4.10773	0	0.172046	0
C226CPT2	12.2242	29.2086	8.63904	23.7114	50.2137	63.8784	0.706717	2.76638e-26	4.10773	0	0.172046	0
C226CRNt	-987.38	30.3014	-985.652	40.0886	-948.339	65.8046	0.99825	0.000106193	0.96046	0	1.03935	0
C2tcx	-438.253	230.698	-700.216	158.143	-864.918	112.819	1.59774	0	1.97356	0	0.809575	0
C30CPT1	-714.747	135.259	-737.746	135.156	-684.134	158.12	1.03218	3.23515e-41	0.957169	7.88908e-65	1.07836	8.01824e-182
C3DCe	1.31743e-10	1.62849e-09	0.427366	1.90461	0.0140059	0.0199752	3.24394e+09	1.12905e-144	1.06313e+08	0	30.5132	4.00711e-141
C3STDH1Pr	0.464854	2.53202	0.632686	2.90787	0.530769	3.63886	1.36104	1.00512e-06	1.1418	0.0855193	1.19202	0.0140812
C3STDH1r	0	0	0	0	0.283523	2.56803	0	0	987987	9.87e-18	9.87e-18	9.87e-18
C3STKR2r	0.0283495	0.496616	0.0472985	0.646152	0.0927759	1.53432	1.66841	0.00877206	3.27258	4.27246e-06	0.509815	0.00256351
C40CPT1	-869.354	113.591	-967.968	61.1019	-971.874	52.1479	1.11343	0	1.11793	0	0.99598	3.23406e-08
C4CRNCPT2	-892.407	111.196	-967.144	61.9915	-977.309	49.4119	1.08375	0	1.09514	0	0.989599	3.52332e-48
C4CRNe	2.27928e-10	1.656e-09	0.229074	1.45264	0.000281573	0.00289737	1.00503e+09	6.70622e-73	1.23536e+06	6.97024e-29	813.552	1.1123e-75
C4DCCACT	-1.2866	11.1939	-90.4211	78.3738	-2.2935	12.7649	70.2791	0	1.7826	6.37672e-12	39.425	0
C4DCe	1.96124e-10	1.80049e-09	0	0	0.000819463	0.00485721	9.87e-18	9.87e-18	4.1783e+06	3.93189e-83	9.87e-18	9.87e-18
C4OHc	1.58998e-09	4.90857e-09	40.8375	14.7407	0.00106179	0.00535257	2.56843e+10	0	667804	6.72741e-114	38460.9	0
C4STMO1r	0.017007	0.424525	0.0195701	0.387005	0.0268648	0.808894	1.15071	0.618083	1.57963	0.213073	0.728466	0.367947
C4STMO2Pr	0.0283495	0.496616	0.0155756	0.43361	0.0561135	1.16897	0.549413	0.0305635	1.97935	0.0117659	0.277573	0.000340613
C4STMO2r	0	0	0.031723	0.479371	0.0366624	0.900872	987987	9.87e-18	987987	9.87e-18	0.865273	0.591312
C4tcx	-23.0537	26.0255	1.05333	11.7547	-5.43397	20.2063	-0.0456904	0	0.235709	0	-0.193842	2.92991e-205
C4tmc	-220.26	158.522	-11.4934	65.4271	-145.572	152.075	0.0521812	0	0.660913	0	0.0789532	0
C4x	-23.0537	26.0255	1.05333	11.7547	-5.43397	20.2063	-0.0456904	0	0.235709	0	-0.193842	2.92991e-205
C50CPT1	9.77615e-11	1.44709e-09	0.294729	1.55081	0.000265102	0.0024954	3.01478e+09	1.01575e-104	2.71172e+06	3.57287e-34	1111.76	8.30486e-109
C51CPT1	2.80845e-08	1.86567e-08	23.7685	12.6547	0.0663407	0.0397589	8.46324e+08	0	2.36218e+06	0	358.28	0
C5DCe	1.08847e-08	1.20293e-08	0	0	0.000360876	0.00321836	9.87e-18	9.87e-18	33154.3	7.31612e-38	9.87e-18	9.87e-18
C60CPT1	955.321	60.7727	721.558	157.369	944.553	73.458	0.755304	0	0.988728	5.31966e-39	0.763915	0
C6COAt	-955.321	60.7727	-721.521	157.365	-944.553	73.458	0.755265	0	0.988728	5.31298e-39	0.763876	0
C6CRNe	2.32345e-11	7.33158e-10	0.0373519	0.530104	7.87139e-05	0.00140794	1.60761e+09	5.96232e-16	3.38781e+06	1.35648e-10	474.527	1.72208e-16
C6CRNtcx	-955.321	60.7727	-721.521	157.365	-944.553	73.458	0.755265	0	0.988728	5.31298e-39	0.763876	0
C6DCCACT	-0.675318	7.62766	-0.751322	7.91621	-14.0809	28.9676	1.11254	0.438315	20.8508	0	0.0533575	0
C6DCc	0.675318	7.62766	0.751322	7.91621	14.0809	28.9676	1.11254	0.438315	20.8508	0	0.0533575	0
C6DCe	7.27168e-11	1.09761e-09	0	0	0	0	9.87e-18	9.87e-18	9.87e-18	9.87e-18	0	0
C80CPT1	-780.418	125.189	-627.259	150.037	-711.548	161.729	0.803747	0	0.911752	0	0.881541	0
C81CPT1	7.32143e-11	1.14556e-09	0.143043	1.04648	0.0189768	0.0229888	1.95376e+09	2.58125e-55	2.59196e+08	0	7.53777	9.23878e-44
C81CRNe	7.18746e-11	1.14556e-09	0.143043	1.04648	0.0189768	0.0229888	1.99018e+09	2.58125e-55	2.64027e+08	0	7.53777	9.23878e-44
C8CRNe	1.38753e-10	1.32652e-09	0.129176	0.881727	5.75728e-05	0.00102536	9.30978e+08	3.15816e-63	414930	1.1299e-10	2243.7	9.90577e-66
C8DCc	0.796757	8.67641	0.855707	8.17882	0.669988	8.34322	1.07399	0.580331	0.840894	0.221415	1.2772	0.072458
C8DCe	6.87851e-11	1.11489e-09	0	0	0.000127758	0.00183265	9.87e-18	9.87e-18	1.85735e+06	1.19972e-15	9.87e-18	9.87e-18
C9BRxtc	973.52	58.7636	943.013	69.013	945.611	70.6005	0.968663	7.14543e-305	0.971332	2.16669e-265	0.997253	0.00295158
CA24GSr	0	0	0	0	0.479879	7.07511	0	0	987987	9.87e-18	9.87e-18	9.87e-18
CA24Gtr	0	0	0	0	-0.479879	7.07511	0	0	987987	9.87e-18	9.87e-18	9.87e-18
CA2t	952.199	61.6451	994.266	23.1019	959.368	64.588	1.04418	0	1.00753	1.3122e-20	1.03638	0
CA3Sabc	0.259446	4.47138	0.427054	5.72734	0.255457	4.66814	1.64602	0.00934838	0.984626	0.942933	1.67172	0.00817374
CA3St	0.259446	4.47138	0.427054	5.72734	-0.088884	7.17499	1.64602	0.00934838	-0.342592	1.94075e-06	-4.80462	2.9034e-10
CAATPS	0.121782	3.03245	0	0	0.0973123	2.97453	9.87e-18	9.87e-18	0.799067	0.503675	9.87e-18	9.87e-18
CALAtr	999.454	7.9766	992.195	26.9084	989.553	31.5692	0.992737	3.26832e-189	0.990093	3.48774e-262	1.00267	8.12283e-13
CAMPt	0	0	0	0	0.24652	4.7611	0	0	987987	9.87e-18	9.87e-18	9.87e-18
CAPROICc	0.400058	5.78088	4.51094	19.7716	5.98986	25.4728	11.2757	3.04444e-114	14.9725	2.7848e-132	0.753095	2.73863e-07
CARNtr	-0.453308	6.34082	-0.449813	5.066	-2.40474	15.3289	0.992289	0.961738	5.30486	1.01105e-41	0.187053	2.30617e-40
CARPEPT1tc	0	0	0	0	2.29024	15.0345	0	0	987987	9.87e-18	9.87e-18	9.87e-18
CASULT	0	0	0	0	0.451485	6.1908	0	0	987987	9.87e-18	9.87e-18	9.87e-18
CATm	252.429	68.3489	37.9567	37.2193	21.3664	32.2946	0.150366	0	0.0846432	0	1.77647	0
CATp	45.2477	50.8526	29.2705	43.8411	59.5027	58.607	0.646895	2.9508e-153	1.31504	9.04733e-100	0.491919	0
CAt7r	-999.661	6.58462	-999.74	6.24328	-999.822	5.76134	1.00008	0.331298	1.00016	0.0321715	0.999918	0.270968
CBASPte	-1.80467	8.79245	-1.00539	6.15423	-10.1094	19.5658	0.557102	1.39225e-16	5.60177	0	0.099451	0
CBL2OR	1.21359e-07	2.22704e-07	1.42781e-06	6.72041e-07	7.32706e-08	1.82086e-07	11.7652	0	0.603751	1.29364e-83	19.4868	0
CBL2tm	2.42718e-07	4.45408e-07	2.85562e-06	1.34408e-06	1.46542e-07	3.64173e-07	11.7652	0	0.603754	1.29606e-83	19.4867	0
CBPPer	0.63448	7.18987	0.950575	8.65824	0.753206	8.34375	1.4982	0.00157874	1.18712	0.21161	1.26204	0.0630974
CBPS	7.42201	21.5659	2.5033	12.6827	15.9033	28.505	0.337281	5.29204e-104	2.14273	8.79782e-164	0.157407	0
CBPSam	25.3285	27.0421	0.10571	2.36599	0.0969985	2.90112	0.00417354	0	0.00382961	0	1.08981	0.793859
CBPter	0.63448	7.18987	0.950575	8.65824	0.753206	8.34375	1.4982	0.00157874	1.18712	0.21161	1.26204	0.0630974
CBR2	359.712	159.651	2.31009	13.9238	2.41743	13.8611	0.00642204	0	0.00672045	0	0.955597	0.536629
CDCA24GSc	0.419593	5.82714	0	0	1.48922	10.2598	9.87e-18	9.87e-18	3.54921	1.37576e-25	9.87e-18	9.87e-18
CDCA24GSr	0.223066	3.53157	0	0	0.335895	5.17054	9.87e-18	9.87e-18	1.50581	0.0372048	9.87e-18	9.87e-18
CDCA24Gte	0.64266	6.81476	0	0	0	0	9.87e-18	9.87e-18	9.87e-18	9.87e-18	0	0
CDCA24Gtr	-0.223066	3.53157	0	0	-0.335895	5.17054	9.87e-18	9.87e-18	1.50581	0.0372048	9.87e-18	9.87e-18
CDCA3GSc	1.61253	9.78986	0.767139	7.20295	0.395088	5.1169	0.475737	1.08797e-14	0.245012	8.95297e-38	1.94169	1.46024e-06
CDCA3GSr	0.547459	6.3852	0.283749	3.62974	0.251043	4.54419	0.518302	7.17351e-05	0.45856	1.06436e-05	1.13028	0.528009
CDCA3Gte	0	0	0.315067	4.57193	0	0	987987	9.87e-18	0	0	987987	9.87e-18
CDCA3Gtr	-0.547459	6.3852	-0.283749	3.62974	-0.251043	4.54419	0.518302	7.17351e-05	0.45856	1.06436e-05	1.13028	0.528009
CDCA6AH	0	0	0	0	4.2258	17.1092	0	0	987987	9.87e-18	9.87e-18	9.87e-18
CDIPTr	0.451449	13.4595	1.08601	14.9508	0.0272293	14.2709	2.4056	0.000397662	0.0603153	0.0121345	39.8837	6.61581e-09
CDPDAGtm	-1.51469	10.2952	-2.05248	11.569	-0.922587	8.57167	1.35505	9.62153e-05	0.609092	2.77645e-07	2.2247	3.27894e-19
CDS	0	0	0	0	0.162875	3.64466	0	0	987987	9.87e-18	9.87e-18	9.87e-18
CDSm	1.71232	11.1148	2.36991	12.4979	1.15205	9.61035	1.38404	1.00789e-05	0.672799	9.36915e-06	2.05713	1.26869e-18
CE0328t	0.175712	3.44578	0.147419	3.13737	0	0	0.83898	0.497514	9.87e-18	9.87e-18	987987	9.87e-18
CE0347te	0.696594	7.84469	0.645865	7.12114	0.457923	6.3031	0.927176	0.592665	0.657374	0.00580609	1.41042	0.0248151
CE0737te	0.388357	4.6223	0.50046	4.86988	0.548133	6.38072	1.28866	0.0611645	1.41142	0.0189782	0.913025	0.505728
CE0955te	0.457615	5.3461	0.237705	3.78276	0.284998	4.63888	0.519444	0.000191824	0.62279	0.00459269	0.83406	0.374964
CE0955tr	-970.638	50.7261	-627.199	149.071	-978.891	44.8992	0.646172	0	1.0085	2.49062e-45	0.640724	0
CE1243ATP	0.388357	4.6223	0.50046	4.86988	0.548133	6.38072	1.28866	0.0611645	1.41142	0.0189782	0.913025	0.505728
CE1261t	2.58384	17.9783	-2.75818	10.7507	3.22934	16.1425	-1.06747	1.16503e-172	1.24982	0.00191089	-0.854101	2.88997e-254
CE1273t2	0.373114	5.37557	22.169	37.2882	0.299454	5.19755	59.416	0	0.802581	0.252751	74.0312	0
CE1297t	0.264797	4.91288	0.310317	4.85776	0.352868	5.82304	1.17191	0.460693	1.3326	0.180463	0.879414	0.528321
CE1297td	-0.264797	4.91288	-0.310317	4.85776	-0.352868	5.82304	1.17191	0.460693	1.3326	0.180463	0.879414	0.528321
CE1401te	7.0524	19.4709	1.19219	8.07062	0.329659	5.36313	0.169047	5.03562e-202	0.0467442	0	3.61643	2.09084e-24
CE1556td	625.553	159.145	548.931	152.229	151.915	112.453	0.877514	0	0.242849	0	3.61342	0
CE1617te	8.94658	27.6558	0.75411	7.51586	0.421555	5.89455	0.0842903	1.09962e-211	0.0471191	3.28823e-267	1.78888	7.19222e-05
CE2006te	6.02851	21.0047	5.22314	20.1106	2.5706	16.3021	0.866407	0.00194724	0.426407	1.60883e-51	2.03188	2.13511e-31
CE2026te	0.907375	8.63637	0	0	0.532667	6.94993	9.87e-18	9.87e-18	0.587042	8.45589e-05	9.87e-18	9.87e-18
CE2026tm	0.907375	8.63637	0	0	0.532667	6.94993	9.87e-18	9.87e-18	0.587042	8.45589e-05	9.87e-18	9.87e-18
CE2028t	0.329314	5.32573	0.427927	5.34539	0.404611	5.96495	1.29945	0.143248	1.22865	0.275013	1.05762	0.742969
CE2047te	0.400888	5.62425	0	0	0	0	9.87e-18	9.87e-18	9.87e-18	9.87e-18	0	0
CE2049te	0.466871	6.60081	0.63213	7.38042	0.355413	5.77458	1.35397	0.0608759	0.761267	0.139687	1.77858	0.000758961
CE2172t	0	0	0	0	0.303357	4.65312	0	0	987987	9.87e-18	9.87e-18	9.87e-18
CE2176t	-0.36917	5.49321	0	0	-0.550024	6.49612	9.87e-18	9.87e-18	1.48989	0.0137795	9.87e-18	9.87e-18
CE2176tm	0.614274	7.34429	0	0	0	0	9.87e-18	9.87e-18	9.87e-18	9.87e-18	0	0
CE2211te	0	0	0	0	0.297483	4.20451	0	0	987987	9.87e-18	9.87e-18	9.87e-18
CE2445t	0.528935	7.27402	0.576194	6.69983	0.594828	7.96559	1.08935	0.593256	1.12458	0.478764	0.968673	0.84051
CE2510ABCt	0	0	0.139386	3.103	0.111211	2.19624	987987	9.87e-18	987987	9.87e-18	1.25335	0.396409
CE2510t	0	0	0.859956	7.91333	0.588831	6.50468	987987	9.87e-18	987987	9.87e-18	1.46045	0.00258437
CE2512te	0.59849	7.0716	0.644353	6.06327	0.364176	5.36667	1.07663	0.582764	0.608493	0.00212953	1.76934	8.52946e-05
CE2513td	996.866	22.4162	998.382	13.983	999.65	8.17052	1.00152	2.06795e-10	1.00279	2.75306e-42	0.998732	2.21521e-19
CE2537ATP	0.481164	6.37539	0.696981	7.9477	0.473932	6.5191	1.44853	0.0170749	0.98497	0.926675	1.47063	0.0134887
CE4843HYDc	0.713622	8.14832	0.922106	8.33217	1.69554	10.262	1.29215	0.045006	2.37596	4.28954e-18	0.543842	5.14736e-11
CE4843t	0	0	0.301014	4.09001	0	0	987987	9.87e-18	0	0	987987	9.87e-18
CE4843td	0.713622	8.14832	0.621092	9.28492	1.69554	10.262	0.870338	0.400004	2.37596	4.28954e-18	0.366309	2.2794e-18
CE4877te	0	0	0.241618	3.33084	0.25645	3.98734	987987	9.87e-18	987987	9.87e-18	0.942165	0.748346
CE4890te	0	0	-981.646	55.2762	-992.656	36.391	987987	9.87e-18	987987	9.87e-18	0.988909	1.35747e-80
CE4890te2	0	0	981.646	55.2762	992.93	36.0789	987987	9.87e-18	987987	9.87e-18	0.988635	5.24405e-85
CE4968te	0.660404	7.15367	0	0	0.823626	8.12018	9.87e-18	9.87e-18	1.24716	0.0804291	9.87e-18	9.87e-18
CE4968tm	0.660404	7.15367	0	0	0.823626	8.12018	9.87e-18	9.87e-18	1.24716	0.0804291	9.87e-18	9.87e-18
CE4970te	1.02996	9.31166	0	0	0.603846	7.61411	9.87e-18	9.87e-18	0.586281	3.80069e-05	9.87e-18	9.87e-18
CE4970tm	1.02996	9.31166	0	0	0.603846	7.61411	9.87e-18	9.87e-18	0.586281	3.80069e-05	9.87e-18	9.87e-18
CE5025t	0	0	0	0	0.223176	4.34125	0	0	987987	9.87e-18	9.87e-18	9.87e-18
CE5026t	0.867013	8.95246	2.75818	10.7507	0.563965	8.25506	3.18125	5.29047e-52	0.650469	0.00384702	4.8907	1.03403e-75
CE5072te	0.275248	3.91237	0	0	0.266491	4.33744	9.87e-18	9.87e-18	0.968186	0.862016	9.87e-18	9.87e-18
CE5304t	0.368324	4.17451	0.322766	4.16575	0.694946	8.18959	0.87631	0.386961	1.88678	4.15446e-05	0.464447	7.19174e-06
CE5629t	0	0	0	0	0.413826	6.13715	0	0	987987	9.87e-18	9.87e-18	9.87e-18
CE6232te	0	0	0	0	0.22683	4.39923	0	0	987987	9.87e-18	9.87e-18	9.87e-18
CE6234te	0.323876	5.29852	0.390785	5.24751	0.233069	4.60049	1.20659	0.315075	0.719624	0.132563	1.67669	0.0102498
CE6247t	0.499079	6.65636	0.706621	7.00349	0.446373	6.78147	1.41585	0.0160122	0.894393	0.51982	1.58303	0.00251149
CE7081tm	0.432037	5.75346	0.375672	4.06236	0.396433	6.01915	0.869536	0.37403	0.91759	0.619867	0.94763	0.749617
CE7081tr	30.9111	43.9915	15.8548	31.791	1.07931	8.0898	0.512917	6.90624e-205	0.0349165	0	14.6898	0
CE7082ATP	0.579271	6.70905	0.409618	4.70926	0.514057	6.73037	0.707127	0.0215271	0.887421	0.425788	0.796834	0.155387
CE7082UPKt	0.19163	3.76672	0	0	0.239156	4.79909	9.87e-18	9.87e-18	1.24801	0.367093	9.87e-18	9.87e-18
CE7083t	0.538956	6.10306	0.554706	6.57615	0.4335	5.67551	1.02922	0.843845	0.804333	0.141663	1.2796	0.112746
CE7085te	0.569297	6.86237	0.628062	6.97347	0.395765	5.65772	1.10322	0.500965	0.695183	0.0232795	1.58696	0.00321523
CE7088te	0	0	0.366918	4.92452	0.342181	5.21281	987987	9.87e-18	987987	9.87e-18	1.07229	0.69705
CE7090te	0.356799	5.3107	0.453745	5.66493	0.361565	5.94807	1.27171	0.161357	1.01336	0.944759	1.25495	0.20521
CE7096te	0	0	0	0	0.328835	5.27979	0	0	987987	9.87e-18	9.87e-18	9.87e-18
CE7172ATP	0	0	0.696472	7.41076	0	0	987987	9.87e-18	0	0	987987	9.87e-18
CE7172UPKt	0	0	0.347921	5.15596	0	0	987987	9.87e-18	0	0	987987	9.87e-18
CEPTC	7.19483	21.1319	1.08139	8.90243	1.07452	8.40662	0.150301	2.89052e-186	0.149346	1.70465e-213	1.0064	0.949277
CEPTE	22.5026	39.4673	32.1326	46.0526	65.4849	59.4916	1.42796	7.72971e-71	2.91011	0	0.490688	0
CERK	0.328432	5.22052	0.359048	5.52899	0.473901	5.94557	1.09322	0.651585	1.44292	0.033098	0.757643	0.110583
CERT1gt	0.931005	11.9911	0.993159	10.8982	1.0369	9.73817	1.06676	0.668219	1.11374	0.425287	0.957818	0.734041
CERT1rt	1.61654	10.5069	1.15023	8.8934	1.19271	10.1385	0.711538	0.000158117	0.737817	0.000752117	0.964383	0.722899
CERT1tn	0.630239	6.16179	0.649152	6.81899	0.596641	6.56344	1.03001	0.817272	0.94669	0.665114	1.08801	0.529849
CERT2gt	588.377	157.182	999.194	9.798	619.42	167.094	1.69822	0	1.05276	2.84036e-55	1.61311	0
CERT2rt	3.359	13.4599	1.64146	11.2777	3.04698	14.1713	0.488674	1.22684e-27	0.907109	0.0640531	0.538715	3.28549e-18
CH25H	0.515669	6.33623	0	0	0.405663	6.21546	9.87e-18	9.87e-18	0.786672	0.150232	9.87e-18	9.87e-18
CHAT	-324.911	292.909	246.324	238.181	156.756	269.75	-0.758126	0	-0.482458	0	1.57138	2.93151e-170
CHATn	594.506	206.676	106.136	314.161	352.839	302.599	0.178527	0	0.5935	0	0.300804	0
CHLP	0.418068	4.8144	0.361659	4.09465	0	0	0.865071	0.319422	9.87e-18	9.87e-18	987987	9.87e-18
CHLPCTD	7.96571	22.59	1.53029	10.2408	1.63592	11.2241	0.19211	5.25013e-177	0.205371	7.21266e-186	0.935429	0.433227
CHLtm	0.233109	7.02748	0.147595	10.0556	0.138704	7.0832	0.633159	0.431022	0.595018	0.272204	1.0641	0.934072
CHOLATEt	-600.486	210.451	-991.498	35.3507	-998.12	18.4408	1.65116	0	1.66219	0	0.993366	2.47456e-81
CHOLATEt2	292.966	146.869	2.55123	14.5439	0	0	0.00870831	0	9.87e-18	9.87e-18	987987	9.87e-18
CHOLATEt3	0	0	0.119149	3.07142	0.100208	2.92409	987987	9.87e-18	987987	9.87e-18	1.18902	0.612898
CHOLD2m	0.488244	5.90363	0.596185	8.60267	0.375672	6.0377	1.22108	0.242336	0.769435	0.121906	1.58698	0.0163385
CHOLESACATc	0.197692	3.38141	0	0	0	0	9.87e-18	9.87e-18	9.87e-18	9.87e-18	0	0
CHOLESTle	5.22436	18.5716	2.33754	11.7172	2.39032	13.7889	0.447431	6.9488e-48	0.457534	5.51851e-46	0.97792	0.742924
CHOLK	338.935	109.701	339.888	112.241	293.842	135.404	1.00281	0.496079	0.866956	3.8436e-194	1.15671	4.30853e-187
CHOLPtg	-0.64056	7.06244	-1.14776	9.54545	-0.3576	5.71733	1.7918	1.44988e-06	0.558261	0.000292921	3.20961	3.31049e-16
CHOLPtl	-0.253177	4.5897	-0.213353	3.55353	-0.223297	4.41989	0.842703	0.445071	0.881982	0.586132	0.955465	0.843974
CHOLPtn	0	0	0	0	-40.1454	39.9812	0	0	987987	9.87e-18	9.87e-18	9.87e-18
CHOLPtr	-6.25931e-06	7.76679e-06	3.55044e-05	7.60261e-07	0.0997517	0.00159497	-5.67225	0	-15936.5	0	0.000355927	0
CHOLt4	-140.715	177.793	-101.096	271.284	-53.3269	251.273	0.718449	2.85852e-43	0.378972	6.26846e-232	1.89578	2.17389e-48
CHOLtg	0.541823	6.60664	0.50574	5.97386	0.614757	6.54457	0.933405	0.650848	1.13461	0.362645	0.822666	0.165501
CHOLtn	594.506	206.676	106.136	314.161	352.839	302.599	0.178527	0	0.5935	0	0.300804	0
CHOLtr	0.556101	6.718	0.601295	6.44197	0.664337	6.57592	1.08127	0.586955	1.19463	0.181374	0.905106	0.439017
CHOLtu	-839.46	151.47	-432.995	255.035	-519.769	247.769	0.515802	0	0.61917	0	0.833053	1.47149e-165
CHSTEROLSULT	0.139396	3.16783	0.105204	3.03817	0.123229	3.14548	0.754715	0.383458	0.884021	0.674238	0.853729	0.641557
CHSTEROLSte	49.4782	55.7391	30.1498	49.5653	25.2836	39.2399	0.609354	3.62596e-181	0.511005	0	1.19246	1.80726e-18
CHSTEROLt	0.308924	5.55894	0.396582	5.00497	1.99447	13.5077	1.28375	0.190512	6.45618	3.24787e-40	0.198841	2.91962e-34
CHSTEROLt1	800.324	124.721	580.257	155.452	761.695	134.538	0.725028	0	0.951733	2.77455e-130	0.761798	0
CHSTEROLt2	-300.134	241.078	410.286	161.082	-181.085	244.083	-1.36701	0	0.603346	0	-2.26571	0
CHSTEROLt3	-497.96	152.128	-989.646	31.0991	-578.103	166.748	1.9874	0	1.16094	0	1.71188	0
CHSTEROLtg	0.316276	4.85426	0.346157	5.2869	0.207671	4.20436	1.09448	0.640311	0.656614	0.0493461	1.66685	0.0194508
CHSTEROLtrc	-998.031	9.92363	-996.343	17.5651	-942.053	77.3151	0.998309	2.47602e-21	0.943912	0	1.05763	0
CITL	11.2419	23.4766	108.024	84.1434	68.8254	65.0789	9.60902	0	6.12222	0	1.56953	0
CITRtm	-657.388	267.468	-914.245	93.9754	-949.774	79.6367	1.39072	0	1.44477	0	0.962593	2.88487e-231
CITt4_2	-795.062	181.709	983.463	37.0787	0	0	-1.23696	0	9.87e-18	9.87e-18	987987	9.87e-18
CITt4_4	-944.812	94.2333	-796.853	129.836	-658.074	211.93	0.843399	0	0.696514	0	1.21089	0
CITtam	-990.439	30.034	-999.042	8.67851	-975.686	47.4168	1.00869	9.24002e-197	0.985105	2.91693e-199	1.02394	0
CITtbm	999.718	4.80923	994.726	17.9634	999.321	7.95275	0.995007	1.20177e-203	0.999603	8.29316e-07	0.995402	1.84594e-159
CK	0.532316	5.8037	0.892371	8.07488	0.325541	5.15814	1.67639	4.36917e-05	0.611555	0.00197348	2.7412	1.14159e-11
CKc	0.472344	5.96074	0.401064	5.50604	0.647294	7.4265	0.849094	0.326165	1.37039	0.0333837	0.619602	0.0028699
CLCFTRte	-737.053	178.915	-553.458	267.927	-834.771	161.949	0.750907	0	1.13258	0	0.663006	0
CLFORtex	0.136207	3.0678	0.170482	3.39217	0.104848	2.9157	1.25164	0.400112	0.769771	0.389582	1.62599	0.0953057
CLHCO3tex2	0.146319	3.17489	0.172139	3.93681	0.641903	5.99549	1.17646	0.56542	4.387	3.63129e-17	0.26817	2.84628e-13
CLI2tex	0.123504	3.06348	0.148624	3.18992	0.227279	4.3724	1.2034	0.524276	1.84026	0.0245746	0.653928	0.103946
CLOHtex2	1.53905	9.66843	0.228072	3.59708	0.248776	4.0584	0.14819	3.33687e-44	0.161642	9.56031e-47	0.916776	0.667253
CLOXAtex2	21.249	33.7884	0.981762	8.08974	351.312	129.163	0.0462028	0	16.5331	0	0.00279456	0
CLPNDCOAtx	0.417179	5.55479	0.519939	5.73639	0.610738	7.2637	1.24632	0.149182	1.46397	0.014286	0.851329	0.271146
CLPNDCPT1	0.353343	5.30301	0.527727	6.72284	0.43528	6.66845	1.49353	0.0217828	1.23189	0.265457	1.21239	0.269454
CLPNDCPT2	0.353343	5.30301	0.527727	6.72284	0.43528	6.66845	1.49353	0.0217828	1.23189	0.265457	1.21239	0.269454
CLPNDCRNt	994.108	26.312	890.28	127.4	944.034	85.4736	0.895557	0	0.949629	0	0.94306	0
CLPNDt	-0.473335	9.34067	-0.730747	9.88828	-0.666269	9.94287	1.54383	0.0338066	1.40761	0.100943	1.09678	0.603159
CLS_hs	9.89408e-05	7.83811e-07	9.89206e-05	8.41377e-07	9.89217e-05	7.72267e-07	0.999795	0.0482684	0.999807	0.0435281	0.999989	0.912466
CMPACNAtg	2.48122	10.7075	1.00252	5.57892	3.93802	16.1849	0.404041	1.54197e-41	1.58713	4.25375e-18	0.254573	6.09748e-79
CMPACNAtn	7.19953	21.6049	2.2848	11.3658	10.0473	28.6663	0.317354	1.6686e-108	1.39554	4.5435e-20	0.227405	3.32552e-167
CMPSAS	0.433462	4.5211	0.620458	5.47208	4.98622	19.6771	1.4314	0.00303481	11.5032	1.73757e-146	0.124435	1.27841e-120
CMPSASn	7.19953	21.6049	2.2848	11.3658	10.0473	28.6663	0.317354	1.6686e-108	1.39554	4.5435e-20	0.227405	3.32552e-167
CO2t	-999.447	7.92188	-999.473	5.15777	-999.647	6.90519	1.00003	0.759459	1.0002	0.0267798	0.999826	0.0236629
CO2ter	-108.884	75.3363	-3.25015	12.6222	-14.4048	27.3814	0.0298496	0	0.132295	0	0.22563	0
CO2tg	-0.803274	2.11952	-0.863702	2.13129	-0.737104	2.06348	1.07523	0.0243345	0.917625	0.00941222	1.17175	1.36407e-06
CO2tm	169.506	145.557	-483.912	196.266	-694.454	154.283	-2.85483	0	-4.09692	0	0.696823	0
CO2tp	-11.2559	24.1067	-11.6006	24.4776	141.588	58.9144	1.03062	0.26101	-12.579	0	-0.0819319	0
COAtg	-0.544924	4.63589	0	0	-0.421073	4.21895	9.87e-18	9.87e-18	0.77272	0.0217175	9.87e-18	9.87e-18
COAtl	1.01068	9.34818	1.27932	9.22707	0.98861	9.36982	1.2658	0.0220341	0.978165	0.846559	1.29406	0.0124767
COAtm	-999.768	6.05732	-999.75	6.15536	-999.774	6.10749	0.999982	0.812899	1.00001	0.931504	0.999975	0.748148
COAtn	-594.506	206.676	-106.136	314.161	-352.839	302.599	0.178527	0	0.5935	0	0.300804	0
COAtp	-959.797	67.3363	-956.158	65.1857	-875.381	129.393	0.996209	1.39875e-05	0.912048	0	1.09228	0
COAtr	-953.536	61.6179	-991.932	31.0025	-865.253	109.997	1.04027	0	0.907415	0	1.14641	0
COPROSTabc	0.266084	4.42644	0.338499	4.1887	0	0	1.27215	0.183846	9.87e-18	9.87e-18	987987	9.87e-18
COPROSTt	0.266084	4.42644	0.338499	4.1887	-0.230866	4.3233	1.27215	0.183846	-0.867644	1.20461e-20	-1.46621	1.37382e-26
COPROSTt2	0	0	0	0	0.230866	4.3233	0	0	987987	9.87e-18	9.87e-18	9.87e-18
COQ3m	1.54543	4.37247	1.48413	4.17078	1.61952	4.90642	0.960338	0.256488	1.04794	0.191243	0.916403	0.0180773
COQ5m	1.54543	4.37247	1.48413	4.17078	1.61952	4.90642	0.960338	0.256488	1.04794	0.191243	0.916403	0.0180773
COQ6m	1.54543	4.37247	1.48413	4.17078	1.61952	4.90642	0.960338	0.256488	1.04794	0.191243	0.916403	0.0180773
COQ7m	1.54543	4.37247	1.48413	4.17078	1.61952	4.90642	0.960338	0.256488	1.04794	0.191243	0.916403	0.0180773
CORE2GTg	0.118705	0.670482	0.119799	0.654652	0.093601	0.617383	1.00921	0.896048	0.788516	0.00137834	1.27989	0.000971373
CORE3GTg	0.0796362	0.543103	0	0	0.0744311	0.51302	9.87e-18	9.87e-18	0.934639	0.418472	9.87e-18	9.87e-18
CORE4GTg	0.0796362	0.543103	0	0	0.0744311	0.51302	9.87e-18	9.87e-18	0.934639	0.418472	9.87e-18	9.87e-18
CORE5t	0.503222	5.97579	0.700941	6.50736	0.310099	4.57665	1.39291	0.0120186	0.616226	0.0028307	2.26038	1.90054e-08
CORE6GTg	0.139673	1.53478	0.202815	1.69608	0.120695	1.3839	1.45207	0.00194167	0.864126	0.285999	1.68039	1.94078e-05
CORE7t	0.427002	5.64403	0.539295	6.26268	0.425167	5.94087	1.26298	0.134757	0.995702	0.979275	1.26843	0.134179
CORE8t	0	0	0.545511	6.21351	0.422384	6.22747	987987	9.87e-18	987987	9.87e-18	1.2915	0.113522
CORTSNti	0	0	0	0	-1.70369	11.7947	0	0	987987	9.87e-18	9.87e-18	9.87e-18
COUCOAFm	0.727502	6.6488	1.48392	8.58892	1.19992	7.77578	2.03975	4.36695e-15	1.64936	8.83234e-08	1.23669	0.00541145
COt	0.135349	1.12569	0.22702	2.13601	0.280907	3.06074	1.67729	1.61425e-05	2.07542	2.7624e-07	0.80817	0.106702
CPPPGO	0.359498	1.83741	0.98066	4.40116	0.948087	5.79227	2.72786	1.14987e-49	2.63725	8.3905e-29	1.03436	0.61592
CREATt4_2_r	-985.705	44.6332	-999.428	9.23905	-858.007	154.172	1.01392	1.61858e-233	0.870449	0	1.16483	0
CREATtmdiffir	0.532316	5.8037	0.892371	8.07488	0.325541	5.15814	1.67639	4.36917e-05	0.611555	0.00197348	2.7412	1.14159e-11
CRMPte	0.328432	5.22052	0.359048	5.52899	0.253712	4.48503	1.09322	0.651585	0.772494	0.206968	1.41518	0.0919283
CRMte	-0.408183	5.53862	-0.368384	8.13896	-0.322292	8.5478	0.902497	0.647699	0.789577	0.329739	1.14301	0.659326
CRNATBtc	0.720322	7.63187	11.4821	30.5517	0.237836	4.00707	15.9402	0	0.330179	6.49449e-11	48.2775	0
CRNCAR3tp	2.51788	13.9806	2.57699	13.0539	17.8056	34.1838	1.02347	0.729735	7.07164	0	0.144729	0
CRNCARtp	6.14305	22.4778	13.349	32.1975	309.327	146.386	2.17302	1.12087e-94	50.354	0	0.0431549	0
CRNrtx	-453.76	234.099	-944.934	77.0197	-842.42	128.534	2.08245	0	1.85653	0	1.12169	0
CRNt	997.826	14.9803	974.604	46.3286	856.987	119.974	0.976727	0	0.858854	0	1.13724	0
CRNtHa	1.20398	10.0701	22.7437	44.8933	4.60197	21.4603	18.8904	0	3.82229	4.5621e-61	4.94218	0
CRNtim	-994.983	28.6917	-722.468	206.58	-966.122	66.0979	0.726112	0	0.970994	0	0.747802	0
CRNtuNa	1.72077	11.9042	34.815	54.8857	144.919	120.007	20.2323	0	84.2178	0	0.240238	0
CRNtx	-44.0432	60.2309	-465.229	156.297	-48.3195	65.1992	10.563	0	1.09709	2.33158e-08	9.62818	0
CRTNsyn	0.214461	3.44094	0.309555	4.50369	0.194561	4.31087	1.44341	0.0585651	0.907208	0.676102	1.59104	0.0367124
CRTNtr	-0.489438	5.55554	-2.51597	13.8946	-12.0608	33.304	5.14053	1.36391e-53	24.6422	0	0.208607	2.03684e-184
CRTSLtr	0	0	0	0	-1.70369	11.7947	0	0	987987	9.87e-18	9.87e-18	9.87e-18
CRVNCtr	-999.637	6.05926	-998.794	13.1917	-998.979	13.3638	0.999156	3.72741e-11	0.999342	2.36075e-07	0.999814	0.263602
CSAPASEly	0.21572	1.1993	0.0906911	0.748525	0.0712862	0.644874	0.420412	1.25141e-22	0.330458	4.13999e-35	1.27221	0.0255824
CSBPASEly	0.0588889	0.57392	0.0470391	0.512786	0.0581234	0.662189	0.798777	0.0855109	0.987002	0.919369	0.809296	0.13791
CSCPASEly	0.132516	0.929705	0.152611	0.989672	0.13481	0.974533	1.15164	0.0969116	1.01731	0.843342	1.13204	0.147052
CSDPASEly	0.102722	0.769919	0.067645	0.624665	0.067941	0.626235	0.658527	8.09253e-05	0.661409	4.59601e-05	0.995643	0.969813
CSEPASEly	0.100484	0.73661	0.124451	0.83199	0.0558749	0.579897	1.23851	0.0154028	0.556058	3.12348e-08	2.22731	1.02145e-14
CSNAT2m	-672.329	142.732	-643.336	146.101	-571.07	159.622	0.956876	1.06031e-56	0.849391	0	1.12654	5.3687e-302
CSNAT2x	929.477	84.0042	477.784	177.929	897.292	96.3508	0.514036	0	0.965372	2.41076e-184	0.532474	0
CSNAT3x	42.4181	57.6596	94.603	81.9644	113.065	92.5537	2.23025	0	2.6655	0	0.836711	4.04298e-63
CSNATer	-937.172	78.4307	-695.779	160.465	-496.319	272.202	0.742424	0	0.529592	0	1.40188	0
CSNATm	-998.442	11.1119	-999.467	7.36268	-999.621	7.1993	1.00103	1.55719e-17	1.00118	3.54907e-25	0.999846	0.0908564
CSNATp	-432.11	231.913	-686.867	164.362	-555.591	208.986	1.58957	0	1.28576	0	1.23628	0
CSNATr	370.84	244.701	295.644	224.014	52.1923	281.816	0.797228	8.32711e-140	0.140741	0	5.66452	0
CSPG_At	0.21572	1.1993	0.224016	1.16253	0.182511	1.08997	1.03846	0.578286	0.846057	0.0172914	1.22741	0.00316076
CSPG_Atly	0.21572	1.1993	0.0906911	0.748525	0.0712862	0.644874	0.420412	1.25141e-22	0.330458	4.13999e-35	1.27221	0.0255824
CSPG_Bt	0.100653	0.766936	0.0914988	0.736264	0.0924938	0.814655	0.909051	0.335354	0.918936	0.397639	0.989243	0.918674
CSPG_Btly	0.0588889	0.57392	0.0470391	0.512786	0.0581234	0.662189	0.798777	0.0855109	0.987002	0.919369	0.809296	0.13791
CSPG_Ct	0.144216	0.968552	0.152611	0.989672	0.13481	0.974533	1.05821	0.496941	0.934777	0.426906	1.13204	0.147052
CSPG_Ctly	0.132516	0.929705	0.152611	0.989672	0.13481	0.974533	1.15164	0.0969116	1.01731	0.843342	1.13204	0.147052
CSPG_Dt	0.110728	0.793212	0.127567	0.796946	0.113241	0.798286	1.15208	0.0934512	1.0227	0.795476	1.12651	0.150983
CSPG_Dtly	0.102722	0.769919	0.067645	0.624665	0.067941	0.626235	0.658527	8.09253e-05	0.661409	4.59601e-05	0.995643	0.969813
CSPG_Et	0.10587	0.755985	0.124451	0.83199	0.0968514	0.734345	1.1755	0.0635263	0.91481	0.320473	1.28497	0.00473479
CSPG_Etly	0.100484	0.73661	0.124451	0.83199	0.0558749	0.579897	1.23851	0.0154028	0.556058	3.12348e-08	2.22731	1.02145e-14
CSm	17.351	32.4986	62.6334	60.1986	130.068	90.6472	3.60979	0	7.49631	0	0.481543	0
CTPS1	34.1854	50.0835	95.0738	78.677	185.661	106.573	2.78112	0	5.431	0	0.512083	0
CTPS2	13.8135	26.4849	88.6339	65.333	16.3053	28.656	6.41647	0	1.18039	1.34373e-13	5.43589	0
CTPtn	7.19953	21.6049	2.2848	11.3658	10.0473	28.6663	0.317354	1.6686e-108	1.39554	4.5435e-20	0.227405	3.32552e-167
CYOOm2i	37.6537	32.2324	49.981	39.2665	76.8957	48.7235	1.32739	7.40001e-162	2.04218	0	0.649984	0
CYOOm3i	46.9212	40.6947	124.378	57.5072	70.6162	52.1394	2.65077	0	1.505	0	1.76132	0
CYOR_u10mi	17.5886	32.3088	20.4617	31.5886	19.4956	34.1712	1.16335	1.12701e-12	1.10842	2.56579e-06	1.04956	0.0192226
CYSALANaEx	13.6876	33.1506	12.1244	31.0893	2.75292	15.4138	0.885793	0.000120266	0.201125	1.06457e-261	4.40418	6.5578e-210
CYSASNNaEx	16.2272	36.7175	50.4008	64.5526	4.62847	20.5133	3.10595	0	0.28523	5.64066e-223	10.8893	0
CYSATB0tc	4.71666	19.1276	4.14907	18.1066	0.122442	3.00708	0.879662	0.0159464	0.0259594	7.54824e-168	33.8861	1.4525e-143
CYSGLNNaEx	2.00489	12.8889	63.9817	73.4321	0.116986	3.04643	31.9128	0	0.0583503	2.79273e-62	546.917	0
CYSGLTH	-750.716	110.321	-322.218	170.909	-233.026	132.21	0.429214	0	0.310405	0	1.38275	0
CYSGLUexR	-997.334	18.6849	-990.547	30.4799	-998.957	12.6479	0.993195	1.119e-101	1.00163	5.58342e-17	0.991581	7.06591e-189
CYSGLYPTASEe_1	0.72071	8.19952	2.75818	10.7507	0	0	3.82704	2.24543e-64	9.87e-18	9.87e-18	987987	9.87e-18
CYSGLYexR	484.246	247.832	0	0	-451.785	281.188	9.87e-18	9.87e-18	-0.932966	0	9.87e-18	9.87e-18
CYSO	2.28488	13.398	4.02629	18.2525	2.17979	12.7681	1.76214	4.23614e-18	0.954007	0.509681	1.8471	2.53245e-21
CYSSERNaEx	0.195275	3.27341	7.15223	25.1906	44.9464	63.9253	36.6265	8.03826e-213	230.17	0	0.159128	0
CYSSNAT5tc	-675.751	219.545	-981.995	52.0678	-996.044	22.2849	1.45319	0	1.47398	0	0.985896	5.38353e-179
CYSTA	1.56138	11.2461	1.81488	11.5168	1.33629	11.0031	1.16236	0.0775913	0.855843	0.096776	1.35815	0.000666907
CYSTALArBATtc	5.46219e-06	7.97631e-05	0	0	0.000825958	0.0104672	9.87e-18	9.87e-18	151.214	2.27888e-19	9.87e-18	9.87e-18
CYSTGL	0	0	0	0	0.122476	3.00448	0	0	987987	9.87e-18	9.87e-18	9.87e-18
CYSTGLUex	-1.18822	9.98912e-05	1.28342	0.0134901	0.0120729	0.0406818	-1.08011	0	-0.0101605	0	106.306	0
CYSTHRNaEx	0.142612	3.12969	4.62687	19.2308	81.2899	84.3204	32.4438	1.32891e-151	570.008	0	0.0569181	0
CYSTLEUrBATtc	5.29025e-06	6.67896e-05	0	0	0.00105279	0.01148	9.87e-18	9.87e-18	199.007	1.15661e-25	9.87e-18	9.87e-18
CYSTS	0.375951	4.6196	0.43413	5.60935	0.48793	6.37245	1.15475	0.367594	1.29786	0.0997748	0.889739	0.47557
CYSTSERex	4.97974e-06	6.8159e-05	0	0	0.00013757	0.00422857	9.87e-18	9.87e-18	27.6259	0.000316289	9.87e-18	9.87e-18
CYST_Ltr	-0.375951	4.6196	-0.43413	5.60935	-0.365454	5.62277	1.15475	0.367594	0.972079	0.867308	1.18792	0.328214
CYSt4	11.3609	30.4014	4.81704	20.1192	100.844	93.1044	0.424001	1.5248e-87	8.87636	0	0.0477674	0
CYStec	991.212	32.5062	-990.747	37.777	933.74	101.197	-0.999531	0	0.942019	0	-1.06105	0
CYTD	0.192191	3.2775	0.412339	4.37828	0.291859	3.23538	2.14546	5.64605e-06	1.51859	0.0120073	1.4128	0.0114521
CYTDK1	143.24	98.5554	266.242	130.329	452.744	155.917	1.85872	0	3.16074	0	0.588064	0
CYTDK2m	1.42042	10.0941	1.84242	11.0555	0.581512	6.4668	1.2971	0.00155636	0.409395	3.58521e-16	3.16833	1.1071e-29
CYTDn	0.44365	5.38009	0.621643	6.03279	1.93471	8.84198	1.4012	0.0133964	4.36089	7.06139e-62	0.321311	1.47279e-42
CYTDt	995.246	20.6833	982.823	52.3809	791.303	175.857	0.987517	4.497e-138	0.795083	0	1.24203	0
CYTDt2r	-984.761	14.2331	-982.82	52.3809	-820.242	172.264	0.998029	4.26599e-05	0.832936	0	1.19821	0
CYTDt4	5.44816	8.6439	0	0	35.4472	16.8133	9.87e-18	9.87e-18	6.50627	0	9.87e-18	9.87e-18
CYTDt5le	37.3116	23.2042	0	0	77.8551	72.988	9.87e-18	9.87e-18	2.08662	0	9.87e-18	9.87e-18
CYTDtl	0.467653	6.41637	0	0	0.407116	6.03206	9.87e-18	9.87e-18	0.870551	0.424689	9.87e-18	9.87e-18
CYTDtm	1.42042	10.0941	1.84242	11.0555	0.581512	6.4668	1.2971	0.00155636	0.409395	3.58521e-16	3.16833	1.1071e-29
CYTDtn	0.44365	5.38009	0.621643	6.03279	1.93471	8.84198	1.4012	0.0133964	4.36089	7.06139e-62	0.321311	1.47279e-42
CYTK1	530.661	230.685	571.223	213.286	674.55	155.621	1.07644	5.04089e-47	1.27115	0	0.846821	0
CYTK10	578.524	230.848	995.195	19.5541	939.644	69.595	1.72023	0	1.62421	0	1.05912	0
CYTK10n	982.363	42.5167	994.031	20.9012	990.75	23.0597	1.01188	2.66245e-160	1.00854	2.07847e-90	1.00331	1.81006e-32
CYTK11	205.315	292.551	251.994	209.122	-422.774	243.913	1.22735	5.74619e-47	-2.05915	0	-0.596049	0
CYTK11n	-829.439	131.34	-867.552	113.612	-901.778	103.569	1.04595	5.96352e-131	1.08722	0	0.962046	4.61817e-139
CYTK12	406.935	240.378	979.69	47.0029	719.882	196.498	2.40749	0	1.76904	0	1.3609	0
CYTK12n	-945.837	60.1615	-980.279	50.9835	-962.76	58.585	1.03642	0	1.01789	7.16269e-120	1.0182	1.92799e-140
CYTK13	-284.819	267.037	-991.986	37.0414	-888.03	121.878	3.48287	0	3.11788	0	1.11706	0
CYTK13n	738.641	144.758	818.746	146.329	254.913	279.886	1.10845	0	0.345111	0	3.21186	0
CYTK14	251.537	299.76	301.975	260.738	-965.846	61.8592	1.20052	2.10204e-45	-3.83977	0	-0.312653	0
CYTK14n	991.832	35.6491	984.259	44.4606	991.81	34.5349	0.992364	2.05039e-50	0.999977	0.957909	0.992387	1.3018e-52
CYTK1m	1.61804	10.9291	2.15985	12.0239	0.81097	7.79508	1.33486	0.000181897	0.501205	2.59941e-12	2.66329	3.91709e-27
CYTK1n	-618.552	228.985	-495.497	234.484	-459.024	249.226	0.801059	0	0.742094	0	1.07946	3.13656e-33
CYTK2	-7.6512	289.697	198.867	286.448	676.649	181.906	-25.9916	0	-88.437	0	0.2939	0
CYTK2n	885.51	135.018	-714.826	167.323	962.834	81.5221	-0.807247	0	1.08732	0	-0.742419	0
CYTK3	-346.091	269.679	-645.892	212.511	-866.75	131.306	1.86625	0	2.5044	0	0.745188	0
CYTK3n	-692.869	217.22	-931.993	88.5168	-891.369	122.158	1.34512	0	1.28649	0	1.04557	5.83142e-196
CYTK4	94.9038	281.303	657.134	180.82	914.476	115.279	6.92422	0	9.63583	0	0.718591	0
CYTK4n	-479.57	194.233	973.869	65.4105	35.5952	256.019	-2.03071	0	-0.0742232	0	27.3596	0
CYTK5	-433.325	243.703	-850.089	133.377	197.259	251.968	1.96178	0	-0.455223	0	-4.3095	0
CYTK5n	587.523	188	607.826	163.722	808.31	119.522	1.03456	1.05981e-19	1.37579	0	0.751971	0
CYTK6	352.802	279.344	32.9447	297.234	-921.331	112.986	0.0933801	0	-2.61147	0	-0.0357577	0
CYTK6n	-863.129	143.39	-546.64	273.577	-959.437	68.1788	0.633324	0	1.11158	0	0.569751	0
CYTK7	-288.617	288.06	-384.397	227.984	949.01	73.022	1.33186	2.36881e-182	-3.28814	0	-0.405051	0
CYTK7n	-90.8815	144.933	-338.77	226.796	-397.14	180.672	3.7276	0	4.36987	0	0.853023	2.41623e-115
CYTK8	-788.116	163.619	-503.526	230.596	-874.65	118.169	0.638899	0	1.1098	0	0.575689	0
CYTK8n	-906.416	93.8646	-899.873	103.026	-839.203	126.986	0.992781	1.37116e-07	0.925847	0	1.07229	0
CYTK9	52.4958	219.664	-28.4205	193.834	265.249	211.619	-0.541386	5.05578e-205	5.05277	0	-0.107147	0
CYTK9n	909.093	109.102	678.922	170.558	855.744	126.751	0.746813	0	0.941316	7.40896e-292	0.793371	0
Coqe	-0.0458877	0.808661	-0.551815	6.24529	-0.548543	8.0053	12.0253	3.12984e-20	11.954	7.2049e-13	1.00596	0.971175
D3AIBTm	-997.787	18.2109	-150.443	301.498	-998.332	15.3948	0.150777	0	1.00055	0.00780424	0.150695	0
DACGST	2.11183	8.99136	0	0	1.23714	8.63905	9.87e-18	9.87e-18	0.585815	3.9585e-16	9.87e-18	9.87e-18
DACT	-931.994	78.3207	-707.408	141.765	-522.684	166.185	0.759027	0	0.560824	0	1.35341	0
DADA	17.8567	34.1711	49.261	49.2559	48.4561	61.7036	2.75869	0	2.71361	0	1.01661	0.252629
DADAe	0.632198	6.40527	0	0	95.9313	121.553	9.87e-18	9.87e-18	151.742	0	9.87e-18	9.87e-18
DADNK	0.757698	6.88693	2.57783	9.98522	3.58526	13.324	3.40218	3.93211e-64	4.73178	5.23271e-104	0.719007	1.26409e-11
DADNt4	-8.82852	24.6325	0	0	-118.743	126.625	9.87e-18	9.87e-18	13.45	0	9.87e-18	9.87e-18
DAGK_hs	53.756	61.3147	40.1967	52.2863	108.435	85.2746	0.747762	4.34215e-78	2.01717	0	0.370699	0
DAGKn_hs	75.1501	66.326	245.718	137.742	127.338	77.9683	3.2697	0	1.69446	0	1.92965	0
DAG_HSter	3.48166	14.7678	3.42918	14.2605	2.93739	13.9349	0.984926	0.774828	0.843675	0.00185425	1.16742	0.00525052
DAG_HStg	1.20447	9.52805	1.58131	11.1577	1.01777	8.87535	1.31287	0.00388256	0.844998	0.0958721	1.55369	6.65221e-06
DAGt	-112.289	79.0822	-2.92917	16.6733	-1.79095	15.8865	0.0260859	0	0.0159494	0	1.63554	2.18481e-08
DALAt2r	-981.774	44.6215	-986.067	31.6984	-705.524	191.569	1.00437	3.13958e-18	0.718621	0	1.39764	0
DARGOp	0	0	0.00106069	0.00156974	2.62731e-05	0.000145861	987987	9.87e-18	987987	9.87e-18	40.3716	0
DASCBH	0.000426933	0.00535348	6.61351e-06	6.91777e-05	0.000482042	0.00679045	0.0154907	9.84516e-18	1.12908	0.460565	0.0137198	2.02721e-14
DASCBR	0.489282	5.38495	0.183937	2.57317	1.51441	10.9554	0.375934	1.69172e-08	3.09517	3.75617e-22	0.121458	2.4338e-38
DATPtm	0.355071	5.50036	0.159678	3.29033	0.204204	3.90975	0.449707	0.00073945	0.575107	0.00923331	0.781953	0.327342
DATPtn	0.243568	4.31905	0.233403	3.1577	0.192555	4.11737	0.958264	0.832722	0.790558	0.320862	1.21214	0.377653
DCA24GSc	0	0	0.376568	5.09784	0.225865	4.39136	987987	9.87e-18	987987	9.87e-18	1.66723	0.0108999
DCA24GSr	0	0	0	0	0.22795	4.24487	0	0	987987	9.87e-18	9.87e-18	9.87e-18
DCA24Gtr	0	0	0	0	-0.22795	4.24487	0	0	987987	9.87e-18	9.87e-18	9.87e-18
DCA3GSc	0	0	0.745112	7.09507	0	0	987987	9.87e-18	0	0	987987	9.87e-18
DCA3GSr	0	0	0	0	11.3359	26.8388	0	0	987987	9.87e-18	9.87e-18	9.87e-18
DCA3Gte	0	0	0.402576	5.11311	0	0	987987	9.87e-18	0	0	987987	9.87e-18
DCA3Gtr	0	0	0	0	-11.3359	26.8388	0	0	987987	9.87e-18	9.87e-18	9.87e-18
DCA3Sabc	0.298183	4.22198	0.268731	4.52301	0.233192	3.82229	0.901229	0.593319	0.782045	0.184921	1.1524	0.494831
DCA3St	0.298183	4.22198	0.268731	4.52301	-0.0804056	6.48276	0.901229	0.593319	-0.269652	1.56274e-08	-3.34219	8.05115e-07
DCASULT	0	0	0	0	0.313598	5.23216	0	0	987987	9.87e-18	9.87e-18	9.87e-18
DCATDc	4.21959	18.137	2.56296	13.3025	3.46309	17.1689	0.607396	2.77618e-16	0.820717	0.00043618	0.740079	3.39943e-06
DCATDr	3.14173	15.3755	0	0	2.32585	15.0057	9.87e-18	9.87e-18	0.74031	1.04447e-05	9.87e-18	9.87e-18
DCHOLESTANCOAc	0	0	0	0	0.307768	4.93975	0	0	987987	9.87e-18	9.87e-18	9.87e-18
DCIm	-1.64014	11.4113	-3.87846	12.3632	-1.01618	9.29838	2.36472	3.45227e-50	0.61957	8.27664e-07	3.8167	2.89949e-98
DCK1m	-256.839	165.586	-273.325	160.009	-591.235	129.625	1.06419	1.17723e-15	2.30197	0	0.462296	0
DCK1n	506.677	156.743	-221.426	214.173	59.9337	218.053	-0.437016	0	0.118288	0	-3.69452	0
DCK2n	-838.408	129.445	-496.35	162.389	-570.69	182.434	0.592016	0	0.680683	0	0.869738	7.21609e-252
DCMPDA	-146.714	120.414	-407.122	163.4	-543.674	180.964	2.77493	0	3.70566	0	0.748834	0
DCMPtm	-256.839	165.586	-273.325	160.009	-591.235	129.625	1.06419	1.17723e-15	2.30197	0	0.462296	0
DCMPtr	-0.243677	4.34271	-4.92172e-07	8.17028e-06	-0.206797	4.22629	2.01978e-06	8.70418e-10	0.848653	0.479851	2.37998e-06	8.92363e-08
DCSPTN1COAtx	1.12984	8.29693	0.928141	10.7669	2.19245	14.616	0.821483	0.0944347	1.9405	2.96114e-13	0.423336	6.67997e-15
DCSPTN1COAtxc	0	0	0	0	0.210457	4.27482	0	0	987987	9.87e-18	9.87e-18	9.87e-18
DCSPTN1CPT1	1.69575	11.7457	1.51812	9.73586	1.20764	10.5929	0.895251	0.194283	0.712155	0.000337032	1.2571	0.0149724
DCSPTN1CPT2	1.69575	11.7457	1.51812	9.73586	1.20764	10.5929	0.895251	0.194283	0.712155	0.000337032	1.2571	0.0149724
DCSPTN1CRNt	989.549	37.4499	624.647	234.896	922.687	100.86	0.631244	0	0.932431	0	0.676987	0
DCSPTN1t	0	0	-0.410017	9.58911	-0.381029	8.38671	987987	9.87e-18	987987	9.87e-18	1.07608	0.796004
DCT	427.339	51.0506	0	0	390.623	62.0513	9.87e-18	9.87e-18	0.914081	0	9.87e-18	9.87e-18
DCTPtm	0	0	5.61272e-07	8.75645e-06	0	0	987987	9.87e-18	0	0	987987	9.87e-18
DCTPtn	331.834	82.933	717.776	94.0474	510.849	95.3687	2.16306	0	1.53947	0	1.40507	0
DCYTD	76.5671	76.3444	353.956	142.022	494.811	135.389	4.62282	0	6.46245	0	0.715335	0
DCYTDn	142.867	103.632	223.497	106.192	312.986	128.455	1.56437	0	2.19074	0	0.714082	0
DCYTt	-711.261	137.069	-0.000200383	0.000176743	-549.755	162.023	2.8173e-07	0	0.77293	0	3.64496e-07	0
DDCAFATP	0.375834	5.33367	0	0	0	0	9.87e-18	9.87e-18	9.87e-18	9.87e-18	0	0
DDCAte	16.9609	29.9752	12.8297	31.2326	72.3925	50.5001	0.756425	1.16916e-26	4.26819	0	0.177224	0
DDCRNe	3.48314e-08	2.35634e-08	0.20298	1.34964	0.00795326	0.0153734	5.82751e+06	1.63624e-66	228336	0	25.5217	4.71377e-64
DDECCRNe	2.41921e-09	5.9062e-09	1.94619	3.88788	0.029815	0.0287605	8.04472e+08	0	1.23243e+07	0	65.2755	0
DDECE1CRNe	7.77802e-11	1.14091e-09	0.158474	1.11062	0.000330503	0.00294019	2.03746e+09	4.33494e-60	4.24919e+06	4.81856e-38	479.494	2.87557e-62
DDPGAm	0.71159	7.26889	1.037	8.93802	0.706275	7.70602	1.4573	0.00147619	0.99253	0.953585	1.46827	0.00144633
DECCRNe	9.59786e-09	1.23678e-08	1.17213	3.02399	0.0378863	0.0317558	1.22124e+08	0	3.94737e+06	0	30.938	0
DECDICRNe	5.98603e-10	2.97703e-09	3.25176	5.1881	0.00022265	0.00248549	5.43226e+09	0	371950	8.51798e-25	14604.8	0
DECDPtm	1.54543	4.37247	1.68526	4.46956	1.76476	5.12093	1.09048	0.0122136	1.14192	0.000160755	0.954951	0.188042
DEDOLP1_L	0	0	0	0	0.0854331	0.696938	0	0	987987	9.87e-18	9.87e-18	9.87e-18
DEDOLP2_L	0	0	0	0	0.0854331	0.696938	0	0	987987	9.87e-18	9.87e-18	9.87e-18
DEDOLR_L	0	0	0	0	0.0854331	0.696938	0	0	987987	9.87e-18	9.87e-18	9.87e-18
DES21	0.643423	7.15177	1.18004	9.42479	0.620183	7.79628	1.834	3.17303e-07	0.96388	0.798934	1.90273	1.89895e-07
DESAT14_9	0.171844	3.00794	0.349627	5.41851	0.270057	4.95565	2.03457	0.00113146	1.57153	0.0503481	1.29464	0.218991
DESAT16_2	0	0	0.0886913	1.46663	0	0	987987	9.87e-18	0	0	987987	9.87e-18
DESAT18_10	2.34074	8.67125	29.7105	28.6438	7.81024	13.3855	12.6928	0	3.33665	0	3.80404	0
DESAT18_3	0.234913	4.39092	0.670024	5.54876	0.113615	3.13358	2.85222	4.41059e-12	0.483649	0.00883715	5.8973	9.41087e-24
DESAT18_4	0.590338	6.11239	1.02019	8.4029	1.22436	9.22596	1.72815	3.04054e-06	2.07399	3.59464e-11	0.833247	0.0651814
DESAT18_5	0.138271	3.19171	0.221429	4.09856	0.0926923	2.87805	1.60142	0.0712523	0.670369	0.217896	2.38887	0.0032628
DESAT18_6	0.570116	5.8596	1.6632	10.2552	2.0867	13.623	2.91731	9.91838e-26	3.66012	5.49178e-32	0.797052	0.00541175
DESAT18_7	0.271349	4.15521	0	0	0.126115	3.10465	9.87e-18	9.87e-18	0.46477	0.00111871	9.87e-18	9.87e-18
DESAT18_8	2.42329	13.3971	4.02509	14.781	2.02465	12.0858	1.661	2.10544e-19	0.835494	0.0102638	1.98805	9.8938e-33
DESAT18_9	0	0	0.368767	5.02161	0.114604	2.89955	987987	9.87e-18	987987	9.87e-18	3.21776	4.54573e-07
DESAT20_1	6.08051	19.8477	13.3951	28.7102	8.9506	26.9139	2.20296	1.2526e-122	1.47201	3.34189e-23	1.49656	2.11206e-37
DESAT20_2	0.0864739	1.21984	0.166915	3.39858	0.117974	3.0472	1.93024	0.0109537	1.36427	0.268876	1.41485	0.223572
DESAT22_1p	0.320937	4.41306	0.795973	6.99408	0	0	2.48015	8.0029e-11	9.87e-18	9.87e-18	987987	9.87e-18
DESAT22_2p	0.417179	5.55479	0.519939	5.73639	0.610738	7.2637	1.24632	0.149182	1.46397	0.014286	0.851329	0.271146
DGAT	0	0	0.25772	4.52147	0.173928	4.0678	987987	9.87e-18	987987	9.87e-18	1.48176	0.117893
DGCHOLte	-999.602	5.69046	-961.934	57.3992	-991.882	28.3339	0.962317	0	0.992277	1.2043e-203	0.969807	0
DGCHOLtx	0	0	8.76634	26.0426	946.931	54.8018	987987	9.87e-18	987987	9.87e-18	0.00925764	0
DGK1	-13.3462	36.3179	-428.081	113.246	-2.59641	36.4121	32.075	0	0.194543	1.2618e-128	164.874	0
DGK2m	11.2108	19.65	10.4643	23.6329	46.5235	51.9186	0.933416	0.0062892	4.14989	0	0.224926	0
DGNSKm	12.4819	20.5096	11.105	23.9603	47.6513	52.3079	0.889695	9.25677e-07	3.81765	0	0.233048	0
DGSNt	-177.808	106.387	0	0	-268.112	148.119	9.87e-18	9.87e-18	1.50788	0	9.87e-18	9.87e-18
DGSNtm	12.4819	20.5096	11.105	23.9603	47.6513	52.3079	0.889695	9.25677e-07	3.81765	0	0.233048	0
DGTPtm	0.292062	3.78334	0.292136	4.65404	0.215984	3.23975	1.00025	0.998899	0.739512	0.0758221	1.35258	0.124196
DGTPtn	0.213667	4.23194	8.40803e-05	6.53238e-07	0.217128	4.40924	0.000393511	3.48032e-08	1.0162	0.947625	0.000387239	7.47052e-08
DGULND	6.14339	19.5073	6.77688	19.2473	3.80033	17.1049	1.10312	0.0096538	0.618604	1.01352e-25	1.78324	3.11568e-39
DHAAt1r	27.3118	44.2438	8.08895	13.9695	18.1389	35.2647	0.296171	0	0.664144	7.874e-79	0.445944	9.89025e-185
DHAPtc	573.19	145.847	684.539	134.627	422.459	153.776	1.19426	0	0.737031	0	1.62037	0
DHAPtr	-0.468255	6.16294	-3.08281	13.3642	-33.046	46.3246	6.5836	2.98101e-90	70.5726	0	0.0932884	0
DHCHOLESTANATEATP	0	0	0.409068	5.31344	0.37189	6.17529	987987	9.87e-18	987987	9.87e-18	1.09997	0.60768
DHCHOLESTANATEt	21.9755	45.1187	0	0	0.169096	9.25786	9.87e-18	9.87e-18	0.00769477	0	9.87e-18	9.87e-18
DHCHOLESTANATEtm	-20.5032	33.1933	-14.5037	31.093	-2.70615	15.3288	0.707389	4.93444e-49	0.131986	0	5.35955	0
DHCR241r	0.149474	1.40072	0.187039	1.54984	0.414299	3.25053	1.25131	0.0434926	2.77171	6.85533e-18	0.451459	2.9383e-12
DHCR242r	35.1133	48.8688	45.6767	54.5513	153.848	95.4164	1.30084	1.0326e-58	4.38148	0	0.296895	0
DHCR243r	0.105593	1.40841	0.10994	1.36492	0.100079	1.63783	1.04117	0.804071	0.947781	0.767378	1.09854	0.603211
DHCR71r	0.105593	1.40841	0.235393	1.89124	0.198957	2.20747	2.22926	5.39919e-10	1.88419	3.79164e-05	1.18314	0.158577
DHCR72r	133.105	85.0335	157.223	103.153	174.34	95.7854	1.18119	6.56957e-91	1.30979	3.01431e-297	0.901821	4.40061e-43
DHCRD1	11.6142	27.1948	12.9063	29.8931	12.8086	31.7649	1.11125	0.000332179	1.10284	0.000934228	1.00762	0.800577
DHCRD2	3.59308	13.1987	0.717189	6.35494	0.368947	4.34042	0.199603	4.78497e-103	0.102683	3.00718e-160	1.94388	2.19181e-07
DHCRMte	0.257855	4.78891	0.322288	4.94781	0.378655	6.21538	1.24988	0.29425	1.46848	0.0747255	0.851138	0.425964
DHCRMter	0	0	0.644878	7.11235	0.546297	7.24045	987987	9.87e-18	987987	9.87e-18	1.18045	0.272348
DHCRMtg	0.836513	7.71819	0.611916	6.19059	0.517472	6.19228	0.731507	0.0114514	0.618606	0.000176916	1.18251	0.222581
DHDPBMTm	1.54543	4.37247	1.68526	4.46956	1.76476	5.12093	1.09048	0.0122136	1.14192	0.000160755	0.954951	0.188042
DHEASABCCte	0	0	0	0	0.130177	3.23248	0	0	987987	9.87e-18	9.87e-18	9.87e-18
DHEASULT	0.654765	6.80988	0	0	0.468865	6.11545	9.87e-18	9.87e-18	0.716081	0.0182869	9.87e-18	9.87e-18
DHEASt	-393.594	300.122	-974.012	61.0678	-972.923	67.6994	2.47466	0	2.47189	0	1.00112	0.17827
DHEAStr	-0.403349	5.63286	0	0	-0.342369	5.27095	9.87e-18	9.87e-18	0.848816	0.358598	9.87e-18	9.87e-18
DHEAtr	0.403349	5.63286	0	0	0.342369	5.27095	9.87e-18	9.87e-18	0.848816	0.358598	9.87e-18	9.87e-18
DHFR	-585.91	134.66	-920.01	77.4463	-769.22	129.363	1.57022	0	1.31286	0	1.19603	0
DHFtl	-0.994958	4.55063	-9.8989	14.5539	-0.305396	2.45609	9.94906	0	0.306943	2.19286e-54	32.4133	0
DHFtm	188.522	104.102	9.40137	25.5042	235.92	126.122	0.0498688	0	1.25142	4.02991e-242	0.0398499	0
DHORD9	4.27289	17.5279	0.000895676	1.14736e-05	4.67685	17.92	0.000209618	2.98767e-154	1.09454	0.0615008	0.000191512	3.25114e-176
DHORTS	-4.27289	17.5279	-0.000895676	1.14736e-05	-4.67685	17.92	0.000209618	2.98767e-154	1.09454	0.0615008	0.000191512	3.25114e-176
DHPM1	2.14989	7.41694	4.03896e-05	8.55493e-05	1.04162	6.56032	1.87868e-05	4.29754e-216	0.4845	1.47031e-38	3.87757e-05	4.2864e-67
DHPM2	0.605266	6.80561	0	0	0.545258	6.92532	9.87e-18	9.87e-18	0.900856	0.473275	9.87e-18	9.87e-18
DIDECAETH	0	0	0	0	0.670436	8.27899	0	0	987987	9.87e-18	9.87e-18	9.87e-18
DIDPtn	-997.61	17.5314	-767.231	152.556	-995.077	27.9259	0.769069	0	0.99746	7.20283e-19	0.771027	0
DIGALSGALSIDEATPte	0.321031	3.89516	0	0	0.0971374	1.98118	9.87e-18	9.87e-18	0.30258	2.22575e-09	9.87e-18	9.87e-18
DIGALSGALSIDESECt	0	0	0	0	0.286876	3.67687	0	0	987987	9.87e-18	9.87e-18	9.87e-18
DIGALSGALSIDEtg	-0.321031	3.89516	0	0	-0.384014	4.60646	9.87e-18	9.87e-18	1.19619	0.226408	9.87e-18	9.87e-18
DIGALSIDEtg	0.109944	4.96099	-0.329324	3.51008	0.248823	5.27216	-2.99539	1.02226e-15	2.26319	0.0260786	-1.32353	2.56115e-24
DIGALSIDEtl	15.3294	26.9434	0.862967	7.45541	4.15949	16.3188	0.0562949	0	0.271341	0	0.20747	4.73625e-91
DINt	-2.37266	14.6921	0	0	81.4984	129.48	9.87e-18	9.87e-18	-34.349	0	9.87e-18	9.87e-18
DITPtn	997.61	17.5314	767.231	152.556	995.077	27.9259	0.769069	0	0.99746	7.20283e-19	0.771027	0
DKMPPD	0.751781	7.56913	0	0	0	0	9.87e-18	9.87e-18	9.87e-18	9.87e-18	0	0
DKMPPD2	0	0	0	0	0.613333	7.53077	0	0	987987	9.87e-18	9.87e-18	9.87e-18
DKMPPD3	0	0	0	0	0.613333	7.53077	0	0	987987	9.87e-18	9.87e-18	9.87e-18
DLNLCGCPT1	-970.713	57.2362	-906.494	105.082	-865.098	141.322	0.933844	0	0.891198	0	1.04785	1.21243e-150
DLNLCGCPT2	0.923601	8.63578	1.03268	9.68449	0.625608	7.34729	1.1181	0.345081	0.677358	0.00225038	1.65068	0.000132109
DLNLCGCRNt	-995.308	26.3256	-998.338	13.4224	-998.849	11.9684	1.00304	1.24894e-29	1.00356	2.89666e-46	0.999488	0.0012492
DLNLCGt	-0.77351	8.56849	-1.12396	12.2425	-10.7608	24.0371	1.45307	0.00807047	13.9116	0	0.10445	0
DMATT	4.59277	12.052	0.938445	6.00641	4.14366	12.8267	0.204331	1.12856e-193	0.902214	0.00308266	0.226477	1.09949e-136
DMATTx	1.31909	6.63086	5.77439	13.3122	2.86104	11.1227	4.37756	1.0599e-248	2.16895	6.77923e-43	2.01828	7.45061e-81
DMGDHm	0.455	6.24264	0.492968	6.06313	0.30816	5.24778	1.08345	0.625347	0.677276	0.0363218	1.59971	0.00881325
DMGLYtr	-0.00404258	3.6338e-05	-0.00108899	4.89761e-05	0.0838779	0.0117357	0.269381	0	-20.7486	0	-0.0129831	0
DMGtm	0.455	6.24264	0.492968	6.06313	0.30816	5.24778	1.08345	0.625347	0.677276	0.0363218	1.59971	0.00881325
DMHPTCRNt	992.765	32.3604	934.946	101.258	953.131	85.8715	0.94176	0	0.960077	0	0.980921	1.82615e-54
DMNONCOACRNCPT1	-929.477	84.0042	-477.784	177.929	-897.292	96.3508	0.514036	0	0.965372	2.41076e-184	0.532474	0
DMNONCRNt	845.913	135.411	748.949	163.636	998.579	14.8154	0.885373	0	1.18047	0	0.750015	0
DM_13_cis_oretn_n_	0.59723	7.03816	0.705882	7.26142	0.42942	6.12317	1.18193	0.228489	0.71902	0.0365646	1.6438	0.000930766
DM_13_cis_retn_n_	0.619231	6.86806	0.324774	5.33054	0.247498	4.35037	0.524479	0.000163513	0.399686	9.89005e-08	1.31223	0.200879
DM_15HPET[n]	0.561131	6.80559	0.597121	6.72072	0.452143	6.41895	1.06414	0.673548	0.805771	0.176088	1.32064	0.0772556
DM_15HPET[r]	0.408785	5.94425	0	0	0	0	9.87e-18	9.87e-18	9.87e-18	9.87e-18	0	0
DM_15HPET[x]	0.417072	5.92144	0.35317	5.17597	0.234383	4.49486	0.846785	0.364418	0.561973	0.00423964	1.50681	0.0489413
DM_1a2425thvitd2[m]	0	0	0.221998	3.35687	0	0	987987	9.87e-18	0	0	987987	9.87e-18
DM_1a25dhvitd3[n]	0.75869	7.99127	0.672941	7.20708	0	0	0.886978	0.373378	9.87e-18	9.87e-18	987987	9.87e-18
DM_3dhcdchol[c]	0	0	0	0	0.116165	2.9975	0	0	987987	9.87e-18	9.87e-18	9.87e-18
DM_3dhchol[c]	0	0	0	0	0.147129	3.23341	0	0	987987	9.87e-18	9.87e-18	9.87e-18
DM_3dhlchol[c]	0	0	0	0	0.172994	3.80262	0	0	987987	9.87e-18	9.87e-18	9.87e-18
DM_4abut[c]	0.42681	5.90673	59.6022	69.0319	8.03971	21.3084	139.646	0	18.8367	0	7.41347	0
DM_4abut[n]	8.19214	20.8752	60.1281	72.4823	0.422119	5.21011	7.33974	0	0.0515273	0	142.444	0
DM_4glu56dihdind[c]	2.11183	8.99136	0	0	1.23714	8.63905	9.87e-18	9.87e-18	0.585815	3.9585e-16	9.87e-18	9.87e-18
DM_4hrpo	0.941159	8.77633	0.922354	8.05524	0.288855	5.06266	0.98002	0.859963	0.306914	6.05668e-14	3.19314	2.13109e-14
DM_5hpet[r]	638.058	159.01	0.284542	4.6564	0.358377	6.08426	0.00044595	0	0.000561667	0	0.793976	0.280185
DM_C02712[c]	728.872	131.178	599.428	147.322	688.815	144.91	0.822404	0	0.945042	1.58382e-123	0.87023	0
DM_CE1261[c]	0	0	0	0	0.186065	3.90141	0	0	987987	9.87e-18	9.87e-18	9.87e-18
DM_CE1562[c]	4.0004	12.6257	0	0	0.812346	6.49725	9.87e-18	9.87e-18	0.203067	1.35965e-149	9.87e-18	9.87e-18
DM_CE4888[c]	0.854725	5.37796	0	0	0	0	9.87e-18	9.87e-18	9.87e-18	9.87e-18	0	0
DM_CE5025[c]	0	0	0	0	0.190689	4.18198	0	0	987987	9.87e-18	9.87e-18	9.87e-18
DM_CE5026[c]	1.89489	8.99808	0	0	6.15043	18.7131	9.87e-18	9.87e-18	3.24579	2.8982e-122	9.87e-18	9.87e-18
DM_CaPi	0	0	0.0244282	0.244974	0	0	987987	9.87e-18	0	0	987987	9.87e-18
DM_K_c_	0.000144038	0.00156936	0.00161253	0.00473988	0.0036738	0.00804217	11.1952	2.12617e-242	25.5058	0	0.438927	1.21722e-131
DM_Lcystin	714.876	86.2805	237.579	81.9249	165.617	77.3244	0.332336	0	0.231672	0	1.43451	0
DM_Ser_Gly_Ala_X_Gly_ly_	394.005	164.124	387.053	153.47	511.529	165.817	0.982358	0.000543187	1.29828	0	0.75666	0
DM_ach[c]	77.952	78.2415	186.681	104.653	183.392	114.779	2.39482	0	2.35263	0	1.01794	0.0169976
DM_adprbp[c]	0.154227	3.24257	0.183833	3.56128	0.083837	2.83462	1.19196	0.490156	0.543594	0.0575132	2.19275	0.012282
DM_akg[c]	0	0	0	0	14.9875	34.9458	0	0	987987	9.87e-18	9.87e-18	9.87e-18
DM_anth	0	0	0.223306	4.10417	0.138858	3.24545	987987	9.87e-18	987987	9.87e-18	1.60817	0.0657688
DM_ascb_L[c]	0.000264866	0.00446432	3.25857e-06	4.68155e-05	0.000176013	0.00343738	0.0123027	1.52486e-10	0.664535	0.066502	0.0185133	3.97809e-08
DM_atp_c_	0.329598	4.12457	0.264129	4.51675	0.27856	3.59932	0.801368	0.229574	0.845151	0.27856	0.948195	0.775805
DM_bandmt[c]	12.3132	31.9924	51.0118	65.35	245.059	137.822	4.14284	0	19.9021	0	0.208161	0
DM_btn[m]	88.6802	85.874	0.582598	7.13758	70.0511	77.544	0.00656966	0	0.789929	1.36814e-77	0.00831676	0
DM_btn[n]	850.486	108.402	0	0	0	0	9.87e-18	9.87e-18	9.87e-18	9.87e-18	0	0
DM_ca24g[c]	0	0	0	0	0.479879	7.07511	0	0	987987	9.87e-18	9.87e-18	9.87e-18
DM_ca3s[c]	0	0	0	0	0.107144	2.94091	0	0	987987	9.87e-18	9.87e-18	9.87e-18
DM_cbl2[m]	2.42719e-07	4.45408e-07	2.85562e-06	1.34408e-06	1.46542e-07	3.64173e-07	11.7651	0	0.603749	1.28873e-83	19.4868	0
DM_cdca24g[c]	0	0	0	0	1.82512	11.4892	0	0	987987	9.87e-18	9.87e-18	9.87e-18
DM_cdca3g[c]	2.15999	11.6888	0.735821	6.64534	0.646132	6.83829	0.34066	1.29091e-31	0.299137	9.49719e-39	1.13881	0.287977
DM_datp_m_	1.07678	6.68838	1.06639	6.61461	0.818136	5.96375	0.990345	0.901521	0.759797	0.000798064	1.30343	0.00156038
DM_datp_n_	0.243456	4.31905	0.233291	3.1577	0.192443	4.11737	0.958245	0.832722	0.790461	0.320863	1.21226	0.377653
DM_dca24g[c]	0	0	0.376568	5.09784	0.453815	6.10765	987987	9.87e-18	987987	9.87e-18	0.829782	0.275194
DM_dca3g[c]	0	0	0.342536	4.92434	11.3359	26.8388	987987	9.87e-18	987987	9.87e-18	0.0302168	0
DM_dctp_m_	0.434224	5.98371	1.35798e-06	1.29499e-05	0.468832	6.88851	3.12737e-06	2.23174e-15	1.0797	0.660247	2.89651e-06	1.03826e-13
DM_dctp_n_	0.103126	2.92876	3.13972e-07	5.1208e-06	0.0930587	2.87089	3.04455e-06	0.000118815	0.902379	0.775679	3.37391e-06	0.000395679
DM_dgpi_prot_hs_r_	1.14628	5.6526	1.25786	5.93308	1.06023	5.66023	1.09734	0.126822	0.924932	0.211871	1.1864	0.0063392
DM_dgtp_m_	0.737741	5.11277	0.66267	5.25725	0.365351	3.66888	0.898241	0.251258	0.495229	5.6743e-12	1.81379	1.11089e-07
DM_dgtp_n_	0.213583	4.23194	0	0	0.217044	4.40924	9.87e-18	9.87e-18	1.0162	0.947625	9.87e-18	9.87e-18
DM_dopa[c]	0	0	0	0	0.103617	2.95627	0	0	987987	9.87e-18	9.87e-18	9.87e-18
DM_dttp_m_	0.398278	4.78937	1.93591e-06	1.68708e-05	0.400416	5.67615	4.8607e-06	1.05637e-19	1.00537	0.97339	4.83475e-06	1.28848e-14
DM_dttp_n_	0.103035	2.91496	2.18507e-07	2.23806e-06	0.107927	3.0299	2.12071e-06	0.000111842	1.04748	0.892621	2.02458e-06	9.88983e-05
DM_ethamp_r_	22.2071	44.8568	544.23	159.414	2.7877	14.3873	24.5071	0	0.125532	0	195.226	0
DM_fol	160.918	91.7015	9.28834	25.1927	69.0574	63.862	0.0577211	0	0.429147	0	0.134502	0
DM_for[c]	0.114028	2.96729	0.195544	3.40125	0.166006	3.55443	1.71488	0.0424126	1.45584	0.193434	1.17794	0.497821
DM_gcdca3s[c]	0	0	0	0	0.316358	4.79376	0	0	987987	9.87e-18	9.87e-18	9.87e-18
DM_gd3_hs[g]	0	0	0	0	0.15264	2.70679	0	0	987987	9.87e-18	9.87e-18	9.87e-18
DM_gd3_hs[l]	0.200108	2.76688	0	0	0.048698	1.45769	9.87e-18	9.87e-18	0.243359	1.6031e-08	9.87e-18	9.87e-18
DM_gd3_hs[m]	0	0	0	0	0.13534	2.37222	0	0	987987	9.87e-18	9.87e-18	9.87e-18
DM_gda1_hs[n]	0.0994844	1.59121	0.168249	1.51807	0.085077	1.54986	1.69121	0.000469684	0.855179	0.451458	1.97761	1.48182e-05
DM_gm1_hs[n]	0.495033	4.03984	0	0	0	0	9.87e-18	9.87e-18	9.87e-18	9.87e-18	0	0
DM_gpi_sig_er_	0.0378954	0.996058	0.049864	1.07702	0.0663558	1.38058	1.31583	0.359922	1.75102	0.0531142	0.751465	0.29093
DM_gudca3s[c]	0	0	0	0	0.153258	3.13782	0	0	987987	9.87e-18	9.87e-18	9.87e-18
DM_hca24g[c]	0	0	0	0	0.614026	7.85449	0	0	987987	9.87e-18	9.87e-18	9.87e-18
DM_hca6g[c]	0	0	0	0	0.572557	7.39904	0	0	987987	9.87e-18	9.87e-18	9.87e-18
DM_hdca24g[c]	0	0	0	0	0.506554	6.81741	0	0	987987	9.87e-18	9.87e-18	9.87e-18
DM_hdca6g[c]	0	0	0	0	0.47917	6.60517	0	0	987987	9.87e-18	9.87e-18	9.87e-18
DM_hista[c]	0.155182	3.11949	0	0	0.226201	4.82059	9.87e-18	9.87e-18	1.45765	0.152862	9.87e-18	9.87e-18
DM_hretn_n_	0.416323	5.9105	0.498519	5.85361	0.339393	5.54693	1.19743	0.268564	0.815214	0.270361	1.46886	0.0253866
DM_hyochol[c]	0	0	0	0	0.19032	3.72697	0	0	987987	9.87e-18	9.87e-18	9.87e-18
DM_k[g]	0.00717501	0.0108276	0.0111632	0.0130004	0.0073604	0.0111597	1.55584	7.17723e-153	1.02584	0.166579	1.51665	8.4428e-139
DM_kdn_c_	0	0	0	0	0.0918521	2.92255	0	0	987987	9.87e-18	9.87e-18	9.87e-18
DM_kynate[c]	0	0	0.199902	3.54665	0.184295	3.30471	987987	9.87e-18	987987	9.87e-18	1.08468	0.715134
DM_lca24g[c]	0.548294	6.65902	0.877228	8.25004	0.546999	7.07136	1.59992	0.000478123	0.997637	0.987658	1.60371	0.000550491
DM_lca3g[c]	10.9103	23.8112	0.537979	5.82442	0.490024	6.11378	0.0493094	0	0.044914	0	1.09786	0.521447
DM_lca3s[c]	0	0	0	0	0.109024	2.94488	0	0	987987	9.87e-18	9.87e-18	9.87e-18
DM_melanin_c_	423.339	52.0689	0	0	389.811	62.0435	9.87e-18	9.87e-18	0.9208	0	9.87e-18	9.87e-18
DM_mem2emgacpail_prot_hs_r_	0.518976	5.88373	0.680333	7.59318	0.478638	6.49051	1.31091	0.0583548	0.922273	0.593422	1.4214	0.0216906
DM_mi1345p[c]	0.231506	3.96814	0.376342	4.29306	0.114768	2.98458	1.62562	0.00543632	0.495744	0.00621341	3.27916	1.0295e-08
DM_mi134p[c]	0	0	0.32574	4.89989	0.195647	4.19029	987987	9.87e-18	987987	9.87e-18	1.66493	0.0217812
DM_mi145p[c]	0.392366	3.17844	1.03648	5.37209	1.24878	6.01309	2.64161	1.57185e-31	3.18269	1.17619e-47	0.829993	0.0030221
DM_mi14p[c]	8.54971	20.1709	8.33926	18.0524	8.69482	21.0655	0.975385	0.385204	1.01697	0.563822	0.959107	0.149428
DM_myelin_hs[c]	0.101805	1.38826	0	0	0.052081	1.13989	9.87e-18	9.87e-18	0.511578	0.00128712	9.87e-18	9.87e-18
DM_na1[c]	0.0565848	0.177598	0.006695	0.0601998	0.00278648	0.0372451	0.118318	1.10806e-184	0.0492444	1.12426e-258	2.40267	2.28019e-10
DM_na1[g]	0.746189	0.601954	0.954186	0.666877	1.01392	0.713812	1.27875	4.69865e-147	1.3588	3.25475e-237	0.941085	5.36865e-12
DM_na1[r]	0.000830442	0.0189504	0	0	0.00225119	0.0332622	9.87e-18	9.87e-18	2.71083	1.83312e-05	9.87e-18	9.87e-18
DM_na1[x]	0.42397	0.464786	0.329111	0.40923	0.000939603	0.0203919	0.77626	3.33809e-65	0.0022162	0	350.266	0
DM_ncam	107.41	72.9613	160.728	75.5294	167.975	98.4033	1.4964	0	1.56387	0	0.956859	5.98273e-11
DM_oretn_n_	0.514363	6.21481	0.707835	7.46	0.30125	5.20035	1.37614	0.0249844	0.585675	0.00223179	2.34966	3.10217e-07
DM_pail35p_hs[n]	0	0	0.425849	5.66736	0.20519	4.17334	987987	9.87e-18	987987	9.87e-18	2.07539	0.000340502
DM_pchol_hs[c]	0.186311	3.75695	0.175084	2.99995	0.192368	4.26253	0.939742	0.794785	1.03251	0.901654	0.910151	0.710924
DM_pcreat[c]	0.131271	2.80468	0.669569	7.34624	0.530154	6.77358	5.10068	5.7927e-15	4.03863	3.67715e-10	1.26297	0.113606
DM_pe_hs[c]	0.147518	3.23259	0.127195	1.47709	0.157065	3.28428	0.862234	0.528524	1.06471	0.81003	0.809828	0.35922
DM_phsph1p[c]	0.643423	7.15177	1.18004	9.42479	0.620183	7.79628	1.834	3.17303e-07	0.96388	0.798934	1.90273	1.89895e-07
DM_pmtcoa[r]	200.694	104.048	32.6799	42.4192	213.926	108.569	0.162835	0	1.06593	2.01827e-24	0.152763	0
DM_pnto_R	6.3713e-08	9.58043e-07	4.99728e-05	0.000106374	5.25115e-08	7.78433e-07	784.343	0	0.824189	0.291259	951.654	0
DM_retn[n]	9.1336	23.9594	0.50899	5.45932	0.189454	3.25894	0.0557272	0	0.0207425	0	2.68662	7.548e-09
DM_sph1p[n]	0.369667	5.01866	0.392023	5.48976	0.30113	4.80867	1.06048	0.735822	0.814599	0.252244	1.30184	0.157094
DM_sphs1p[n]	0.453863	5.76961	0.895796	6.72632	1.20214	9.13574	1.97372	2.08499e-08	2.64869	1.26893e-15	0.745168	0.00251123
DM_sprm_c_	0.400438	3.79347	0.0333266	0.533058	1.53847e-08	3.41389e-07	0.0832255	1.13574e-25	3.84197e-08	4.23686e-35	2.16622e+06	2.34074e-13
DM_taur[c]	3.71738e-05	0.000131433	18.1001	38.5481	109.654	94.8072	486906	0	2.94976e+06	0	0.165066	0
DM_tca3s[c]	0	0	0	0	0.294192	5.72283	0	0	987987	9.87e-18	9.87e-18	9.87e-18
DM_tcdca3s[c]	0	0	0	0	0.0923943	3.00207	0	0	987987	9.87e-18	9.87e-18	9.87e-18
DM_thm[m]	0.435887	5.85454	0.535196	6.50884	0.452157	6.3486	1.22783	0.20273	1.03733	0.827064	1.18365	0.301295
DM_thyochol[c]	0	0	0	0	0.166863	3.72482	0	0	987987	9.87e-18	9.87e-18	9.87e-18
DM_ts3[c]	862.365	90.3375	633.824	138.475	808.908	102.252	0.734984	0	0.938011	0	0.783555	0
DM_udca3s[c]	0	0	0	0	0.107285	2.96608	0	0	987987	9.87e-18	9.87e-18	9.87e-18
DNADtn	220.99	105.665	0.146872	8.56415	550.989	137.94	0.000664607	0	2.49327	0	0.00026656	0
DNDPt10m	1.43291	9.13989	1.22198	8.21006	23.1551	35.3479	0.852793	0.0551459	16.1595	0	0.0527735	0
DNDPt11m	0.236212	3.52115	4.88975	17.496	0.390288	5.31435	20.7007	5.13058e-193	1.65228	0.00521091	12.5286	5.06861e-178
DNDPt12m	0.108155	2.94382	0.404639	5.01304	0.107016	2.93385	3.74128	7.4535e-09	0.989469	0.974627	3.7811	3.75975e-09
DNDPt13m	0.346186	4.78677	0.828326	6.76167	0.137964	3.45376	2.39272	5.04e-11	0.398527	4.0124e-05	6.00391	9.7282e-26
DNDPt14m	1.7099	10.2049	0.19425	2.82763	0.32359	5.25023	0.113603	2.79794e-55	0.189244	5.1706e-45	0.600298	0.0161037
DNDPt15m	0.715222	6.72353	4.09594	14.9676	1.37651	10.6902	5.72681	1.76497e-120	1.92459	1.46207e-09	2.9756	8.02116e-64
DNDPt16m	0.809944	7.09351	2.09716	9.96833	0.379975	5.61099	2.58927	1.81926e-32	0.469137	3.22057e-08	5.51922	1.26276e-66
DNDPt17m	0.253789	3.75898	0.581371	6.5607	0.127124	3.2921	2.29077	8.96139e-07	0.500905	0.00322124	4.57325	8.94811e-13
DNDPt18m	0.227853	3.42816	0.823983	5.77792	0.225761	3.48185	3.61629	9.35657e-24	0.990818	0.960372	3.6498	2.28746e-24
DNDPt19m	1.34175	9.00029	33.5812	40.3306	0.203655	3.61916	25.0278	0	0.151782	1.09827e-42	164.893	0
DNDPt1m	0.198106	4.02454	0.13672	3.13676	0.116083	2.99339	0.690139	0.18049	0.585964	0.056973	1.17778	0.5898
DNDPt20m	0.493536	4.13928	4.74982	15.6679	0.132509	3.13603	9.62408	3.09478e-195	0.268488	6.15812e-16	35.8454	6.5095e-245
DNDPt21m	0	0	0.935132	8.04175	0.437158	5.14406	987987	9.87e-18	987987	9.87e-18	2.13912	2.15815e-09
DNDPt23m	8.92415	16.5674	1.9977	9.8845	21.4049	37.1609	0.223854	0	2.39853	8.98739e-268	0.0933295	0
DNDPt24m	0.707275	7.11612	4.42573	16.9646	23.3649	36.0362	6.25744	2.76978e-116	33.035	0	0.189418	0
DNDPt25m	0.684047	6.06	0.431542	4.66836	0.570008	6.48096	0.630867	0.000239527	0.833287	0.136056	0.757082	0.0525163
DNDPt28m	1.63191	9.11326	2.14991	10.7784	23.946	36.1875	1.31742	3.68095e-05	14.6736	0	0.0897817	0
DNDPt2m	0.234464	4.15264	0.210638	3.5459	0.0944862	2.97128	0.898379	0.6264	0.402988	0.00141337	2.2293	0.00428296
DNDPt30m	0.248061	4.46058	0.148373	3.24647	0.210008	3.472	0.598129	0.0445998	0.846596	0.433453	0.70651	0.143512
DNDPt31m	0.834768	7.01678	0.582758	6.16064	0.318178	4.90759	0.698108	0.00258858	0.381157	2.1638e-12	1.83155	0.000129099
DNDPt32m	0.333402	4.35858	1.2646	7.78053	0.891037	8.18117	3.79302	2.64374e-32	2.67256	3.94504e-12	1.41924	0.000188077
DNDPt37m	1.29584	9.53371	6.76932	20.1986	4.20476	17.3191	5.2239	1.28213e-168	3.24483	2.31068e-64	1.60992	6.97608e-28
DNDPt38m	896.145	87.2593	754.552	116.393	867.081	97.6953	0.841997	0	0.967568	3.66491e-144	0.87022	0
DNDPt39m	0.253511	3.38666	0.268174	3.71364	0.791844	8.09059	1.05784	0.743292	3.12351	1.55365e-12	0.338671	7.9074e-11
DNDPt3m	0	0	0.135205	2.10366	0.109685	2.99117	987987	9.87e-18	987987	9.87e-18	1.23266	0.435413
DNDPt40m	0.139638	3.26118	0.13701	3.10667	0.232769	4.41344	0.981183	0.947969	1.66695	0.0495628	0.588611	0.0473745
DNDPt41m	0.124766	2.78225	0.215112	3.82837	0	0	1.72413	0.0311944	9.87e-18	9.87e-18	987987	9.87e-18
DNDPt42m	0.233511	3.87594	0.13138	3.11699	0.122683	2.59633	0.56263	0.0221684	0.525385	0.00564363	1.07089	0.807237
DNDPt43m	0.446097	5.58652	7.07756	20.1133	0.0852514	2.85018	15.8655	3.34781e-282	0.191105	1.8751e-11	83.0199	0
DNDPt44m	0.0999726	2.91622	0.155292	3.34374	0.112622	3.1771	1.55334	0.16117	1.12653	0.73377	1.37888	0.29464
DNDPt45m	0.115641	3.03604	0.129786	3.10637	0.122404	3.15138	1.12232	0.715163	1.05849	0.857687	1.0603	0.850454
DNDPt46m	0.306913	4.08011	0.205645	2.56791	0.259915	4.37872	0.670042	0.019932	0.846867	0.36244	0.791201	0.234522
DNDPt47m	0.204418	4.10646	0.128114	3.12939	0.500113	6.09784	0.626723	0.100092	2.44652	3.32985e-06	0.256169	1.81339e-09
DNDPt48m	0.125359	3.0198	0.110329	3.05425	0.155926	3.0073	0.880102	0.695028	1.24384	0.405143	0.707568	0.228738
DNDPt49m	0.12216	3.00749	0.2227	3.69217	0.0831029	2.88553	1.82302	0.0174802	0.68028	0.276576	2.67981	0.000680583
DNDPt4m	0	0	0.355974	4.26625	0.34596	4.22238	987987	9.87e-18	987987	9.87e-18	1.02895	0.850298
DNDPt50m	0.106571	2.98917	0.182271	3.4088	0.0951831	2.88913	1.71034	0.0606432	0.893146	0.750464	1.91496	0.0266506
DNDPt52m	0.214707	4.27942	0	0	0	0	9.87e-18	9.87e-18	9.87e-18	9.87e-18	0	0
DNDPt53m	0.0976354	2.91865	2.40177e-07	5.80559e-06	0.110082	2.89134	2.45994e-06	0.000255856	1.12749	0.72509	2.1818e-06	3.16522e-05
DNDPt54m	0.121882	3.00035	3.31144e-07	4.99967e-06	0	0	2.71693e-06	9.0061e-06	9.87e-18	9.87e-18	987987	9.87e-18
DNDPt55m	0	0	2.25387e-07	5.70433e-06	0.103506	3.05371	987987	9.87e-18	987987	9.87e-18	2.17753e-06	0.000211619
DNDPt57m	0.112036	2.93195	0.182676	3.25693	0.135666	3.46699	1.63051	0.0702896	1.21092	0.546515	1.34651	0.264813
DNDPt58m	0	0	0.125659	3.07391	0	0	987987	9.87e-18	0	0	987987	9.87e-18
DNDPt59m	0.175466	3.26983	0.512736	6.63156	0	0	2.92214	2.14273e-07	9.87e-18	9.87e-18	987987	9.87e-18
DNDPt5m	0.120664	3.00356	0.118818	3.08638	0.0957144	2.96951	0.984709	0.961703	0.793234	0.492936	1.24139	0.541308
DNDPt60m	0	0	0	0	0.30693	5.21152	0	0	987987	9.87e-18	9.87e-18	9.87e-18
DNDPt61m	0.197738	3.31122	0.170585	3.58319	0.0805112	2.82438	0.86268	0.532268	0.407161	0.00174268	2.11877	0.024393
DNDPt62m	0.130611	3.19372	0	0	0	0	9.87e-18	9.87e-18	9.87e-18	9.87e-18	0	0
DNDPt63m	0.11266	1.65591	0.113565	3.04224	0.161864	3.71898	1.00803	0.976335	1.43674	0.163553	0.701609	0.258943
DNDPt6m	0.121378	3.00164	0	0	0.122369	2.98167	9.87e-18	9.87e-18	1.00816	0.97831	9.87e-18	9.87e-18
DNDPt7m	0.136639	3.30098	0.132464	3.19153	0.0853293	2.8456	0.969447	0.918959	0.62449	0.171178	1.55238	0.210737
DOCO13ECOAtxc	0	0	0	0	0.219042	2.64226	0	0	987987	9.87e-18	9.87e-18	9.87e-18
DOCO13EFATP	0.220577	4.30906	0.28284	3.55905	0	0	1.28227	0.214275	9.87e-18	9.87e-18	987987	9.87e-18
DOCOSACT	1.47828	10.3549	0	0	0	0	9.87e-18	9.87e-18	9.87e-18	9.87e-18	0	0
DOCOSACTDe	2.05513	14.9846	4.1956	20.5841	-3.54382	42.9879	2.04152	2.54477e-21	-1.72437	2.32511e-45	-1.18392	8.91645e-72
DOCOSACTDr	0.316331	14.1005	-484.691	154.998	-195.61	125.464	-1532.23	0	-618.373	0	2.47784	0
DOCOSADIACTD	0.0599548	1.03627	0	0	0.163278	2.98628	9.87e-18	9.87e-18	2.72335	0.000167837	9.87e-18	9.87e-18
DOCOSCOAtxc	0	0	0	0	0.382692	4.94361	0	0	987987	9.87e-18	9.87e-18	9.87e-18
DOCOSDIACTD	1.27756	10.5323	0	0	1.1944	10.3315	9.87e-18	9.87e-18	0.934907	0.512912	9.87e-18	9.87e-18
DOCTETETH	0.293642	5.09855	0	0	0	0	9.87e-18	9.87e-18	9.87e-18	9.87e-18	0	0
DODECANACt	0	0	0.433203	5.13832	0.262799	4.71164	987987	9.87e-18	987987	9.87e-18	1.64842	0.00556676
DODECANACtd	0.954076	8.61025	-0.433203	5.13832	0.619907	10.3073	-0.454054	1.03232e-52	0.649746	0.00394801	-0.698819	4.57415e-24
DOGULNO1	0.000426933	0.00535348	6.61351e-06	6.91777e-05	0.000482042	0.00679045	0.0154907	9.84516e-18	1.12908	0.460565	0.0137198	2.02721e-14
DOLASNT_Ler	0.16913	0.494442	0	0	0.210856	0.554524	9.87e-18	9.87e-18	1.24671	7.60852e-11	9.87e-18	9.87e-18
DOLDPP_Ler	0.16913	0.494442	0	0	0.210856	0.554524	9.87e-18	9.87e-18	1.24671	7.60852e-11	9.87e-18	9.87e-18
DOLGLCP_Lter	1.49175	8.32892	0.911771	7.8905	6.23962	17.561	0.611208	1.58284e-08	4.18274	4.27769e-172	0.146126	6.81595e-202
DOLGPP_Ler	1.09461	8.66698	1.20881	8.87561	5.71601	17.7137	1.10433	0.302242	5.22195	8.75378e-159	0.211479	1.84828e-138
DOLICHOL_Lter	0.406679	4.57401	0.371842	5.62771	0.312706	5.2518	0.914336	0.588664	0.768926	0.117862	1.18911	0.383843
DOLICHOL_Uter	0.375992	4.98427	0.335527	5.26746	0.293066	5.17013	0.89238	0.53145	0.779448	0.180358	1.14489	0.51506
DOLK_L	0.320113	4.52471	0.371842	5.62771	0.312706	5.2518	1.1616	0.419884	0.976863	0.901462	1.18911	0.383843
DOLK_U	0.375992	4.98427	0.335527	5.26746	0.293066	5.17013	0.89238	0.53145	0.779448	0.180358	1.14489	0.51506
DOLMANP_Lter	0.676521	1.97777	0	0	0.843425	2.2181	9.87e-18	9.87e-18	1.24671	7.60852e-11	9.87e-18	9.87e-18
DOLMANP_Uter	5.23332	20.7085	5.84402	22.1724	4.54988	20.5371	1.11669	0.0239363	0.869406	0.00653337	1.28443	1.20891e-06
DOLPGT1_Ler	0.16913	0.494442	0	0	0.210856	0.554524	9.87e-18	9.87e-18	1.24671	7.60852e-11	9.87e-18	9.87e-18
DOLPGT2_Ler	0.16913	0.494442	0	0	0.210856	0.554524	9.87e-18	9.87e-18	1.24671	7.60852e-11	9.87e-18	9.87e-18
DOLPGT3_Ler	0.406679	4.57401	0.371842	5.62771	0.312706	5.2518	0.914336	0.588664	0.768926	0.117862	1.18911	0.383843
DOLPGT3_Uer	0.375992	4.98427	0.335527	5.26746	0.293066	5.17013	0.89238	0.53145	0.779448	0.180358	1.14489	0.51506
DOLPMT3_Uer	5.23332	20.7085	5.84402	22.1724	4.54988	20.5371	1.11669	0.0239363	0.869406	0.00653337	1.28443	1.20891e-06
DOLPMT4_Ler	1.73343	7.31932	0	0	6.80964	16.827	9.87e-18	9.87e-18	3.92841	5.10862e-219	9.87e-18	9.87e-18
DOLPMT4_Uer	4.85733	20.1228	5.50849	21.5572	4.25682	19.8938	1.13406	0.0132446	0.876369	0.0137696	1.29404	1.31332e-06
DOPABMO	0	0	0	0	2.81065	15.3565	0	0	987987	9.87e-18	9.87e-18	9.87e-18
DOPACCL	0	0	0	0	0.347238	4.96289	0	0	987987	9.87e-18	9.87e-18	9.87e-18
DOPACHRMDC	2.96655	10.5169	0	0	0.889903	6.28754	9.87e-18	9.87e-18	0.299979	2.38474e-86	9.87e-18	9.87e-18
DOPACHRMISO	0.463361	4.94768	0	0	0	0	9.87e-18	9.87e-18	9.87e-18	9.87e-18	0	0
DOPAENT4tc	-979.377	46.43	-970.807	64.8477	-783.899	193.382	0.99125	8.93347e-34	0.800406	0	1.23843	0
DOPAMT	0	0	0	0	0.776433	8.10638	0	0	987987	9.87e-18	9.87e-18	9.87e-18
DOPAOQCYS	0	0	0	0	0.535493	6.72836	0	0	987987	9.87e-18	9.87e-18	9.87e-18
DOPAQNISO1	430.306	50.2478	0	0	391.513	61.9876	9.87e-18	9.87e-18	0.909848	0	9.87e-18	9.87e-18
DOPASFt	0	0	0	0	0.302491	5.24778	0	0	987987	9.87e-18	9.87e-18	9.87e-18
DOPASULT	0	0	0	0	0.302491	5.24778	0	0	987987	9.87e-18	9.87e-18	9.87e-18
DOPAt4_2_r	975.409	57.5377	-997.251	20.4529	241.142	309.779	-1.02239	0	0.247221	0	-4.13554	0
DOPAtu	847.458	138.921	969.132	66.6949	997.419	21.5861	1.14358	0	1.17695	0	0.971639	0
DPCOAK	0.470053	6.04107	0.562437	5.54342	0.42808	5.79222	1.19654	0.207935	0.910706	0.56036	1.31386	0.0584826
DPCOAPPe	0.705717	7.59321	0.633067	7.25871	0.526467	6.76208	0.897055	0.439099	0.746003	0.0405198	1.20248	0.223173
DPCOAtl	1.01068	9.34818	1.27932	9.22707	0.98861	9.36982	1.2658	0.0220341	0.978165	0.846559	1.29406	0.0124767
DPGM	1.82341	12.4147	0.28586	4.66201	0.411411	6.87037	0.156772	4.09841e-37	0.225627	4.19272e-31	0.69483	0.0913739
DPGase	1.82341	12.4147	0.28586	4.66201	0.411411	6.87037	0.156772	4.09841e-37	0.225627	4.19272e-31	0.69483	0.0913739
DPHMBDCm	1.54543	4.37247	1.68526	4.46956	1.76476	5.12093	1.09048	0.0122136	1.14192	0.000160755	0.954951	0.188042
DPMVDc	20.197	40.5595	21.3485	41.2767	21.1796	44.0942	1.05702	0.025779	1.04865	0.057187	1.00797	0.752378
DPMVDx	9.96669	22.061	10.5868	22.7847	13.7768	29.1854	1.06221	0.0284244	1.38229	2.26304e-33	0.768446	4.80647e-22
DPPS	1.54543	4.37247	1.68526	4.46956	1.76476	5.12093	1.09048	0.0122136	1.14192	0.000160755	0.954951	0.188042
DRBK	0.307339	4.5933	0.486238	6.30029	0.263782	4.43405	1.58209	0.00961514	0.858276	0.428295	1.84333	0.000952481
DRIBt	-0.38864	5.61855	-0.262646	2.28446	-0.253258	4.49437	0.675807	0.0222479	0.651652	0.0286218	1.03707	0.836519
DRPA	782.184	111.002	820.533	100.068	611.233	147.132	1.04903	7.4059e-178	0.781443	0	1.34242	0
DSAT	13.7593	29.4526	13.9883	31.2761	12.3957	30.8702	1.01664	0.549928	0.900895	0.000209689	1.12848	4.14177e-05
DSMSTEROLte	0.479794	2.79613	0.135312	1.56719	0.579928	3.87556	0.282021	1.76192e-32	1.2087	0.0153555	0.233326	1.01624e-31
DSMSTEROLtr	0	0	0.125453	1.3123	0.0988781	1.48226	987987	9.87e-18	987987	9.87e-18	1.26876	0.130651
DTDPtn	954.36	62.0981	738.884	131.091	794.785	128.475	0.774219	0	0.832794	0	0.929665	1.70767e-254
DTMPK	8.64122	15.3223	6.48409	18.4934	42.3613	49.4976	0.750368	5.74018e-24	4.90224	0	0.153066	0
DTMPKm	0.847168	5.86024	1.01769	7.49119	1.04158	8.25243	1.20129	0.0433786	1.22948	0.0263067	0.977066	0.809133
DTTPtm	0.176587	3.38275	0.190996	3.62601	0.219309	3.53742	1.0816	0.74442	1.24194	0.311259	0.870899	0.527006
DTTPtn	-954.257	62.2946	-738.884	131.091	-794.677	128.591	0.774303	0	0.832771	0	0.929792	2.60712e-253
DUDPtn	972.793	51.8515	987.027	38.4369	955.957	59.2693	1.01463	2.95712e-131	0.982692	4.6168e-134	1.0325	0
DUMPtn	-0.267704	4.66401	-0.371011	4.23702	-3.62963	14.703	1.3859	0.066984	13.5584	2.60143e-137	0.102217	7.99906e-120
DURAD	-912.353	85.7761	-139.797	105.287	-406.694	158.906	0.153227	0	0.445764	0	0.343739	0
DURAD2	2.47622	20.4114	23.491	44.4461	6.7173	27.8273	9.48661	0	2.71272	1.01651e-45	3.49708	4.85783e-288
DURIK1	234.826	119.747	813.014	110.624	223.225	124.569	3.46219	0	0.950595	6.97172e-15	3.64213	0
DURIK1m	0.671757	5.84895	0.257163	4.38014	0	0	0.382822	2.82619e-10	9.87e-18	9.87e-18	987987	9.87e-18
DURIPP	959.129	44.8896	402.463	116.097	909.332	75.9225	0.419612	0	0.948081	0	0.442591	0
DURIt	-3.72713	16.9026	0	0	-30.3816	53.0487	9.87e-18	9.87e-18	8.15149	0	9.87e-18	9.87e-18
DURItn	-142.867	103.632	-223.497	106.192	-312.986	128.455	1.56437	0	2.19074	0	0.714082	0
DUTPDP	0.175015	3.45635	0	0	0.124432	2.90499	9.87e-18	9.87e-18	0.71098	0.192734	9.87e-18	9.87e-18
DUTPDPm	0.279273	5.02615	0.407272	5.73839	0.401234	5.70425	1.45833	0.0593784	1.43671	0.0629754	1.01505	0.932736
DUTPDPn	0.267704	4.66401	0.371011	4.23702	3.62963	14.703	1.3859	0.066984	13.5584	2.60143e-137	0.102217	7.99906e-120
DXTRNt	34.7219	26.6597	168.336	45.995	-13.8604	61.0419	4.84812	0	-0.399184	0	-12.1451	0
D_3AIBt	22.9302	37.8746	37.0858	50.5755	42.68	57.2822	1.61733	3.82572e-139	1.8613	1.45771e-237	0.868925	1.75723e-16
D_LACt2	-327.467	128.392	-900.757	80.3929	-789.927	119.289	2.75068	0	2.41223	0	1.1403	0
D_LACtm	-1.22497	8.57396	-9.82069	23.1066	-36.4738	50.4791	8.0171	0	29.7753	0	0.269253	0
EBP1r	0.31538	2.0925	0.445647	2.46479	0.399993	3.06545	1.41305	5.90307e-06	1.26829	0.00839185	1.11414	0.192674
EBP2r	0.149474	1.40072	0.187039	1.54984	0.414299	3.25053	1.25131	0.0434926	2.77171	6.85533e-18	0.451459	2.9383e-12
ECOAH12m	1.52969	10.7971	0.235218	4.38449	9.92077	21.4648	0.153768	2.85458e-34	6.48548	0	0.0237096	0
ECOAH1m	-6.74481	12.8826	40.6866	14.7344	-2.06057	9.36136	-6.03229	0	0.305504	1.1636e-251	-19.7454	0
ECOAH1x	-51.4286	38.7828	-16.5806	23.0912	-42.0472	38.7438	0.3224	0	0.817583	3.63775e-87	0.394333	0
ECOAH9m	-3.91124	15.2609	-25.2133	21.1771	-79.8634	102.032	6.44639	0	20.419	0	0.315706	0
EHGLAT2m	0.284435	4.68057	0.250168	3.76014	0.189121	3.97312	0.879525	0.524881	0.664901	0.0711124	1.32279	0.207848
EHGLATm	0.427155	5.56909	0.786833	8.11501	0.517153	6.60806	1.84203	3.63832e-05	1.21069	0.227595	1.52147	0.00333855
EIC21114TRc	0	0	0.430103	5.73063	0	0	987987	9.87e-18	0	0	987987	9.87e-18
EIC21114TRte	0	0	0.430103	5.73063	0	0	987987	9.87e-18	0	0	987987	9.87e-18
EICOSTETCPT1	1.04663	9.37595	1.38288	10.2508	0.975436	8.84842	1.32127	0.00659377	0.931973	0.521295	1.41771	0.000626962
EICOSTETCPT2	1.04663	9.37595	1.38288	10.2508	0.975436	8.84842	1.32127	0.00659377	0.931973	0.521295	1.41771	0.000626962
EICOSTETCRNt	986.398	43.3706	901.473	128.902	949.984	78.3552	0.913903	0	0.963083	0	0.948935	1.6218e-291
EICOSTETt	-0.311426	4.65878	-0.0329619	6.59264	-0.222821	4.2351	0.105842	9.80937e-05	0.715487	0.102074	0.14793	0.00542596
ELAIDCPT1	470.953	129.477	884.362	83.8939	932.992	68.5736	1.87781	0	1.98107	0	0.947877	0
ELAIDCPT2	425.794	126.568	824.37	98.7283	856.856	94.7235	1.93608	0	2.01237	0	0.962087	4.44949e-157
ELAIDCRNt	942.057	74.434	743.332	158.754	994.75	21.3672	0.789052	0	1.05593	0	0.747255	0
ELAIDCRNtd	999.415	9.16633	991.214	36.7507	998.97	12.1885	0.991794	3.63076e-134	0.999554	0.000728869	0.992236	5.1911e-119
ELAIDCRNte	-999.415	9.16633	-984.09	37.7914	-998.959	12.1889	0.984666	0	0.999543	0.000534723	0.985116	0
ELAIDt	-45.2807	51.2206	-52.77	56.8058	-76.0234	69.6843	1.1654	4.70025e-28	1.67894	0	0.694128	1.62481e-182
ENGASE3ly	0.16913	0.494442	0	0	0.210856	0.554524	9.87e-18	9.87e-18	1.24671	7.60852e-11	9.87e-18	9.87e-18
ENO	662.139	137.81	281.276	191.75	448.162	188.441	0.424799	0	0.676841	0	0.627621	0
ESTRAABCtc	0.246589	4.59303	0.319254	4.90228	0.239187	4.55942	1.29468	0.224971	0.969981	0.894386	1.33475	0.175152
ESTRADIOLGLCt	-0.0296492	6.26789	-0.319254	4.90228	-0.0159824	6.32433	10.7677	5.09307e-05	0.53905	0.858626	19.9753	2.15581e-05
ESTRADIOLGLCt2	0.21694	4.26028	0	0	0.223204	4.37751	9.87e-18	9.87e-18	1.02888	0.905279	9.87e-18	9.87e-18
ESTRADIOLtr	635.678	141.052	346.964	141.475	63.7351	68.9323	0.545818	0	0.100263	0	5.44385	0
ESTRIOLATP	0.284136	3.73033	0.291164	4.48116	0.190651	4.16711	1.02474	0.892123	0.670985	0.0526592	1.52721	0.0625846
ESTRONESt	-953.924	86.9748	-864.494	129.704	-336.842	288.884	0.90625	0	0.353112	0	2.56647	0
ESTRONESt2	0.164422	3.06441	0	0	3.28789	16.3246	9.87e-18	9.87e-18	19.9966	8.68674e-103	9.87e-18	9.87e-18
ESTRONEtr	-635.282	141.227	-346.434	141.571	-63.3201	69.2199	0.545323	0	0.0996725	0	5.47115	0
ESTROSABCCte	0	0	0	0	0.121224	3.10022	0	0	987987	9.87e-18	9.87e-18	9.87e-18
ESTRSABCtc	0.150944	3.23868	0	0	0	0	9.87e-18	9.87e-18	9.87e-18	9.87e-18	0	0
ESTSULT	0.530828	6.94733	1.04922	9.28518	0.41499	6.27894	1.97657	4.6366e-07	0.781779	0.150677	2.52829	9.11058e-11
ETF	0.240364	4.32468	0.537163	4.60189	0.309596	4.58384	2.23478	1.36104e-07	1.28803	0.202582	1.73505	7.43718e-05
ETFQO	0.240364	4.32468	0.537163	4.60189	0.309596	4.58384	2.23478	1.36104e-07	1.28803	0.202582	1.73505	7.43718e-05
ETHAK	0.295592	4.25408	0.18452	3.481	0.265784	4.33331	0.624239	0.0243245	0.899158	0.568949	0.694248	0.10082
ETHAMPtr	-248.451	134.002	392.886	115.339	-246.894	148.638	-1.58134	0	0.993732	0.366932	-1.59131	0
ETHAt	251.788	114.851	25.8002	117.63	137.377	149.324	0.102468	0	0.545606	0	0.187805	0
ETHMALACc	19.369	20.2551	4.75175	14.9926	15.8152	25.347	0.245328	0	0.816521	9.28427e-37	0.300455	0
ETHMALACte	19.369	20.2551	4.75175	14.9926	15.8152	25.347	0.245328	0	0.816521	9.28427e-37	0.300455	0
ETHMALCOAc	19.369	20.2551	4.75175	14.9926	16.2459	26.145	0.245328	0	0.838759	9.29844e-28	0.292489	0
ETHP	37.8659	49.1778	155.298	97.7239	16.632	32.8308	4.10128	0	0.439235	0	9.33732	0
EX_11_cis_retfa[e]	0.33279	5.29019	998.677	10.2562	999.325	7.11183	3000.93	0	3002.87	0	0.999352	2.83564e-09
EX_12HPET[e]	0	0	0.190678	3.447	0.183797	3.97102	987987	9.87e-18	987987	9.87e-18	1.03744	0.882929
EX_12ppd_R[e]	0.310281	3.88056	-298.486	124.123	-986.141	30.5923	-961.987	0	-3178.22	0	0.302681	0
EX_13HODE	0.368771	5.59429	0.48668	5.79255	0.243259	4.63261	1.31973	0.10075	0.659648	0.0445055	2.00066	0.000184309
EX_13_cis_retn[e]	1.66376	8.64754	0.364167	5.54955	0.273865	4.56165	0.218883	1.69992e-44	0.164607	1.51602e-61	1.32973	0.152374
EX_13_cis_retnglc[e]	0	0	1.28901	10.4391	0.64096	7.47402	987987	9.87e-18	987987	9.87e-18	2.01106	7.85327e-09
EX_13dampp[e]	0.696262	7.07567	0	0	0.537907	7.29798	9.87e-18	9.87e-18	0.772565	0.0706954	9.87e-18	9.87e-18
EX_13oODE	17.6012	30.294	0.414034	5.68598	0.501491	6.34249	0.023523	0	0.0284918	0	0.825605	0.247426
EX_14HDoHE[e]	73.1808	79.4424	943.914	70.0489	41.7732	62.7975	12.8984	0	0.570821	1.8174e-278	22.5962	0
EX_15HETE	581.055	125.397	417.314	130.479	202.925	97.7206	0.718201	0	0.349235	0	2.0565	0
EX_15HPET[e]	0.225608	4.21283	0.137926	3.11118	0.172512	2.94897	0.611355	0.0626758	0.764657	0.229158	0.799516	0.360677
EX_15kprostgf2[e]	0.333225	3.88557	0.211493	3.39832	0.241054	4.62465	0.634685	0.0084806	0.723398	0.0770873	0.877367	0.564294
EX_18harachd[e]	0	0	0.525796	6.57567	0	0	987987	9.87e-18	0	0	987987	9.87e-18
EX_1a25dhvitd2[e]	0.573959	5.93576	0.596994	6.80036	0	0	1.04013	0.774286	9.87e-18	9.87e-18	987987	9.87e-18
EX_1mncam[e]	13.1111	27.5417	34.3888	43.2265	33.826	47.8407	2.62289	0	2.57996	0	1.01664	0.325253
EX_2425dhvitd3[e]	0.339192	4.85903	0	0	0	0	9.87e-18	9.87e-18	9.87e-18	9.87e-18	0	0
EX_25hvitd2[e]	0.361154	5.37779	0.361406	4.84061	0.309356	5.47161	1.0007	0.996894	0.856578	0.433368	1.16825	0.422407
EX_25hvitd3[e]	0.438439	6.94297	0.437793	5.1872	0.353219	5.39205	0.998525	0.993378	0.805628	0.259334	1.23944	0.201788
EX_2h3mv[e]	0.390353	4.98692	1.23428	8.18717	0.356528	5.47049	3.16197	2.1859e-23	0.913348	0.596231	3.46195	1.8238e-24
EX_2hb[e]	762.184	125.857	872.719	97.1798	80.4527	82.3488	1.14502	0	0.105555	0	10.8476	0
EX_2hiv[e]	0.379239	5.37158	0.478335	6.31859	0.420612	5.88689	1.2613	0.17907	1.10909	0.547194	1.13724	0.448621
EX_2hyoxplac[e]	0	0	0	0	0.317702	5.23138	0	0	987987	9.87e-18	9.87e-18	9.87e-18
EX_2m3hbu[e]	0.566953	6.99746	2.06527	10.3092	0	0	3.64275	6.14625e-42	9.87e-18	9.87e-18	987987	9.87e-18
EX_2m3hvac[e]	0.735353	7.40161	0.945342	8.80316	0.780513	9.07572	1.28556	0.0400183	1.06141	0.655141	1.21118	0.140864
EX_2mcit[e]	51.9513	48.623	0.985188	7.23939	26.1047	34.5803	0.0189637	0	0.502483	0	0.0377399	0
EX_2obut[e]	-595.193	190.251	-474.929	198.136	-221.978	166.6	0.797941	0	0.372952	0	2.13953	0
EX_2oxoadp[e]	0	0	0	0	0.321669	5.58629	0	0	987987	9.87e-18	9.87e-18	9.87e-18
EX_2pg[e]	12.2998	26.0368	4.68163	15.1731	60.2553	59.4208	0.380626	1.37531e-169	4.89888	0	0.0776966	0
EX_34dhoxmand[e]	0	0	0	0	0.832818	8.02513	0	0	987987	9.87e-18	9.87e-18	9.87e-18
EX_34dhoxpeg[e]	0	0	0	0	0.39528	5.49111	0	0	987987	9.87e-18	9.87e-18	9.87e-18
EX_34dhpe[c]	0.426806	5.86517	3.51022	16.6664	0.458386	5.75369	8.2244	9.46833e-88	1.07399	0.655465	7.65779	1.71826e-89
EX_34dhpha[e]	2.65424	15.5861	0.545474	6.32407	0.353756	5.47787	0.205511	3.78239e-43	0.13328	2.16043e-59	1.54195	0.00921112
EX_34dhphe[e]	0.355018	4.24777	0	0	0	0	9.87e-18	9.87e-18	9.87e-18	9.87e-18	0	0
EX_34hpl[e]	0.880452	8.14491	31.2908	44.7651	0.606348	7.6679	35.5395	0	0.688678	0.00443537	51.6054	0
EX_34hpp[e]	44.166	46.437	48.6789	55.6724	0.614888	6.02476	1.10218	2.56411e-12	0.0139222	0	79.167	0
EX_3aib[e]	0.654069	7.22139	0	0	0.928253	8.75546	9.87e-18	9.87e-18	1.4192	0.00513841	9.87e-18	9.87e-18
EX_3aib_D[e]	22.9302	37.8746	37.0858	50.5755	42.68	57.2822	1.61733	3.82572e-139	1.8613	1.45771e-237	0.868925	1.75723e-16
EX_3bcrn[e]	1.59608e-09	4.90857e-09	40.8375	14.7407	0.00106179	0.00535257	2.55862e+10	0	665252	6.72743e-114	38460.9	0
EX_3ddcrn[e]	3.48316e-08	2.35634e-08	0.20298	1.34964	0.00795326	0.0153734	5.82748e+06	1.63624e-66	228335	0	25.5217	4.71377e-64
EX_3deccrn[e]	9.59756e-09	1.23678e-08	1.17213	3.02399	0.0378863	0.0317558	1.22128e+08	0	3.9475e+06	0	30.938	0
EX_3dhcdchol[e]	0	0	0	0	2.07283	9.75791	0	0	987987	9.87e-18	9.87e-18	9.87e-18
EX_3dhchol[e]	0	0	0	0	0.260854	4.27873	0	0	987987	9.87e-18	9.87e-18	9.87e-18
EX_3dhlchol[e]	0	0	0	0	5.27577	18.0071	0	0	987987	9.87e-18	9.87e-18	9.87e-18
EX_3h3mglt[e]	11.0227	25.1651	398.333	142.416	39.1744	51.6027	36.1376	0	3.55399	0	10.1682	0
EX_3hanthrn[e]	0	0	0	0	0.289441	5.06943	0	0	987987	9.87e-18	9.87e-18	9.87e-18
EX_3hdececrn[e]	5.79186e-11	1.14062e-09	0.170002	1.15297	0.000193125	0.00237784	2.93519e+09	5.13561e-64	3.33441e+06	1.12374e-20	880.272	1.83703e-66
EX_3hexdcrn[e]	9.39628e-11	1.02211e-09	0.0769863	0.780735	0.000164804	0.00215795	8.19327e+08	1.11078e-29	1.75393e+06	1.81895e-18	467.137	1.001e-30
EX_3hivac[e]	0.863755	8.74597	0.90083	7.46426	0	0	1.04292	0.719052	9.87e-18	9.87e-18	987987	9.87e-18
EX_3hmp[e]	0.487288	5.97624	3.04489	13.1084	0.417487	5.66791	6.24864	3.70899e-90	0.856756	0.325073	7.29336	5.12967e-100
EX_3hpp[e]	0.473754	5.74939	1.00925	9.20449	0.358646	5.46899	2.13032	2.3258e-08	0.757031	0.0921019	2.81405	2.81989e-12
EX_3ivcrn[e]	8.9229e-11	1.18232e-09	0.280875	1.38387	0.000207535	0.00281813	3.1478e+09	5.2416e-119	2.32588e+06	2.78539e-17	1353.38	1.06944e-123
EX_3mglutac[e]	0.648578	7.19815	0.716275	7.5642	0.652012	8.26075	1.10438	0.467219	1.00529	0.971026	1.09856	0.517759
EX_3mglutr[e]	0	0	0	0	0.297456	5.18398	0	0	987987	9.87e-18	9.87e-18	9.87e-18
EX_3mhis[e]	72.5025	78.2413	0.776059	7.56642	39.8166	61.8069	0.0107039	0	0.549176	0	0.0194908	0
EX_3mlda[e]	0.620167	7.16051	0	0	0.508927	6.80711	9.87e-18	9.87e-18	0.820629	0.191068	9.87e-18	9.87e-18
EX_3mob[e]	0.389442	5.61333	1.73913	10.4039	0.416819	5.83556	4.46569	2.55523e-38	1.0703	0.694875	4.17238	3.09138e-37
EX_3mop[e]	0.37529	5.48724	2.3866	10.631	0.304421	5.12418	6.35934	8.37023e-81	0.811162	0.272949	7.83979	8.54255e-92
EX_3mox4hoxm[e]	0	0	0	0	0.366739	5.52429	0	0	987987	9.87e-18	9.87e-18	9.87e-18
EX_3moxtyr[e]	0	0	0	0	0.603711	7.25831	0	0	987987	9.87e-18	9.87e-18	9.87e-18
EX_3mtp[e]	1.17756	8.717	0.478639	5.8335	9.66303	24.0643	0.406467	1.47688e-13	8.20599	0	0.049533	0
EX_3octdec2crn[e]	1.32006e-10	1.17831e-09	0.786406	2.53864	0.00156089	0.00690776	5.95736e+09	1.01779e-270	1.18244e+07	8.71554e-147	503.819	9.81586e-281
EX_3octdeccrn[e]	5.87912e-11	1.14977e-09	0.350473	1.64598	0.000178468	0.00210375	5.96132e+09	1.21915e-130	3.03563e+06	2.07682e-22	1963.78	7.44174e-136
EX_3octdece1crn[e]	1.30508e-10	1.47875e-09	0.222367	1.36584	0.000289163	0.00290374	1.70386e+09	1.51306e-77	2.21567e+06	3.05662e-30	769.003	1.69821e-80
EX_3ohglutac[e]	1.32546	10.858	0	0	0.941284	9.6343	9.87e-18	9.87e-18	0.710155	0.00210416	9.87e-18	9.87e-18
EX_3ohsebac[e]	0.525586	5.70941	0	0	0.658901	8.81086	9.87e-18	9.87e-18	1.25365	0.142221	9.87e-18	9.87e-18
EX_3ohsubac[e]	0.61485	7.04231	0	0	0	0	9.87e-18	9.87e-18	9.87e-18	9.87e-18	0	0
EX_3pg[e]	0.39201	5.5657	0.318717	4.99196	0.194023	4.17442	0.813033	0.273522	0.494944	0.00092629	1.64268	0.0292309
EX_3tdcrn[e]	3.28189e-10	2.36696e-09	0.110116	0.926059	0.000285692	0.00283733	3.35528e+08	2.43988e-42	870513	7.04519e-31	385.437	8.1605e-44
EX_3tetd7ecoacrn[e]	6.94952e-11	1.32038e-09	0.0883825	0.835039	0.000184655	0.00222787	1.27178e+09	6.29172e-34	2.65709e+06	1.82541e-21	478.637	3.91698e-35
EX_3thexddcoacrn[e]	1.02737e-10	1.37826e-09	0.0920031	0.807766	0.000227719	0.00254062	8.95524e+08	5.31554e-39	2.21653e+06	8.01226e-25	404.02	2.29744e-40
EX_3ttetddcoacrn[e]	8.39656e-11	1.27051e-09	0.0909664	0.829628	0.000216953	0.00251296	1.08338e+09	2.80397e-36	2.58383e+06	3.77351e-23	419.291	1.49942e-37
EX_3uib[e]	0.351992	5.22262	0	0	0.365875	5.65415	9.87e-18	9.87e-18	1.03944	0.834319	9.87e-18	9.87e-18
EX_4aabutn[e]	0.598542	7.20604	0.752397	7.50238	0.509872	6.86482	1.25705	0.097298	0.851858	0.300895	1.47566	0.00682778
EX_4abut[e]	997.107	17.4957	830.762	156.759	996.783	16.9517	0.833172	0	0.999675	0.122233	0.833443	0
EX_4abutn[e]	1.64179	11.4439	1.79112	11.4146	1.22764	10.9836	1.09095	0.300847	0.747745	0.00243492	1.45899	5.6432e-05
EX_4hbz[e]	0.969119	9.44433	1.09325	9.92327	0.931235	9.53156	1.12809	0.309582	0.960908	0.743173	1.17398	0.182399
EX_4hpro[e]	9.58635e-08	1.34586e-06	-1.90156e-06	8.65033e-06	3.17146e-07	6.34996e-06	-19.8361	4.2984e-149	3.30831	8.87362e-05	-5.99585	3.74706e-122
EX_4mop[e]	-99.5491	6.19409	0.0119791	9.988e-05	-99.7313	5.20773	-0.000120333	0	1.00183	0.00884166	-0.000120113	0
EX_4mptnl[e]	1.65293	9.68973	0	0	1.58488	10.2695	9.87e-18	9.87e-18	0.958834	0.576163	9.87e-18	9.87e-18
EX_4ohbut[e]	0	0	0.675598	6.972	0.410007	5.58597	987987	9.87e-18	987987	9.87e-18	1.64777	0.0007055
EX_4pyrdx[e]	0.385157	5.173	1.20829e-09	1.5007e-08	0.255494	4.99696	3.13714e-09	4.1633e-16	0.66335	0.0363491	4.72924e-09	2.30292e-08
EX_56dthm[e]	0.563169	7.26788	1.2611e-06	1.53992e-05	0.340144	5.40285	2.23929e-06	2.57324e-17	0.603981	0.0041504	3.70754e-06	6.03338e-12
EX_56dura[e]	0.81034	4.5956	2.86689e-05	7.0758e-05	1.12981	4.76026	3.53788e-05	3.41948e-82	1.39425	2.14132e-08	2.53749e-05	1.60986e-146
EX_5HPET[e]	0.233443	4.295	0	0	443.909	156.079	9.87e-18	9.87e-18	1901.57	0	9.87e-18	9.87e-18
EX_5aop[e]	0.588142	7.34149	0.547268	6.95823	0.582328	7.14491	0.930502	0.651283	0.990114	0.947464	0.939793	0.691249
EX_5cysdopa[e]	0	0	0	0	0.535493	6.72836	0	0	987987	9.87e-18	9.87e-18	9.87e-18
EX_5cysgly34dhphe[e]	0.146303	3.6015	0	0	0.563965	8.25506	9.87e-18	9.87e-18	3.85477	9.1114e-08	9.87e-18	9.87e-18
EX_5eipenc[e]	0.907557	8.90579	1.01839	9.05019	1.03028	10.1206	1.12212	0.328082	1.13522	0.291359	0.988458	0.921407
EX_5g2oxpt[e]	0	0	0.00106069	0.00156974	2.62731e-05	0.000145861	987987	9.87e-18	987987	9.87e-18	40.3716	0
EX_5mta[e]	3.85392	17.3445	3.64664	15.4882	2.1637	14.204	0.946215	0.31946	0.561429	1.9218e-18	1.68537	1.25496e-15
EX_5mthf[e]	654.197	127.286	451.599	145.032	561.316	148.022	0.69031	0	0.858024	0	0.804535	0
EX_5ohhexa[e]	0	0	0.651149	6.82915	0	0	987987	9.87e-18	0	0	987987	9.87e-18
EX_5oxpro[e]	0.0375948	0.000948536	-0.00503094	0.00716605	0.263794	0.504662	-0.13382	0	7.01677	0	-0.0190715	0
EX_7dhchsterol[e]	-87.4834	12.4291	-0.000773566	4.84498e-05	-91.1831	10.5911	8.84243e-06	0	1.04229	5.7298e-151	8.48366e-06	0
EX_7klitchol[e]	15.8115	36.6773	0	0	1.1838	10.5003	9.87e-18	9.87e-18	0.07487	0	9.87e-18	9.87e-18
EX_7ohocata[e]	0	0	0.698685	7.58325	0	0	987987	9.87e-18	0	0	987987	9.87e-18
EX_9_cis_retfa[e]	999.124	7.68577	0.498803	6.03016	999.318	8.10865	0.00049924	0	1.00019	0.0440391	0.000499143	0
EX_C01601[e]	4.60097	17.7239	3.60286	16.1264	1.09512	10.3827	0.783066	3.26827e-06	0.23802	1.45674e-87	3.28992	1.11759e-50
EX_C02356[e]	7.6658	21.5328	42.2209	51.4456	51.6428	60.487	5.5077	0	6.73678	0	0.817556	1.77477e-40
EX_C02470[e]	0	0	0	0	0.355988	5.18222	0	0	987987	9.87e-18	9.87e-18	9.87e-18
EX_C02528[e]	0	0	0	0	12.6064	32.1794	0	0	987987	9.87e-18	9.87e-18	9.87e-18
EX_C02712[e]	15.6655	36.0308	0.382165	4.90317	0.279829	4.31136	0.0243953	0	0.0178627	0	1.36571	0.0750141
EX_C03681[e]	0.413981	4.64131	0	0	0	0	9.87e-18	9.87e-18	9.87e-18	9.87e-18	0	0
EX_C04717[e]	0.241913	4.38625	0.445473	5.66826	0	0	1.84146	0.00137119	9.87e-18	9.87e-18	987987	9.87e-18
EX_C04805[e]	242.419	151.127	355.113	149.803	400.497	157.919	1.46488	0	1.65209	0	0.886682	3.49523e-121
EX_C04849[e]	0.293026	4.25197	0.503525	6.44386	0.388858	5.77591	1.71837	0.0020442	1.32705	0.122095	1.29488	0.132543
EX_C05767[e]	0.0712889	0.817081	0.225381	2.07029	0.248154	2.78265	3.16152	2.93015e-15	3.48097	2.30605e-12	0.908229	0.462257
EX_C05769[e]	0.0570989	0.768837	0.188651	1.93418	0.154739	2.28743	3.30393	5.73954e-13	2.71002	3.20605e-06	1.21916	0.203105
EX_C05770[e]	0.048705	0.674295	0.122684	1.43251	0.124442	1.99924	2.51891	1.05755e-07	2.55502	3.59681e-05	0.985868	0.936267
EX_C05957[e]	0.222838	3.50142	0.319585	3.73246	0.301074	5.06856	1.43416	0.0339616	1.35109	0.141936	1.06148	0.742048
EX_C06314[e]	0.509207	6.6916	0	0	0	0	9.87e-18	9.87e-18	9.87e-18	9.87e-18	0	0
EX_C06315[e]	0.410292	5.40937	0.468886	5.89282	0.458025	6.0961	1.14281	0.411	1.11634	0.497194	1.02371	0.88496
EX_C09642[e]	0	0	0	0	0.259885	4.81792	0	0	987987	9.87e-18	9.87e-18	9.87e-18
EX_C10164[e]	0	0	0	0	0.43928	5.81564	0	0	987987	9.87e-18	9.87e-18	9.87e-18
EX_C11695[e]	1.10918	9.02835	0.647418	6.93929	0.526863	6.29196	0.583689	6.42002e-06	0.475002	7.21857e-10	1.22882	0.144196
EX_C13856[e]	0.422728	4.97645	0.729864	7.41535	0.326895	5.4104	1.72656	0.000101035	0.7733	0.130606	2.23272	5.24759e-07
EX_C14768[e]	0.404096	5.48628	0.382865	5.55894	0.334796	5.23735	0.94746	0.760707	0.828505	0.288729	1.14358	0.475717
EX_C14769[e]	0.41208	5.36921	0.467574	5.54523	0	0	1.13467	0.420325	9.87e-18	9.87e-18	987987	9.87e-18
EX_C14770[e]	0.229893	4.30874	0	0	0.524516	6.61235	9.87e-18	9.87e-18	2.28157	1.60298e-05	9.87e-18	9.87e-18
EX_C14771[e]	0.320541	5.03538	0	0	0.368325	5.69654	9.87e-18	9.87e-18	1.14907	0.466304	9.87e-18	9.87e-18
EX_C14825[e]	0.436977	6.35873	0	0	0	0	9.87e-18	9.87e-18	9.87e-18	9.87e-18	0	0
EX_C14826[e]	0.441905	5.63736	0	0	0.354089	5.75551	9.87e-18	9.87e-18	0.801279	0.205946	9.87e-18	9.87e-18
EX_CE0074[e]	0	0	0	0	0.434719	7.18127	0	0	987987	9.87e-18	9.87e-18	9.87e-18
EX_CE0347[e]	0.696594	7.84469	0.645865	7.12114	0.457923	6.3031	0.927176	0.592665	0.657374	0.00580609	1.41042	0.0248151
EX_CE0737[e]	0.388357	4.6223	0.50046	4.86988	0.548133	6.38072	1.28866	0.0611645	1.41142	0.0189782	0.913025	0.505728
EX_CE0955[e]	0.457615	5.3461	0.237705	3.78276	0.284998	4.63888	0.519444	0.000191824	0.62279	0.00459269	0.83406	0.374964
EX_CE1243[e]	0.388357	4.6223	0.50046	4.86988	0.548133	6.38072	1.28866	0.0611645	1.41142	0.0189782	0.913025	0.505728
EX_CE1261[e]	3.30455	15.9667	0	0	3.22934	16.1425	9.87e-18	9.87e-18	0.977239	0.700665	9.87e-18	9.87e-18
EX_CE1273[e]	0.373114	5.37557	22.169	37.2882	0.299454	5.19755	59.416	0	0.802581	0.252751	74.0312	0
EX_CE1310[e]	1.54787	9.51385	9.39199	25.975	1.24661	9.73185	6.06768	2.2588e-225	0.805371	0.0102183	7.53403	1.33083e-249
EX_CE1401[e]	7.0524	19.4709	1.19219	8.07062	0.329659	5.36313	0.169047	5.03562e-202	0.0467442	0	3.61643	2.09084e-24
EX_CE1557[e]	625.553	159.145	548.931	152.229	151.915	112.453	0.877514	0	0.242849	0	3.61342	0
EX_CE1617[e]	8.94658	27.6558	0.75411	7.51586	0.421555	5.89455	0.0842903	1.09962e-211	0.0471191	3.28823e-267	1.78888	7.19222e-05
EX_CE1935[e]	0.117375	1.80382	0.487159	2.09108	0	0	4.15043	5.58678e-51	9.87e-18	9.87e-18	987987	9.87e-18
EX_CE1936[e]	0.110324	2.12678	0.0673519	0.64152	0	0	0.610491	0.033759	9.87e-18	9.87e-18	987987	9.87e-18
EX_CE1939[e]	0.250979	4.5697	0.282556	4.40207	0	0	1.12582	0.577622	9.87e-18	9.87e-18	987987	9.87e-18
EX_CE1940[e]	0.301224	4.86002	0.483295	5.9024	0	0	1.60444	0.00736956	9.87e-18	9.87e-18	987987	9.87e-18
EX_CE1943[e]	0	0	0.262602	4.41744	0	0	987987	9.87e-18	0	0	987987	9.87e-18
EX_CE2006[e]	6.02851	21.0047	5.22314	20.1106	2.5706	16.3021	0.866407	0.00194724	0.426407	1.60883e-51	2.03188	2.13511e-31
EX_CE2026[e]	0.907375	8.63637	0	0	0.532667	6.94993	9.87e-18	9.87e-18	0.587042	8.45589e-05	9.87e-18	9.87e-18
EX_CE2028[e]	0.329314	5.32573	0.427927	5.34539	0.404611	5.96495	1.29945	0.143248	1.22865	0.275013	1.05762	0.742969
EX_CE2047[e]	0.400888	5.62425	0	0	0	0	9.87e-18	9.87e-18	9.87e-18	9.87e-18	0	0
EX_CE2049[e]	0.466871	6.60081	0.63213	7.38042	0.355413	5.77458	1.35397	0.0608759	0.761267	0.139687	1.77858	0.000758961
EX_CE2172[e]	0	0	0	0	0.303357	4.65312	0	0	987987	9.87e-18	9.87e-18	9.87e-18
EX_CE2176[e]	0.36917	5.49321	0	0	0.550024	6.49612	9.87e-18	9.87e-18	1.48989	0.0137795	9.87e-18	9.87e-18
EX_CE2211[e]	0	0	0	0	0.297483	4.20451	0	0	987987	9.87e-18	9.87e-18	9.87e-18
EX_CE2445[e]	0.528935	7.27402	0.576194	6.69983	0.594828	7.96559	1.08935	0.593256	1.12458	0.478764	0.968673	0.84051
EX_CE2510[e]	0	0	0.318834	4.83806	0.218184	4.01151	987987	9.87e-18	987987	9.87e-18	1.46131	0.0683324
EX_CE2537[e]	0.481164	6.37539	0.696981	7.9477	0.473932	6.5191	1.44853	0.0170749	0.98497	0.926675	1.47063	0.0134887
EX_CE4843[e]	0.713622	8.14832	0.922106	8.33217	1.69554	10.262	1.29215	0.045006	2.37596	4.28954e-18	0.543842	5.14736e-11
EX_CE4877[e]	0	0	0.241618	3.33084	0.25645	3.98734	987987	9.87e-18	987987	9.87e-18	0.942165	0.748346
EX_CE4890[e]	0	0	0	0	0.27451	4.88725	0	0	987987	9.87e-18	9.87e-18	9.87e-18
EX_CE4968[e]	0.660404	7.15367	0	0	0.823626	8.12018	9.87e-18	9.87e-18	1.24716	0.0804291	9.87e-18	9.87e-18
EX_CE4969[e]	0.941581	8.63786	0	0	0	0	9.87e-18	9.87e-18	9.87e-18	9.87e-18	0	0
EX_CE4970[e]	1.02996	9.31166	0	0	0.603846	7.61411	9.87e-18	9.87e-18	0.586281	3.80069e-05	9.87e-18	9.87e-18
EX_CE5025[e]	0	0	0	0	0.223176	4.34125	0	0	987987	9.87e-18	9.87e-18	9.87e-18
EX_CE5072[e]	0.275248	3.91237	0	0	0.266491	4.33744	9.87e-18	9.87e-18	0.968186	0.862016	9.87e-18	9.87e-18
EX_CE5304[e]	0.368324	4.17451	0.322766	4.16575	0.694946	8.18959	0.87631	0.386961	1.88678	4.15446e-05	0.464447	7.19174e-06
EX_CE5629[e]	0	0	0	0	0.413826	6.13715	0	0	987987	9.87e-18	9.87e-18	9.87e-18
EX_CE6232[e]	0	0	0	0	0.22683	4.39923	0	0	987987	9.87e-18	9.87e-18	9.87e-18
EX_CE6234[e]	0.323876	5.29852	0.390785	5.24751	0.233069	4.60049	1.20659	0.315075	0.719624	0.132563	1.67669	0.0102498
EX_CE6247[e]	0.499079	6.65636	0.706621	7.00349	0.446373	6.78147	1.41585	0.0160122	0.894393	0.51982	1.58303	0.00251149
EX_CE7081[e]	0.432037	5.75346	0.375672	4.06236	0.396433	6.01915	0.869536	0.37403	0.91759	0.619867	0.94763	0.749617
EX_CE7082[e]	0.38764	5.52098	0.409618	4.70926	0.274901	4.72288	1.0567	0.73545	0.709164	0.0712705	1.49006	0.0223836
EX_CE7083[e]	0.538956	6.10306	0.554706	6.57615	0.4335	5.67551	1.02922	0.843845	0.804333	0.141663	1.2796	0.112746
EX_CE7085[e]	0.569297	6.86237	0.628062	6.97347	0.395765	5.65772	1.10322	0.500965	0.695183	0.0232795	1.58696	0.00321523
EX_CE7088[e]	0	0	0.366918	4.92452	0.342181	5.21281	987987	9.87e-18	987987	9.87e-18	1.07229	0.69705
EX_CE7090[e]	0.356799	5.3107	0.453745	5.66493	0.361565	5.94807	1.27171	0.161357	1.01336	0.944759	1.25495	0.20521
EX_CE7096[e]	0	0	0	0	0.328835	5.27979	0	0	987987	9.87e-18	9.87e-18	9.87e-18
EX_CE7172[e]	0	0	0.34855	5.32787	0	0	987987	9.87e-18	0	0	987987	9.87e-18
EX_HC00229[e]	984.574	26.8576	920.035	67.9272	942.694	60.8747	0.93445	0	0.957464	0	0.975963	2.43731e-172
EX_HC00250[e]	0.43867	5.74465	0.405777	5.35602	0.319134	5.25935	0.925015	0.639612	0.727503	0.0746162	1.27149	0.191537
EX_HC00342[e]	0.0152577	7.30927e-05	-0.00151571	4.98272e-05	-0.0998534	0.00128596	-0.0993407	0	-6.54445	0	0.0151794	0
EX_HC00460[e]	0	0	0	0	0.429294	6.27817	0	0	987987	9.87e-18	9.87e-18	9.87e-18
EX_HC00900[e]	0	0	0	0	0.138467	3.22196	0	0	987987	9.87e-18	9.87e-18	9.87e-18
EX_HC01361[e]	0.129504	3.08005	0.22421	3.56957	0.135881	3.29994	1.7313	0.0239531	1.04924	0.869856	1.65005	0.0393683
EX_HC01444[e]	36.3418	41.0668	164.951	99.9219	21.8105	35.4252	4.53888	0	0.600148	3.16951e-209	7.56293	0
EX_HC01446[e]	6.13703e-08	8.1388e-07	1.67395e-06	1.37868e-05	0	0	27.2762	7.05393e-41	9.87e-18	9.87e-18	987987	9.87e-18
EX_HC02020[e]	0.557855	6.22399	0.579063	6.73578	0.67293	7.90838	1.03802	0.795243	1.20628	0.185538	0.86051	0.309561
EX_HC02180[e]	0	0	0.343984	4.11135	0.447397	6.37952	987987	9.87e-18	987987	9.87e-18	0.768857	0.128777
EX_HC02191[e]	573.556	161.343	1.20882	9.49815	615.963	153.716	0.00210758	0	1.07394	3.01411e-107	0.00196248	0
EX_HC02192[e]	0.403163	4.91866	0.466285	5.97991	741.52	138.982	1.15657	0.35891	1839.26	0	0.000628823	0
EX_HC02193[e]	749.725	134.475	0	0	725.209	143.62	9.87e-18	9.87e-18	0.9673	3.64022e-47	9.87e-18	9.87e-18
EX_HC02194[e]	735.702	136.896	0	0	622.509	162.424	9.87e-18	9.87e-18	0.846143	0	9.87e-18	9.87e-18
EX_HC02195[e]	0.257658	4.56937	0.612988	7.4893	0.240059	4.36057	2.37908	4.48241e-06	0.931695	0.746281	2.55349	7.36532e-07
EX_HC02196[e]	0.287717	4.54514	0.467004	5.76101	0	0	1.62313	0.0059207	9.87e-18	9.87e-18	987987	9.87e-18
EX_HC02197[e]	659.916	142.11	10.4705	27.848	752.028	133.383	0.0158664	0	1.13958	0	0.013923	0
EX_HC02198[e]	0.373566	4.53302	0.515462	5.84287	745.845	141.411	1.37984	0.0305937	1996.56	0	0.000691112	0
EX_HC02202[e]	0.336304	4.84199	0	0	0.234558	4.57976	9.87e-18	9.87e-18	0.697458	0.076266	9.87e-18	9.87e-18
EX_HC02204[e]	0.367155	5.4505	0	0	0	0	9.87e-18	9.87e-18	9.87e-18	9.87e-18	0	0
EX_HC02206[e]	0	0	0.46273	5.84409	0.255824	4.56769	987987	9.87e-18	987987	9.87e-18	1.80878	0.00146691
EX_HC02207[e]	0.0909865	2.15156	0	0	0	0	9.87e-18	9.87e-18	9.87e-18	9.87e-18	0	0
EX_HC02213[e]	0.46336	6.09269	0.529942	6.26659	0.213303	4.3004	1.14369	0.393224	0.46034	9.44212e-05	2.48446	1.83583e-06
EX_HC02217[e]	0.162942	2.74919	0.212554	2.99958	0.245186	4.56652	1.30447	0.171147	1.50474	0.0747166	0.866909	0.505294
EX_HC02220[e]	892.665	92.3619	13.517	34.1206	894.034	95.7105	0.0151423	0	1.00153	0.232325	0.0151191	0
EX_L2aadp[e]	0	0	0	0	0.9914	9.63896	0	0	987987	9.87e-18	9.87e-18	9.87e-18
EX_Lcyst[e]	0.559676	6.89268	0.546454	6.43599	0.544031	6.69826	0.976377	0.875438	0.972046	0.850111	1.00446	0.976495
EX_Lcystin[e]	1.18821	0.000159186	-1.28342	0.0134901	-0.0140892	0.0437181	-1.08013	0	-0.0118575	0	91.092	0
EX_Lhcystin[e]	0.215336	2.96484	0.230715	2.7959	0.330581	3.51063	1.07142	0.673006	1.53518	0.00366558	0.697907	0.0125371
EX_Lkynr[e]	0	0	16.0757	26.645	41.0002	46.0719	987987	9.87e-18	987987	9.87e-18	0.392088	0
EX_Lpipecol[e]	3.92445	15.8486	1.58257	10.7293	0.912721	8.72262	0.403258	7.41671e-42	0.232573	1.63871e-83	1.7339	3.4681e-08
EX_M00008[e]	0.137323	3.1837	0	0	0	0	9.87e-18	9.87e-18	9.87e-18	9.87e-18	0	0
EX_M00010[e]	0.936351	9.03998	0.945412	9.01562	0.776771	8.68311	1.00968	0.93665	0.829572	0.139363	1.21711	0.127129
EX_M00017[e]	0	0	0.362125	5.02405	0.419987	6.57536	987987	9.87e-18	987987	9.87e-18	0.86223	0.433325
EX_M00019[e]	0	0	0	0	0.314773	5.20008	0	0	987987	9.87e-18	9.87e-18	9.87e-18
EX_M00021[e]	0	0	0.914081	8.4432	0.773494	8.57537	987987	9.87e-18	987987	9.87e-18	1.18176	0.18673
EX_M00115[e]	0.535202	6.76815	0.703405	7.31891	0	0	1.31428	0.0583078	9.87e-18	9.87e-18	987987	9.87e-18
EX_M00117[e]	0.384636	4.99873	0	0	0	0	9.87e-18	9.87e-18	9.87e-18	9.87e-18	0	0
EX_M00260[e]	0.889534	8.23819	0.765754	7.74268	0.705154	7.93389	0.860848	0.220832	0.792723	0.0612553	1.08594	0.536823
EX_M00265[e]	0.77266	7.95461	0.908109	8.4916	0.736332	8.21955	1.1753	0.191594	0.952983	0.712511	1.23329	0.0998692
EX_M00315[e]	0.668046	6.04631	0.763755	6.21205	0.534332	5.82306	1.14327	0.215954	0.799843	0.0644029	1.42937	0.00226093
EX_M00341[e]	0.655847	7.55439	0.997294	8.84264	0.623185	7.88195	1.52062	0.000964719	0.950199	0.728544	1.60032	0.000336608
EX_M01111[e]	304.119	134.943	363.936	148.926	158.737	103.441	1.19669	1.32428e-239	0.521956	0	2.2927	0
EX_M01197[e]	0	0	0.79933	7.52193	0	0	987987	9.87e-18	0	0	987987	9.87e-18
EX_M01207[e]	0.713282	8.13035	0.956022	8.66469	0.904223	9.99468	1.34031	0.0219304	1.26769	0.0860875	1.05729	0.659472
EX_M01235[e]	0	0	0.909645	8.7572	1.02354	9.74769	987987	9.87e-18	987987	9.87e-18	0.888727	0.327483
EX_M01582[e]	1.26718	9.95513	1.01058	9.40712	0.648731	8.06659	0.797504	0.0361542	0.51195	1.99809e-08	1.55778	0.000902041
EX_M01966[e]	43.6792	42.4393	45.2395	38.5825	7.50089	19.5525	1.03572	0.00236993	0.171727	0	6.03122	0
EX_M01989[e]	234.521	116.714	-197.69	154.905	366.904	178.25	-0.84295	0	1.56448	0	-0.538805	0
EX_M02155[e]	0	0	0	0	9.24782	17.868	0	0	987987	9.87e-18	9.87e-18	9.87e-18
EX_M02457[e]	0.4012	5.7474	0.538625	6.08232	0.291139	4.63391	1.34254	0.0655032	0.725672	0.0829326	1.85006	0.000220661
EX_M02745[e]	-0.243296	11.8572	0.885234	8.63123	1.03838	9.74238	-3.63851	1.26476e-17	-4.26797	2.90208e-22	0.852515	0.185196
EX_M03131[e]	0.241632	2.56819	0	0	0.200926	2.36879	9.87e-18	9.87e-18	0.831538	0.175961	9.87e-18	9.87e-18
EX_M03153[e]	0.0721668	1.56625	0.0559921	1.12122	0.168677	2.6965	0.775871	0.350812	2.33733	0.000352303	0.331948	2.05637e-05
EX_N1aspmd[e]	0.36519	5.46269	0.428238	5.00812	0.336142	5.27643	1.17264	0.341722	0.920457	0.656999	1.27398	0.153017
EX_Nacasp[e]	2.41904	9.77249	4.93971	16.5604	0.578302	6.08167	2.04201	9.53964e-50	0.239062	4.22599e-77	8.54174	9.36193e-179
EX_Rtotal2[e]	19.9486	37.6556	25.0743	42.2196	16.4543	36.4802	1.25694	2.81545e-24	0.824834	1.04565e-14	1.52387	1.26413e-68
EX_Rtotal3[e]	10.8644	25.7394	14.0316	31.7404	9.99314	27.0984	1.29152	2.81731e-18	0.919803	0.00684931	1.40413	4.25827e-28
EX_Rtotal[e]	9.77587	26.7453	8.51994	24.7065	3.45919	16.6022	0.871528	0.000115688	0.35385	7.41234e-120	2.46299	5.86855e-84
EX_T4hcinnm[e]	0.981178	8.74003	0.77843	7.52531	0.909433	9.06462	0.793362	0.049814	0.926878	0.508587	0.855951	0.211526
EX_aact[e]	77.9461	67.3692	183.191	96.1853	193.988	109.051	2.35022	0	2.48874	0	0.944341	6.5698e-17
EX_abt[e]	0.330938	5.20609	3.73916	14.3227	0.45481	6.05059	11.2987	4.67746e-142	1.3743	0.0721259	8.22138	5.53783e-131
EX_abt_D[e]	0.825265	7.34259	0	0	0	0	9.87e-18	9.87e-18	9.87e-18	9.87e-18	0	0
EX_ac[e]	666.762	165.629	-15.4896	269.261	21.6562	232.667	-0.023231	0	0.0324796	0	-0.71525	2.19846e-32
EX_acac[e]	968.856	53.0985	-65.5836	186.358	963.742	64.0396	-0.0676918	0	0.994721	1.09069e-12	-0.0680511	0
EX_acald[e]	906.342	100.994	569.58	168.387	680.559	166.546	0.628438	0	0.750885	0	0.83693	0
EX_acetone[e]	134.738	92.4001	703.791	130.349	19.0395	35.5441	5.22339	0	0.141307	0	36.9648	0
EX_acgal[e]	2.46092	11.2567	0.948631	6.85211	0.497529	6.08979	0.385478	6.88695e-37	0.202172	2.76294e-71	1.90668	2.32431e-08
EX_acglu[e]	1.28954	9.59908	0.879349	7.65685	1.65304	8.75715	0.681909	0.000198869	1.28189	0.00115554	0.531958	7.30707e-14
EX_acgly[e]	0.53962	6.43262	3.14692	16.0203	3.02944	14.0763	5.83173	3.97245e-66	5.61403	2.53685e-76	1.03878	0.531471
EX_ach[e]	77.0339	74.4892	165.778	101.717	170.109	107.963	2.15202	0	2.20823	0	0.974544	0.000987533
EX_acile_L[e]	1.11303	9.50157	2.21824	13.4679	0.940129	9.08194	1.99298	3.75727e-14	0.844658	0.126664	2.35951	2.06515e-19
EX_acleu_L[e]	0.959465	8.92568	3.47799	16.3584	0.59752	7.52056	3.62493	6.68872e-53	0.622764	0.000312199	5.82072	4.48923e-76
EX_aclys[e]	258.482	151.996	867.564	111.049	859.484	189.44	3.35638	0	3.32512	0	1.0094	4.29985e-05
EX_acmana[e]	0.474289	6.21382	0	0	0	0	9.87e-18	9.87e-18	9.87e-18	9.87e-18	0	0
EX_acnacngal14acglcgalgluside_hs[e]	0.134109	1.91663	0	0	0	0	9.87e-18	9.87e-18	9.87e-18	9.87e-18	0	0
EX_acnam[e]	0.475133	5.92003	0.423867	5.79024	4.03491	16.0571	0.892101	0.488316	8.49216	1.65209e-125	0.10505	7.16759e-119
EX_acngalacglcgal14acglcgalgluside_hs[e]	0.176313	1.76689	0	0	0	0	9.87e-18	9.87e-18	9.87e-18	9.87e-18	0	0
EX_acrn[e]	-1.86023e-06	1.74742e-08	-87.5354	10.0521	-0.0970445	0.00542187	4.70562e+07	0	52168	0	902.013	0
EX_acthr_L[e]	1.86248	11.3677	6.88648	22.3837	2.84494	15.1195	3.69748	2.02929e-113	1.5275	1.86893e-09	2.42061	1.56806e-65
EX_actyr[e]	7.2325	19.7241	178.306	97.8435	4.18291	16.0415	24.6535	0	0.578349	4.43153e-44	42.6273	0
EX_ade[e]	196.014	200.183	8.94421e-07	4.32849e-07	-59.1436	177.904	4.56304e-09	0	-0.301731	0	-1.51229e-08	4.89252e-282
EX_adn[e]	5.78574e-06	1.49377e-06	-2.55457e-07	2.39813e-08	-0.09573	0.00633279	-0.0441528	0	-16545.9	0	2.66851e-06	0
EX_adp[e]	0.254321	4.44634	0.269226	4.45642	0.172764	4.02088	1.05861	0.790851	0.679315	0.113981	1.55835	0.0681739
EX_adpac[e]	0.445191	6.04186	0	0	0.400086	6.26613	9.87e-18	9.87e-18	0.898684	0.547723	9.87e-18	9.87e-18
EX_adpoh[e]	0	0	0	0	0.368662	5.43858	0	0	987987	9.87e-18	9.87e-18	9.87e-18
EX_adprbp[e]	0.890145	7.11924	0.52677	6.3377	0.488708	6.02323	0.59178	2.07395e-05	0.54902	5.62992e-07	1.07788	0.621895
EX_adrn[e]	0.246232	4.36437	0.365392	5.60857	0.201845	3.64955	1.48393	0.0588321	0.819733	0.364326	1.81027	0.00505085
EX_adrnl[e]	0	0	0	0	0.283936	4.64035	0	0	987987	9.87e-18	9.87e-18	9.87e-18
EX_agm[e]	0	0	222.815	99.7367	205.553	104.092	987987	9.87e-18	987987	9.87e-18	1.08398	1.64782e-41
EX_ahdt[e]	53.7661	38.2746	13.4767	20.42	100.074	56.7107	0.250653	0	1.86128	0	0.134667	0
EX_aicar[e]	80.6073	61.2142	-302.302	112.658	-68.3213	104.619	-3.7503	0	-0.847583	0	4.4247	0
EX_akg[e]	478.577	135.255	316.17	109.106	387.885	136.757	0.660646	0	0.810497	0	0.815112	0
EX_ala_B[e]	1.92053	11.7628	1.32401	9.659	14.2067	26.2776	0.689397	1.25634e-05	7.3973	0	0.0931959	0
EX_ala_D[e]	987.836	27.7161	986.364	31.0555	959.652	54.5642	0.99851	7.19095e-05	0.971469	0	1.02784	0
EX_ala_L[e]	924.298	71.0053	946.235	58.593	719.027	141.363	1.02373	2.30819e-153	0.777917	0	1.31599	0
EX_alltn[e]	0	0	0	0	0.398599	5.99303	0	0	987987	9.87e-18	9.87e-18	9.87e-18
EX_amet[e]	0.122223	3.10079	0.308295	4.63313	0.126568	3.11909	2.5224	0.000160989	1.03556	0.908708	2.4358	0.000192718
EX_ametam[e]	0.329676	4.72603	0.366352	5.5052	0.34162	5.51364	1.11125	0.569846	1.03623	0.84885	1.0724	0.719648
EX_amp[e]	0.000285633	7.13498e-06	-1.84893e-06	3.34111e-07	-0.000384972	0.000131791	-0.0064731	0	-1.34779	0	0.00480275	0
EX_anth[e]	0	0	2.22343	9.08501	0.760682	6.26524	987987	9.87e-18	987987	9.87e-18	2.92294	8.18461e-52
EX_aqcobal[e]	-2.42719e-07	4.45408e-07	-2.85562e-06	1.34408e-06	-1.46542e-07	3.64173e-07	11.7651	0	0.60375	1.29017e-83	19.4868	0
EX_arach[e]	-28.7819	40.8868	-461.452	138.183	-310.718	138.603	16.0327	0	10.7956	0	1.48512	0
EX_arachd[e]	0.19073	4.66822	0.127986	3.14073	0.215899	3.95362	0.671033	0.215932	1.13196	0.632423	0.592805	0.0507754
EX_arg_D[e]	0	0	-0.00106069	0.00156974	-2.62731e-05	0.000145861	987987	9.87e-18	987987	9.87e-18	40.3716	0
EX_arg_L[e]	994.241	19.9858	893.265	82.0256	978.302	37.1064	0.898439	0	0.983968	0	0.913077	0
EX_argsuc[e]	1.75743	10.5646	651.852	121.794	228.349	117.813	370.913	0	129.934	0	2.85463	0
EX_ascb_L[e]	-0.0291561	0.0507652	-6.98789e-05	0.000275552	-0.022355	0.0462736	0.00239672	0	0.766737	1.5162e-30	0.00312587	0
EX_asn_L[e]	-15.3444	1.65858	0.0109686	0.00126063	-1.45764	0.77188	-0.000714824	0	0.0949949	0	-0.00752487	0
EX_asp_L[e]	513.083	154.83	0.00471986	0.00209659	230.38	127.205	9.19901e-06	0	0.449012	0	2.04872e-05	0
EX_atp[e]	0.328578	4.65148	0.298372	4.66695	0.240649	4.3471	0.908071	0.607628	0.732397	0.108719	1.23986	0.304899
EX_avite1[e]	0.375431	5.43822	0.360443	5.02316	0.344851	5.63432	0.960076	0.820958	0.918546	0.650495	1.04521	0.816034
EX_bhb[e]	-951.564	56.6869	-585.453	201.928	-537.481	168.903	0.615254	0	0.564839	0	1.08925	9.80204e-95
EX_bildglcur[e]	0	0	0	0	0.199011	3.02621	0	0	987987	9.87e-18	9.87e-18	9.87e-18
EX_bilglcur[e]	0.0320234	0.460612	0.374894	4.74654	0.325234	5.45311	11.7069	1.57345e-16	10.1561	7.53793e-10	1.15269	0.439498
EX_bilirub[e]	0.0325846	0.561502	-0.306457	4.88341	-0.437634	6.41761	-9.40496	2.49269e-15	-13.4307	5.21308e-17	0.70026	0.0683923
EX_biliverd[e]	0.0707415	0.861807	0.158584	1.80329	0.194296	2.66241	2.24174	5.73582e-07	2.74657	3.75327e-07	0.816195	0.215033
EX_btn[e]	7.19549e-06	5.16157e-08	8.96257e-05	2.58253e-06	9.96635	0.179053	12.4558	0	1.38508e+06	0	8.99283e-06	0
EX_but[e]	-1.53589	8.96461	-1.00047	9.12706	-11.6677	21.2565	0.65139	2.75242e-06	7.59669	0	0.0857465	0
EX_c101crn[e]	5.60712e-11	9.29089e-10	0.20728	1.29043	0.000445388	0.00339018	3.69674e+09	1.50357e-75	7.94326e+06	2.8787e-51	465.393	2.71627e-78
EX_c10crn[e]	2.56735e-08	1.8107e-08	3.49747	5.08306	0.0989732	0.0483496	1.36229e+08	0	3.85507e+06	0	35.3376	0
EX_c10dc[e]	4.74169e-11	1.05206e-09	0	0	0.000129551	0.00181274	9.87e-18	9.87e-18	2.73216e+06	2.29301e-16	9.87e-18	9.87e-18
EX_c12dc[e]	1.12191e-10	1.3139e-09	0	0	0.000123137	0.00184989	9.87e-18	9.87e-18	1.09757e+06	2.11485e-14	9.87e-18	9.87e-18
EX_c16dc[e]	9.72197e-11	1.24675e-09	0	0	0.000222625	0.0025352	9.87e-18	9.87e-18	2.28992e+06	6.81237e-24	9.87e-18	9.87e-18
EX_c3dc[e]	1.31482e-10	1.62849e-09	0.427366	1.90461	0.0140059	0.0199752	3.25038e+09	1.12905e-144	1.06524e+08	0	30.5132	4.00711e-141
EX_c4crn[e]	2.29482e-10	1.656e-09	0.229074	1.45264	0.000281573	0.00289737	9.98223e+08	6.70622e-73	1.22699e+06	6.97025e-29	813.552	1.1123e-75
EX_c4dc[e]	1.96766e-10	1.80049e-09	0	0	0.000819463	0.00485721	9.87e-18	9.87e-18	4.16465e+06	3.93189e-83	9.87e-18	9.87e-18
EX_c51crn[e]	2.80888e-08	1.86567e-08	23.7685	12.6547	0.0663407	0.0397589	8.46193e+08	0	2.36182e+06	0	358.28	0
EX_c5dc[e]	1.08845e-08	1.20293e-08	0	0	0.000360876	0.00321836	9.87e-18	9.87e-18	33155	7.31613e-38	9.87e-18	9.87e-18
EX_c6crn[e]	2.40388e-11	7.33156e-10	0.0373519	0.530104	7.87139e-05	0.00140794	1.55382e+09	5.96232e-16	3.27446e+06	1.35648e-10	474.527	1.72208e-16
EX_c6dc[e]	7.16117e-11	1.09761e-09	0	0	0	0	9.87e-18	9.87e-18	9.87e-18	9.87e-18	0	0
EX_c81crn[e]	7.27826e-11	1.14556e-09	0.143043	1.04648	0.0189768	0.0229888	1.96535e+09	2.58125e-55	2.60733e+08	0	7.53777	9.23878e-44
EX_c8crn[e]	1.38016e-10	1.32653e-09	0.129176	0.881727	5.75728e-05	0.00102536	9.3595e+08	3.15816e-63	417146	1.1299e-10	2243.7	9.90577e-66
EX_c8dc[e]	6.78081e-11	1.11489e-09	0	0	0.000127758	0.00183265	9.87e-18	9.87e-18	1.88412e+06	1.19972e-15	9.87e-18	9.87e-18
EX_ca2[e]	0	0	-0.0732846	0.734921	0	0	987987	9.87e-18	0	0	987987	9.87e-18
EX_ca3s[e]	0	0	0	0	0.344341	5.44901	0	0	987987	9.87e-18	9.87e-18	9.87e-18
EX_cala[e]	1.91848	6.63401	4.03896e-05	8.55493e-05	0.750264	4.8116	2.10529e-05	4.05322e-215	0.391071	1.47282e-61	5.38339e-05	8.72379e-65
EX_camp[e]	0	0	0	0	0.24652	4.7611	0	0	987987	9.87e-18	9.87e-18	9.87e-18
EX_caproic[e]	-0.465073	9.45411	3.85979	20.9464	5.50642	26.3236	-8.29931	5.30362e-101	-11.8399	5.15081e-132	0.700961	4.00881e-08
EX_carn[e]	0.453308	6.34082	0.449813	5.066	0.114499	3.01453	0.992289	0.961738	0.252586	1.74403e-08	3.92852	6.16094e-11
EX_cbasp[e]	1.80467	8.79245	1.00539	6.15423	10.1094	19.5658	0.557102	1.39225e-16	5.60177	0	0.099451	0
EX_cdca24g[e]	0.64266	6.81476	0	0	0	0	9.87e-18	9.87e-18	9.87e-18	9.87e-18	0	0
EX_cdca3g[e]	0	0	0.315067	4.57193	0	0	987987	9.87e-18	0	0	987987	9.87e-18
EX_cgly[e]	2.11506	10.7866	112.785	77.9448	7.22494	20.5198	53.3246	0	3.41595	4.73394e-141	15.6105	0
EX_chol[e]	789.333	113.592	373.287	132.448	492.661	148.663	0.472915	0	0.624149	0	0.757697	0
EX_cholate[e]	18.0096	31.685	4.72335	20.0019	0.878134	9.12286	0.262268	0	0.0487592	0	5.37885	1.80234e-90
EX_cholp[e]	6.25931e-06	7.76679e-06	-3.55044e-05	7.60261e-07	-0.0997517	0.00159497	-5.67225	0	-15936.5	0	0.000355927	0
EX_chsterol[e]	67.0177	70.9164	241.39	126.295	93.2525	81.3589	3.60188	0	1.39146	3.9647e-172	2.58856	0
EX_chsterols[e]	49.4782	55.7391	30.1498	49.5653	25.2836	39.2399	0.609354	3.62596e-181	0.511005	0	1.19246	1.80726e-18
EX_cit[e]	0.263377	3.85383	0	0	2.79547	10.6051	9.87e-18	9.87e-18	10.6139	1.74632e-145	9.87e-18	9.87e-18
EX_citr_L[e]	-1.41209e-05	3.37495e-07	-0.000161995	4.30746e-05	-0.0998686	0.00109897	11.472	0	7072.41	0	0.00162208	0
EX_clpnd[e]	0.826784	7.7735	1.00305	8.81371	0.866616	8.9911	1.2132	0.0919793	1.04818	0.697738	1.15743	0.220756
EX_co2[e]	248.261	113.19	639.15	131.601	695.369	132.203	2.57451	0	2.80096	0	0.919152	5.83716e-249
EX_co[e]	0.135349	1.12569	0.22702	2.13601	0.280907	3.06074	1.67729	1.61425e-05	2.07542	2.7624e-07	0.80817	0.106702
EX_creat[e]	0.244927	4.43416	0.213677	3.21578	0.354804	5.52563	0.872414	0.526032	1.44861	0.0725032	0.60224	0.0141305
EX_crm_hs[e]	0	0	0.313436	4.93686	0	0	987987	9.87e-18	0	0	987987	9.87e-18
EX_crmp_hs[e]	0.328432	5.22052	0.359048	5.52899	0.253712	4.48503	1.09322	0.651585	0.772494	0.206968	1.41518	0.0919283
EX_crn[e]	1.38078e-06	1.33003e-08	-3.27564e-05	1.70758e-06	-0.0993053	0.00270236	-23.7231	0	-71919.5	0	0.000329856	0
EX_crtn[e]	0.214461	3.44094	0.309555	4.50369	0.194561	4.31087	1.44341	0.0585651	0.907208	0.676102	1.59104	0.0367124
EX_crvnc[e]	5.42797	22.1554	0	0	0	0	9.87e-18	9.87e-18	9.87e-18	9.87e-18	0	0
EX_cspg_a[e]	0	0	0.133325	0.892629	0.111225	0.88112	987987	9.87e-18	987987	9.87e-18	1.1987	0.0462219
EX_cspg_b[e]	0.0417642	0.510552	0.0444598	0.529708	0.0343704	0.475613	1.06454	0.681274	0.822961	0.218427	1.29355	0.107685
EX_cspg_c[e]	0.0117007	0.273547	0	0	0	0	9.87e-18	9.87e-18	9.87e-18	9.87e-18	0	0
EX_cspg_d[e]	0.00800596	0.191901	0.059922	0.49661	0.0453	0.49624	7.48468	1.0683e-28	5.65829	7.06304e-16	1.32278	0.0185147
EX_cspg_e[e]	0.00538656	0.170711	0	0	0.0409765	0.452093	9.87e-18	9.87e-18	7.60718	2.31196e-17	9.87e-18	9.87e-18
EX_cys_L[e]	111.654	91.3176	551.61	147.467	720.861	141.684	4.94037	0	6.45624	0	0.765209	0
EX_cyst_L[e]	0.375951	4.6196	0.43413	5.60935	0.365454	5.62277	1.15475	0.367594	0.972079	0.867308	1.18792	0.328214
EX_cytd[e]	-53.2454	16.2666	-0.00273686	0.000111067	-84.3631	11.694	5.14009e-05	0	1.58442	0	3.24414e-05	0
EX_dad_2[e]	6.44199	20.8255	0	0	2.47159	12.8403	9.87e-18	9.87e-18	0.383669	2.45155e-79	9.87e-18	9.87e-18
EX_dag_hs[e]	111.404	78.4003	1.91417	12.9506	1.0815	9.51559	0.0171823	0	0.00970791	0	1.76993	3.229e-09
EX_dca3g[e]	0	0	0.402576	5.11311	0	0	987987	9.87e-18	0	0	987987	9.87e-18
EX_dca3s[e]	0	0	0	0	0.313598	5.23216	0	0	987987	9.87e-18	9.87e-18	9.87e-18
EX_dca[e]	-3.95157	17.5843	-2.56296	13.3025	-3.46309	17.1689	0.648594	2.50868e-12	0.876384	0.0210382	0.740079	3.39943e-06
EX_dchac[e]	0.495172	6.09325	225.453	118.019	40.6869	55.7079	455.303	0	82.1672	0	5.54118	0
EX_dcmp[e]	0.243677	4.34271	4.92173e-07	8.17028e-06	0.206797	4.22629	2.01978e-06	8.70418e-10	0.848653	0.479851	2.37998e-06	8.92363e-08
EX_dcsptn1[e]	0	0	0.785473	8.06397	0.583163	7.6095	987987	9.87e-18	987987	9.87e-18	1.34692	0.0386872
EX_dcyt[e]	25.8713	17.8793	0.000200383	0.000176743	14.8085	12.6389	7.74541e-06	0	0.572391	0	1.35317e-05	0
EX_ddca[e]	17.3368	29.4757	12.8297	31.2326	72.3925	50.5001	0.740027	6.65636e-32	4.17566	0	0.177224	0
EX_ddece1crn[e]	7.72846e-11	1.14091e-09	0.158474	1.11062	0.000330503	0.00294019	2.05053e+09	4.33494e-60	4.27644e+06	4.81856e-38	479.494	2.87557e-62
EX_ddecrn[e]	2.41861e-09	5.9062e-09	1.94619	3.88788	0.029815	0.0287605	8.04673e+08	0	1.23273e+07	0	65.2755	0
EX_decdicrn[e]	5.97898e-10	2.97702e-09	3.25176	5.1881	0.00022265	0.00248549	5.43866e+09	0	372389	8.51797e-25	14604.8	0
EX_dgchol[e]	3.11991	16.6319	961.934	57.3992	991.882	28.3339	308.321	0	317.92	0	0.969807	0
EX_dgsn[e]	177.002	106.3	0	0	249.743	146.49	9.87e-18	9.87e-18	1.41096	0	9.87e-18	9.87e-18
EX_dha[e]	0.468255	6.16294	0.272068	4.55704	0.227331	4.39591	0.581025	0.00442952	0.485485	0.000210855	1.19679	0.423715
EX_dhap[e]	0	0	2.81074	12.5801	32.8187	46.1369	987987	9.87e-18	987987	9.87e-18	0.0856445	0
EX_dhcholestanate[e]	21.9755	45.1187	0.409068	5.31344	0.540986	6.88829	0.0186147	0	0.0246177	0	0.756152	0.0891959
EX_dhcrm[e]	0.257855	4.78891	0.322288	4.94781	0.378655	6.21538	1.24988	0.29425	1.46848	0.0747255	0.851138	0.425964
EX_dhdascb[e]	0.0284643	0.0502599	6.00069e-05	0.000263064	0.021697	0.045641	0.00210815	0	0.762254	6.13883e-31	0.00276568	0
EX_didecaeth[e]	0	0	0	0	0.670436	8.27899	0	0	987987	9.87e-18	9.87e-18	9.87e-18
EX_digalsgalside_hs[e]	0.321031	3.89516	0	0	0.384014	4.60646	9.87e-18	9.87e-18	1.19619	0.226408	9.87e-18	9.87e-18
EX_din[e]	2.26778	10.9993	0	0	0.792763	6.8122	9.87e-18	9.87e-18	0.349577	3.41782e-40	9.87e-18	9.87e-18
EX_dlnlcg[e]	0.97335	7.7772	1.42318	11.3007	10.7608	24.0371	1.46214	0.000211366	11.0554	0	0.132256	0
EX_dmgly[e]	0.00404258	3.6338e-05	0.00108899	4.89761e-05	-0.0838779	0.0117357	0.269381	0	-20.7486	0	-0.0129831	0
EX_doco13ac[e]	0.377912	5.59735	0.361513	4.91099	0.364176	5.36667	0.956605	0.805787	0.963653	0.837047	0.992686	0.967076
EX_docosac[e]	-1.79461	14.2215	-4.1956	20.5841	3.63762	42.8882	2.33789	2.44936e-27	-2.02697	2.05559e-43	-1.15339	9.55231e-74
EX_docosdiac[e]	1.27756	10.5323	0	0	1.1944	10.3315	9.87e-18	9.87e-18	0.934907	0.512912	9.87e-18	9.87e-18
EX_docteteth[e]	0.293642	5.09855	0	0	0	0	9.87e-18	9.87e-18	9.87e-18	9.87e-18	0	0
EX_dodecanac[e]	0.954076	8.61025	0	0	0.882706	9.15917	9.87e-18	9.87e-18	0.925194	0.510211	9.87e-18	9.87e-18
EX_dolichol_L[e]	0.00865665	0.0681668	0	0	0.00854331	0.0696938	9.87e-18	9.87e-18	0.986907	0.89269	9.87e-18	9.87e-18
EX_dopa[e]	0	0	0	0	0.223852	3.90218	0	0	987987	9.87e-18	9.87e-18	9.87e-18
EX_dopasf[e]	0	0	0	0	0.302491	5.24778	0	0	987987	9.87e-18	9.87e-18	9.87e-18
EX_drib[e]	0.38864	5.61855	0.262646	2.28446	0.253258	4.49437	0.675807	0.0222479	0.651652	0.0286218	1.03707	0.836519
EX_dsmsterol[e]	0.479794	2.79613	0.135312	1.56719	0.579928	3.87556	0.282021	1.76192e-32	1.2087	0.0153555	0.233326	1.01624e-31
EX_duri[e]	0.0716075	0.893367	0	0	0.0995256	2.90549	9.87e-18	9.87e-18	1.38988	0.290502	9.87e-18	9.87e-18
EX_dxtrn[e]	34.7219	26.6597	168.336	45.995	-13.8604	61.0419	4.84812	0	-0.399184	0	-12.1451	0
EX_eic21114tr[e]	0	0	0.430103	5.73063	0	0	987987	9.87e-18	0	0	987987	9.87e-18
EX_eicostet[e]	0.311426	4.65878	0.353057	4.64079	0.222821	4.2351	1.13368	0.478338	0.715487	0.102074	1.58448	0.0186984
EX_elaid[e]	45.2807	51.2206	53.0136	56.6699	76.0234	69.6843	1.17078	7.26133e-30	1.67894	0	0.697332	4.05258e-179
EX_elaidcrn[e]	2.65879e-09	6.264e-09	7.12416	7.59024	0.0111152	0.0171922	2.67948e+09	0	4.18055e+06	0	640.939	0
EX_etha[e]	-251.788	114.851	-25.8002	117.63	-137.377	149.324	0.102468	0	0.545606	0	0.187805	0
EX_ethamp[e]	248.451	134.002	-392.886	115.339	246.894	148.638	-1.58134	0	0.993732	0.366932	-1.59131	0
EX_ethmalac[e]	19.369	20.2551	4.75175	14.9926	15.8152	25.347	0.245328	0	0.816521	9.28427e-37	0.300455	0
EX_fad[e]	998.336	10.429	996.867	13.0006	998.413	11.2443	0.998529	3.59274e-23	1.00008	0.562869	0.998452	1.81798e-24
EX_fald[e]	0.55956	6.65006	0.396701	5.24245	0.189644	4.06512	0.708951	0.0322329	0.338917	3.1541e-08	2.09181	0.000370447
EX_fdp[e]	0.312115	4.67962	0.505136	6.28031	0.27055	5.05513	1.61843	0.00543868	0.86683	0.484098	1.86707	0.000916464
EX_fe2[e]	-24.0771	26.8265	15.7488	27.824	-48.8984	20.9485	-0.654101	0	2.03091	0	-0.322073	0
EX_fe3[e]	27.4531	16.7001	983.438	28.4867	48.8727	18.2897	35.8225	0	1.78023	0	20.1224	0
EX_fmn[e]	1.00966	7.48859	2.42699	10.91	1.19118	9.58295	2.40377	1.23815e-33	1.17978	0.0840029	2.03747	4.50743e-22
EX_fol[e]	-0.00204275	5.55218e-05	496.785	133.804	4.32735e-05	2.65189e-05	-243194	0	-0.0211839	0	1.14801e+07	0
EX_for[e]	52.6903	38.6757	8.28191	18.5218	76.7279	57.1887	0.157181	0	1.45621	0	0.107939	0
EX_fru[e]	0.624918	6.48515	1.11426	9.26354	0.595308	7.24059	1.78304	1.02289e-06	0.952618	0.723977	1.87173	4.83538e-07
EX_fuc13galacglcgal14acglcgalgluside_hs[e]	0.200859	2.37024	0.387211	3.45899	0	0	1.92778	5.12857e-07	9.87e-18	9.87e-18	987987	9.87e-18
EX_fucacngal14acglcgalgluside_hs[e]	0.569	4.90728	0	0	0	0	9.87e-18	9.87e-18	9.87e-18	9.87e-18	0	0
EX_fucacngalacglcgalgluside_hs[e]	0.174875	1.60841	0	0	0	0	9.87e-18	9.87e-18	9.87e-18	9.87e-18	0	0
EX_fum[e]	-4.9516e-05	6.18236e-06	0.000139381	3.16129e-05	1.40545	0.26265	-2.81486	0	-28383.7	0	9.91717e-05	0
EX_g3pc[e]	0.280366	5.29342	0.336703	3.63107	0.228499	4.70201	1.20094	0.329924	0.815005	0.394641	1.47354	0.0411989
EX_gal[e]	0.133818	2.98626	0.309327	4.49119	0.134572	3.1463	2.31156	0.000233522	1.00564	0.983903	2.2986	0.00026506
EX_galgalgalthcrm_hs[e]	0.0858618	0.991247	0	0	0.0704624	0.896989	9.87e-18	9.87e-18	0.820648	0.180807	9.87e-18	9.87e-18
EX_galgluside_hs[e]	0.227076	3.98699	0.227804	3.76362	0	0	1.0032	0.988159	9.87e-18	9.87e-18	987987	9.87e-18
EX_galt[e]	0.465225	6.21215	0.511357	5.83723	0.434758	5.75266	1.09916	0.545065	0.934512	0.675973	1.17619	0.290313
EX_gbside_hs[e]	0.106605	2.1371	0	0	0.110869	2.10139	9.87e-18	9.87e-18	1.04	0.868811	9.87e-18	9.87e-18
EX_gca3s[e]	0	0	0	0	0.374674	5.86812	0	0	987987	9.87e-18	9.87e-18	9.87e-18
EX_gcdca3s[e]	0	0	0	0	0.263423	5.18131	0	0	987987	9.87e-18	9.87e-18	9.87e-18
EX_gchola[e]	999.69	5.35412	667.945	138.163	531.676	161.232	0.668152	0	0.531841	0	1.2563	0
EX_gd1b2_hs[e]	0.114806	1.28314	0	0	0.114501	1.3139	9.87e-18	9.87e-18	0.997343	0.984626	9.87e-18	9.87e-18
EX_gd1b_hs[e]	0	0	0	0	0.0492191	1.12672	0	0	987987	9.87e-18	9.87e-18	9.87e-18
EX_gd1c_hs[e]	0	0	0	0	0.0351628	1.09742	0	0	987987	9.87e-18	9.87e-18	9.87e-18
EX_glc_D[e]	-0.266415	0.0983819	-0.479331	0.052514	-0.648411	0.0291468	1.79919	0	2.43384	0	0.73924	0
EX_glcn[e]	-144.619	142.899	565.529	143.82	470.473	142.134	-3.91047	0	-3.25318	0	1.20204	0
EX_glcr[e]	0.377146	5.11808	0.439127	5.77345	0.320949	5.39743	1.16434	0.366836	0.850995	0.380829	1.36821	0.0901085
EX_glcur[e]	0.316189	4.71326	1.05514	8.00941	0.726984	6.58834	3.33704	2.10576e-19	2.2992	4.50964e-09	1.45139	0.0003157
EX_gln_L[e]	0.436377	0.00518924	0.907895	0.0763752	8.14855	0.817879	2.08053	0	18.6732	0	0.111418	0
EX_glu_L[e]	0.00507722	0.000560211	0.0078285	0.00115555	-0.00783133	0.00180305	1.54189	0	-1.54245	0	-0.999638	0
EX_gluala[e]	343.462	135.876	48.7365	55.346	382.455	140.58	0.141898	0	1.11353	2.62397e-117	0.127431	0
EX_gluside_hs[e]	0.167647	3.42457	0.15849	3.30005	0.172193	3.78481	0.945378	0.829417	1.02712	0.917743	0.920417	0.758736
EX_glutcon[e]	0.808648	7.8822	0	0	0.749498	7.98724	9.87e-18	9.87e-18	0.926853	0.540751	9.87e-18	9.87e-18
EX_glx[e]	0.713082	6.44569	0.428234	4.86591	0.698455	8.23318	0.600539	8.74488e-05	0.979487	0.871335	0.613116	0.001677
EX_gly[e]	671.689	140.251	643.536	133.18	976.279	41.6103	0.958087	2.67235e-59	1.45347	0	0.659173	0
EX_glyald[e]	123.792	69.6197	13.5946	31.0364	97.8916	49.0626	0.109818	0	0.790773	1.34677e-268	0.138874	0
EX_glyb[e]	1.9908	11.071	115.843	119.697	13.9737	28.4735	58.1894	0	7.01914	0	8.2901	0
EX_glyc2p[e]	8.12456e-05	1.36534e-06	-13.8712	0.141847	-0.0999401	0.000739545	-170731	0	-1230.1	0	138.795	0
EX_glyc3p[e]	1.73885	10.1927	21.7762	36.9623	14.369	29.2015	12.5233	0	8.26355	0	1.51549	1.95119e-71
EX_glyc[e]	-230.013	119.141	-254.383	121.171	-111.828	89.3641	1.10595	8.23707e-58	0.48618	0	2.27477	0
EX_glyc_R[e]	-99.2879	6.10458	-0.0420451	0.00037212	-99.4154	8.78023	0.000423466	0	1.00128	0.167813	0.000422923	0
EX_glyclt[e]	0.43132	5.08799	1.06255	8.11956	0.6691	7.74688	2.46349	8.96696e-14	1.55128	0.00302417	1.58803	7.17022e-05
EX_glypro[e]	922.102	82.3214	967.24	51.7386	548.47	159.452	1.04895	0	0.594804	0	1.76353	0
EX_gm1_hs[e]	0	0	0	0	0.0733156	1.61687	0	0	987987	9.87e-18	9.87e-18	9.87e-18
EX_gp1c_hs[e]	0	0	0	0	0.0745808	0.910444	0	0	987987	9.87e-18	9.87e-18	9.87e-18
EX_gp1calpha_hs[e]	0	0	0	0	0.0426566	0.592749	0	0	987987	9.87e-18	9.87e-18	9.87e-18
EX_gpi_sig[e]	1.55701	6.30354	1.72561	6.70453	1.33617	6.20239	1.10828	0.0398782	0.858168	0.00374964	1.29145	1.34031e-06
EX_gq1b_hs[e]	0	0	0	0	0.0280859	0.677772	0	0	987987	9.87e-18	9.87e-18	9.87e-18
EX_gq1balpha_hs[e]	0.161838	1.52292	0.136555	1.16283	0.128997	1.45515	0.843775	0.142045	0.797078	0.0702488	1.05859	0.648901
EX_gsn[e]	-0.000765326	1.47026e-05	-44.0285	38.1549	-0.000178913	6.44193e-05	57529.1	0	0.233773	0	246089	0
EX_gt1a_hs[e]	0	0	0	0	0.0574675	1.08925	0	0	987987	9.87e-18	9.87e-18	9.87e-18
EX_gthox[e]	0.000207249	3.78469e-06	7.26531	13.8804	0	0	35055.9	0	9.87e-18	9.87e-18	987987	9.87e-18
EX_gthrd[e]	9.89267	23.1979	211.253	124.774	119.396	81.755	21.3545	0	12.0692	0	1.76934	0
EX_gua[e]	0.000109041	3.49673e-05	409.711	122.99	-6.31331e-05	1.41734e-05	3.75739e+06	0	-0.578982	0	-6.48964e+06	0
EX_gudac[e]	0.329851	4.07715	-948.593	52.8273	-968.639	41.6003	-2875.82	0	-2936.59	0	0.979305	8.47446e-248
EX_gudca3s[e]	0	0	0	0	0.559706	7.38451	0	0	987987	9.87e-18	9.87e-18	9.87e-18
EX_h2o2[e]	41.2671	49.3266	73.2919	66.9045	0.426646	4.92265	1.77604	0	0.0103387	0	171.786	0
EX_h2o[e]	268.806	148.119	727.405	151.374	511.727	167.341	2.70606	0	1.90371	0	1.42147	0
EX_hLkynr[e]	0	0	0	0	0.309794	5.19772	0	0	987987	9.87e-18	9.87e-18	9.87e-18
EX_h[e]	410.147	159.664	984.518	35.9691	982.476	40.6788	2.4004	0	2.39542	0	1.00208	2.28141e-05
EX_ha[e]	0.095825	1.85218	0.105611	1.86863	0.179655	2.72919	1.10212	0.676939	1.87483	0.00329843	0.587851	0.0124252
EX_ha_pre1[e]	0.232641	3.97502	0.351512	4.99565	0	0	1.51096	0.0359906	9.87e-18	9.87e-18	987987	9.87e-18
EX_hco3[e]	29.3423	41.2817	501.556	143.296	254.254	124.792	17.0933	0	8.66511	0	1.97265	0
EX_hcys_L[e]	0.279338	4.5739	0.297835	4.98186	0.364984	4.99558	1.06622	0.758867	1.3066	0.142589	0.816023	0.281852
EX_hdca[e]	717.115	138.501	0.000818815	0.000355221	481.419	164.641	1.14182e-06	0	0.671327	0	1.70084e-06	0
EX_hdcea[e]	-169.492	97.2748	-1.79761	14.2312	-39.8512	40.2854	0.0106059	0	0.235122	0	0.045108	0
EX_hdcecrn[e]	2.0829e-11	7.94276e-10	0.131291	1.03481	0.000221811	0.00249878	6.30328e+09	6.18992e-48	1.06491e+07	2.22723e-24	591.906	1.06482e-49
EX_hdd2crn[e]	7.23479e-11	6.84322e-10	0.047301	0.55826	5.72172e-05	0.00125553	6.538e+08	2.3489e-22	790862	1.65464e-07	826.692	3.59974e-23
EX_hexc[e]	0.886047	7.55008	7.23839	21.1114	75.0658	68.7799	8.16931	4.13444e-225	84.7199	0	0.0964273	0
EX_hexdeceeth[e]	0.25457	4.34772	0	0	0	0	9.87e-18	9.87e-18	9.87e-18	9.87e-18	0	0
EX_hexdiac[e]	0.689339	6.9493	0	0	0.609869	7.64567	9.87e-18	9.87e-18	0.884716	0.372487	9.87e-18	9.87e-18
EX_hexdtr[e]	0	0	0	0	0.542619	7.17629	0	0	987987	9.87e-18	9.87e-18	9.87e-18
EX_hexgly[e]	0.563532	6.65409	7.46524	26.599	0	0	13.2472	7.32829e-180	9.87e-18	9.87e-18	987987	9.87e-18
EX_hgentis[e]	0	0	0	0	0.392794	6.11591	0	0	987987	9.87e-18	9.87e-18	9.87e-18
EX_his_L[e]	0.167464	0.0891572	-0.0109937	0.000405429	-0.127102	0.0436414	-0.065648	0	-0.75898	0	0.0864951	0
EX_hista[e]	26.9627	42.9788	0	0	3.50884	17.1052	9.87e-18	9.87e-18	0.130137	0	9.87e-18	9.87e-18
EX_hmcarn[e]	0.392892	5.62633	0.402767	5.96451	0.365021	5.83674	1.02513	0.892554	0.929062	0.690001	1.10341	0.608751
EX_hmcr[e]	0.70996	5.68205	0.546439	6.74283	0.363889	5.96447	0.769676	0.0370062	0.512548	1.10325e-06	1.50167	0.0212863
EX_homoval[e]	1.92402	12.0499	0.524191	6.36823	0.553757	6.52177	0.272446	9.21816e-30	0.287812	2.0935e-31	0.946608	0.714002
EX_hretn[e]	0.306082	4.72381	0.380291	5.50616	0.325398	5.57506	1.24245	0.250155	1.06311	0.759393	1.1687	0.428448
EX_hspg[e]	0.0548599	0.379097	0.0545804	0.389818	0.0506899	0.369114	0.994905	0.954061	0.923988	0.360222	1.07675	0.411602
EX_hxa[e]	0.297585	4.03687	0.411496	5.79811	0.265753	4.82005	1.38278	0.0685309	0.893033	0.557505	1.54841	0.0278182
EX_hxan[e]	0.613555	5.79293	0.00397195	0.000303844	1.73082	10.0564	0.00647367	1.51621e-30	2.82097	1.20697e-28	0.00229484	4.32168e-78
EX_hxcoa[e]	96.953	60.5062	-19.6103	47.3201	9.5544	57.0479	-0.202266	0	0.0985467	0	-2.05249	0
EX_hyochol[e]	0	0	0	0	2.8489	12.756	0	0	987987	9.87e-18	9.87e-18	9.87e-18
EX_icit[e]	-99.6694	5.12831	-0.041199	0.000544855	-99.7753	4.64365	0.000413356	0	1.00106	0.0754275	0.000412918	0
EX_idour[e]	0.297432	1.51846	0.343957	1.67055	0.288627	1.59397	1.15642	0.020694	0.970395	0.64266	1.1917	0.00664635
EX_ile_L[e]	-0.00793194	0.000121574	-0.0873335	0.0028448	-0.00794634	8.01145e-05	11.0104	0	1.00182	1.19547e-30	10.9904	0
EX_im4ac[e]	0.60165	7.27108	0	0	0.402045	6.09987	9.87e-18	9.87e-18	0.668237	0.0144802	9.87e-18	9.87e-18
EX_imp[e]	0.000414395	3.44248e-05	-1.18571e-05	2.13965e-07	-0.998565	0.0118548	-0.0286129	0	-2409.69	0	1.18741e-05	0
EX_ind3ac[e]	0	0	0	0	0.697294	8.12018	0	0	987987	9.87e-18	9.87e-18	9.87e-18
EX_inost[e]	30.0695	44.4753	8.87732	23.3907	1.72243	10.5204	0.295227	0	0.0572815	0	5.15396	1.71493e-224
EX_ins[e]	94.1789	69.4464	18.4876	26.8417	181.634	104.787	0.196303	0	1.92861	0	0.101785	0
EX_ivcrn[e]	9.7466e-11	1.4471e-09	0.294729	1.55081	0.000265102	0.0024954	3.02392e+09	1.01575e-104	2.71994e+06	3.57288e-34	1111.76	8.30486e-109
EX_k[e]	-0.00731905	0.0109354	-0.0127757	0.013723	-0.0110342	0.0135908	1.74554	1.99459e-262	1.5076	7.6848e-133	1.15783	2.21058e-24
EX_kdn[e]	0.719831	7.7744	0.645375	6.96735	0.579542	7.90947	0.896565	0.425674	0.805108	0.142156	1.1136	0.481948
EX_kynate[e]	0	0	0.405249	5.54187	0	0	987987	9.87e-18	0	0	987987	9.87e-18
EX_lac_D[e]	327.467	128.392	900.757	80.3929	789.927	119.289	2.75068	0	2.41223	0	1.1403	0
EX_lac_L[e]	0.274738	0.0102386	2.04708	0.175689	1.29552	0.0480046	7.45104	0	4.71549	0	1.58012	0
EX_lanost[e]	0.243412	2.40359	0.287842	2.57958	0.20341	2.25514	1.18253	0.157424	0.835664	0.15869	1.41508	0.00511851
EX_lca3g[e]	0	0	0	0	0.27705	4.75694	0	0	987987	9.87e-18	9.87e-18	9.87e-18
EX_lca3s[e]	0	0	0	0	0.414346	6.17359	0	0	987987	9.87e-18	9.87e-18	9.87e-18
EX_lcts[e]	0.326924	3.66724	0.534378	4.60805	0.360478	4.07973	1.63456	7.28318e-05	1.10263	0.478252	1.48241	0.0013341
EX_leu_L[e]	-0.00849921	0.000132076	-0.00851393	7.37034e-05	-0.00851998	4.47273e-05	1.00173	6.29953e-27	1.00244	1.13244e-67	0.999289	6.97569e-16
EX_leuktrA4[e]	13.0824	31.1118	2.52072	11.9815	40.5314	57.0303	0.19268	7.77538e-260	3.09816	0	0.0621917	0
EX_leuktrB4[e]	90.2969	84.7126	347.454	143.242	82.71	84.2633	3.8479	0	0.915979	1.75589e-13	4.20087	0
EX_leuktrB4wcooh[e]	1.99367	12.954	1.00727	8.50935	1.06287	9.8557	0.505235	1.72426e-12	0.533121	2.88294e-11	0.947693	0.630957
EX_leuktrB4woh[e]	0.621153	7.04654	1.8004	12.3216	8.26076	21.0831	2.89848	4.68444e-21	13.2991	0	0.217946	4.45694e-187
EX_leuktrC4[e]	11.0044	25.3636	14.5318	32.3367	2.85283	12.6646	1.32055	4.39675e-22	0.259246	3.33428e-242	5.09381	0
EX_leuktrD4[e]	0.27163	3.9324	23.0227	37.176	3.36534	13.1388	84.7574	0	12.3894	9.03233e-147	6.84112	0
EX_leuktrE4[e]	0.213198	4.23301	0.155616	3.34274	0.180104	4.14994	0.729913	0.23451	0.844774	0.516945	0.864033	0.605978
EX_leuktrF4[e]	0	0	0.130665	3.08341	0.100377	3.00197	987987	9.87e-18	987987	9.87e-18	1.30174	0.425663
EX_leuleu[e]	547.469	10.4247	482.469	26.8454	548.157	9.30957	0.881272	0	1.00126	1.08562e-08	0.880166	0
[truncated: 5,479 more rows]

## Sheet: Relaxed_rxn_lists
KAS8'	-3.78199	1000	Reactions relaxed E to O		Reactions relaxed towards the flux of model O									Result
r0797'	0	0.0994407
RE0344C'	-459.147	0
RE0577C'	-1.09265e-05	0
RE0578C'	-29.4086	0
RE1845C'	-0.0994419	0
3SALACBOXL'	-11.818	0	Reactions relaxed A to O
CBPPer'	-31.8996	1000
GGNG'	-0.089751	1000
GLBRAN'	-0.089751	1000
GLGNS1'	-0.089751	1000
KAS8'	-1.16282e-05	1000
LCYSTCBOXL'	-0.00113318	1000
LPS3e'	-1.03705e-05	0
NDP7er'	-51.3573	1000
PCHOL2LINL_HSPLA2'	-1.21774e-05	0
PE203_HSPLA2'	-1.1235e-05	0
r0060'	0	7.81682
IDL_HSSYN'	-2.50925	1000
IDL_HSDEG'	-2.50925	1000
HMR_3422'	-1.11192e-05	1000
HMR_6647'	0	90.5495

## Sheet: Rxns_addedorremoved_from_R3D
Reactions added to Recon3D (28) [Method]	Formulas	Reactions removed from Recon3D (4420)	Formulas	Reactions added to Recon3DModel (104)	Formulas	Reactions removed from Recon3DModel (1553)	Formulas
'13HODENADor'	'nad[c] + 13HODE[c] <=> h[c] + nadh[c] + 13oxoODE[c] '	'12HTACRhr'	'o2[r] + h[r] + nadph[r] + tacr[r] -> h2o[r] + nadp[r] + 12htacr[r] '	'13HODENADor'	'nad[c] + 13HODE[c] <=> h[c] + nadh[c] + 13oxoODE[c] '	'12HTACRhr'	'o2[r] + h[r] + nadph[r] + tacr[r] -> h2o[r] + nadp[r] + 12htacr[r] '
'13HODErxn1'	'C04717[c] <=> 13HODE[c] '	'12HTACRitr'	'12htacr[r] <=> 12htacr[c] '	'13HODErxn1'	'C04717[c] <=> 13HODE[c] '	'12HTACRitr'	'12htacr[r] <=> 12htacr[c] '
'13HODEt1'	'13oxoODE[c] <=> 13oxoODE[e] '	'12HTACRtep'	'12htacr[c] <=> 12htacr[e] '	'13HODEt1'	'13oxoODE[c] <=> 13oxoODE[e] '	'12HTACRtep'	'12htacr[c] <=> 12htacr[e] '
'13oODEt1'	'13HODE[c] <=> 13HODE[e] '	'12HTACRtu'	'h2o[c] + atp[c] + 12htacr[c] -> h[c] + adp[c] + pi[c] + 12htacr[e] '	'13oODEt1'	'13HODE[c] <=> 13HODE[e] '	'12HTACRtu'	'h2o[c] + atp[c] + 12htacr[c] -> h[c] + adp[c] + pi[c] + 12htacr[e] '
'14HDoHEte'	'14HDoHE[c] <=> 14HDoHE[e] '	'1331TAALThr'	'ahcys[r] + h[r] + 13dmt[r] -> amet[r] + 1331tacr[r] '	'14HDoHEte'	'14HDoHE[c] <=> 14HDoHE[e] '	'1331TAALThr'	'ahcys[r] + h[r] + 13dmt[r] -> amet[r] + 1331tacr[r] '
'15HETEt1'	'15HETE[c] <=> 15HETE[e] '	'1331TACRhr'	'ahcys[r] + h[r] + 31dmt[r] -> amet[r] + 1331tacr[r] '	'15HETEt1'	'15HETE[c] <=> 15HETE[e] '	'1331TACRhr'	'ahcys[r] + h[r] + 31dmt[r] -> amet[r] + 1331tacr[r] '
'5mtpt'	'5mtp[c] -> 5mtp[e] '	'1331TACRteb'	'h2o[c] + atp[c] + 1331tacr[c] -> h[c] + adp[c] + pi[c] + 1331tacr[e] '	'5mtpt'	'5mtp[c] -> 5mtp[e] '	'1331TACRteb'	'h2o[c] + atp[c] + 1331tacr[c] -> h[c] + adp[c] + pi[c] + 1331tacr[e] '
'ACSRTN5HTP'	'amet[c] + 5htrp[c] -> h[c] + ahcys[c] + 5mtp[c] '	'1331TACRtev'	'1331tacr[c] -> 1331tacr[e] '	'ACSRTN5HTP'	'amet[c] + 5htrp[c] -> h[c] + ahcys[c] + 5mtp[c] '	'1331TACRtev'	'1331tacr[c] -> 1331tacr[e] '
'ALOX15PtpT'	'15HPET[c] + gthrd[c] <=> h2o[c] + gthox[c] + 15HETE[c] '	'13DMThr'	'ahcys[r] + h[r] + tacr[r] -> amet[r] + 13dmt[r] '	'AG13T10g'	'uacgam[g] + ksi_pre18[g] -> h[g] + udp[g] + ksi_pre19[g] '	'13DMThr'	'ahcys[r] + h[r] + tacr[r] -> amet[r] + 13dmt[r] '
'CE0347te'	'CE0347[c] <=> CE0347[e] '	'13DMTitr'	'13dmt[r] <=> 13dmt[c] '	'AG13T11g'	'uacgam[g] + ksi_pre21[g] -> h[g] + udp[g] + ksi_pre22[g] '	'13DMTitr'	'13dmt[r] <=> 13dmt[c] '
'CE6232te'	'CE6232[c] -> CE6232[e] '	'13DMTtep'	'13dmt[c] <=> 13dmt[e] '	'AG13T12g'	'uacgam[g] + ksi_pre24[g] -> h[g] + udp[g] + ksi_pre25[g] '	'13DMTtep'	'13dmt[c] <=> 13dmt[e] '
'CE6234te'	'CE6234[c] -> CE6234[e] '	'13DMTtu'	'h2o[c] + atp[c] + 13dmt[c] -> h[c] + adp[c] + pi[c] + 13dmt[e] '	'AG13T13g'	'uacgam[g] + ksi_pre27[g] -> h[g] + udp[g] + ksi_pre28[g] '	'13DMTtu'	'h2o[c] + atp[c] + 13dmt[c] -> h[c] + adp[c] + pi[c] + 13dmt[e] '
'CE7088te'	'CE7088[c] -> CE7088[e] '	'13HTACRitr'	'1331tacr[r] <=> 1331tacr[c] '	'AG13T14g'	'uacgam[g] + ksi_pre30[g] -> h[g] + udp[g] + ksi_pre31[g] '	'13HTACRitr'	'1331tacr[r] <=> 1331tacr[c] '
'DHCRMte'	'dhcrm_hs[c] <=> dhcrm_hs[e] '	'14HMDZALThr'	'o2[r] + h[r] + nadph[r] + 4ohmdz[r] -> h2o[r] + nadp[r] + 14hmdz[r] '	'AG13T15g'	'uacgam[g] + ksi_pre33[g] -> h[g] + udp[g] + ksi_pre34[g] '	'14HMDZALThr'	'o2[r] + h[r] + nadph[r] + 4ohmdz[r] -> h2o[r] + nadp[r] + 14hmdz[r] '
'EX_13HODE'	'13HODE[e] <=> '	'14HMDZhr'	'o2[r] + h[r] + nadph[r] + 1ohmdz[r] -> h2o[r] + nadp[r] + 14hmdz[r] '	'AG13T4g'	'uacgam[g] + ksi_pre1[g] -> h[g] + udp[g] + ksi_pre2[g] '	'14HMDZhr'	'o2[r] + h[r] + nadph[r] + 1ohmdz[r] -> h2o[r] + nadp[r] + 14hmdz[r] '
'EX_13oODE'	'13oxoODE[e] <=> '	'14HMDZitr'	'14hmdz[r] <=> 14hmdz[c] '	'AG13T5g'	'uacgam[g] + ksi_pre3[g] -> h[g] + udp[g] + ksi_pre4[g] '	'14HMDZitr'	'14hmdz[r] <=> 14hmdz[c] '
'EX_14HDoHE[e]'	'14HDoHE[e] <=> '	'14MDZtev'	'14hmdz[c] <=> 14hmdz[e] '	'AG13T6g'	'uacgam[g] + ksi_pre6[g] -> h[g] + udp[g] + ksi_pre7[g] '	'14MDZtev'	'14hmdz[c] <=> 14hmdz[e] '
'EX_15HETE'	'15HETE[e] <=> '	'1513DTACRhr'	'ahcys[r] + h[r] + 13dmt[r] -> amet[r] + 1513tacr[r] '	'AG13T7g'	'uacgam[g] + ksi_pre9[g] -> h[g] + udp[g] + ksi_pre10[g] '	'1513DTACRhr'	'ahcys[r] + h[r] + 13dmt[r] -> amet[r] + 1513tacr[r] '
'EX_5mtp[e]'	'5mtp[e] <=> '	'1513DTALThr'	'ahcys[r] + h[r] + 15dmt[r] -> amet[r] + 1513tacr[r] '	'AG13T8g'	'uacgam[g] + ksi_pre12[g] -> h[g] + udp[g] + ksi_pre13[g] '	'1513DTALThr'	'ahcys[r] + h[r] + 15dmt[r] -> amet[r] + 1513tacr[r] '
'EX_CE0347[e]'	'CE0347[e] <=> '	'1513TACRitr'	'1513tacr[r] <=> 1513tacr[c] '	'AG13T9g'	'uacgam[g] + ksi_pre15[g] -> h[g] + udp[g] + ksi_pre16[g] '	'1513TACRitr'	'1513tacr[r] <=> 1513tacr[c] '
'EX_CE6232[e]'	'CE6232[e] <=> '	'1513TACRtep'	'1513tacr[c] <=> 1513tacr[e] '	'ALOX15PtpT'	'15HPET[c] + gthrd[c] <=> h2o[c] + gthox[c] + 15HETE[c] '	'1513TACRtep'	'1513tacr[c] <=> 1513tacr[e] '
'EX_CE6234[e]'	'CE6234[e] <=> '	'1513TACRtu'	'h2o[c] + atp[c] + 1513tacr[c] -> h[c] + adp[c] + pi[c] + 1513tacr[e] '	'Asn_X_Ser_Thrtr'	'Asn_X_Ser_Thr[r] <=> Asn_X_Ser_Thr[l] '	'1513TACRtu'	'h2o[c] + atp[c] + 1513tacr[c] -> h[c] + adp[c] + pi[c] + 1513tacr[e] '
'EX_CE7088[e]'	'CE7088[e] <=> '	'1531TACRhr'	'ahcys[r] + h[r] + 15dmt[r] -> amet[r] + 1531tacr[r] '	'BDMT_L'	'0.1 chito2pdol_L[c] + gdpmann[c] -> h[c] + gdp[c] + 0.1 mpdol_L[c] '	'1531TACRhr'	'ahcys[r] + h[r] + 15dmt[r] -> amet[r] + 1531tacr[r] '
'EX_dhcrm[e]'	'dhcrm_hs[e] <=> '	'1531TACRitr'	'1531tacr[r] <=> 1531tacr[c] '	'CE0347te'	'CE0347[c] <=> CE0347[e] '	'1531TACRitr'	'1531tacr[r] <=> 1531tacr[c] '
'EX_wooh[e]'	'wooh[e] <=> '	'1531TACRteb'	'h2o[c] + atp[c] + 1531tacr[c] -> h[c] + adp[c] + pi[c] + 1531tacr[e] '	'CE6232te'	'CE6232[c] -> CE6232[e] '	'1531TACRteb'	'h2o[c] + atp[c] + 1531tacr[c] -> h[c] + adp[c] + pi[c] + 1531tacr[e] '
'TRPO2inflam'	'o2s[c] + trp_L[c] -> wooh[c] '	'1531TACRtev'	'1531tacr[c] -> 1531tacr[e] '	'CE6234te'	'CE6234[c] -> CE6234[e] '	'1531TACRtev'	'1531tacr[c] -> 1531tacr[e] '
'autoOXcrvnc'	'crvnc[c] -> 14HDoHE[c] '	'1531TALThr'	'ahcys[r] + h[r] + 31dmt[r] -> amet[r] + 1531tacr[r] '	'CE7088te'	'CE7088[c] -> CE7088[e] '	'1531TALThr'	'ahcys[r] + h[r] + 31dmt[r] -> amet[r] + 1531tacr[r] '
'wooht'	'wooh[c] -> wooh[e] '	'15DMThr'	'ahcys[r] + h[r] + tacr[r] -> amet[r] + 15dmt[r] '	'DHCRMte'	'dhcrm_hs[c] <=> dhcrm_hs[e] '	'15DMThr'	'ahcys[r] + h[r] + tacr[r] -> amet[r] + 15dmt[r] '
		'15DMTitr'	'15dmt[r] <=> 15dmt[c] '	'DOLASNT_Ler'	'Asn_X_Ser_Thr[r] + 0.1 g3m8mpdol_L[r] -> h[r] + 0.1 doldp_L[r] + g3m8masn[r] '	'15DMTitr'	'15dmt[r] <=> 15dmt[c] '
		'15DMTtep'	'15dmt[c] <=> 15dmt[e] '	'DOLDPP_Ler'	'h2o[r] + 0.1 doldp_L[r] -> h[r] + 0.1 dolp_L[r] + pi[r] '	'15DMTtep'	'15dmt[c] <=> 15dmt[e] '
		'15DMTtu'	'h2o[c] + atp[c] + 15dmt[c] -> h[c] + adp[c] + pi[c] + 15dmt[e] '	'DOLMANP_Lter'	'0.1 dolmanp_L[c] -> 0.1 dolmanp_L[r] '	'15DMTtu'	'h2o[c] + atp[c] + 15dmt[c] -> h[c] + adp[c] + pi[c] + 15dmt[e] '
		'1A25DHVITD3t2e'	'1a25dhvitd3[c] -> 1a25dhvitd3[e] '	'DOLPGT1_Ler'	'0.1 dolglcp_L[r] + 0.1 g1m8mpdol_L[r] -> h[r] + 0.1 dolp_L[r] + 0.1 g2m8mpdol_L[r] '	'1HIBUPGLUC_Sthv'	'1hibupglu_S[c] <=> 1hibupglu_S[e] '
		'1HIBUPGLUC_Sthv'	'1hibupglu_S[c] <=> 1hibupglu_S[e] '	'DOLPGT2_Ler'	'0.1 dolglcp_L[r] + 0.1 g2m8mpdol_L[r] -> h[r] + 0.1 dolp_L[r] + 0.1 g3m8mpdol_L[r] '	'1HIBUPGLUitr'	'1hibupglu_S[r] <=> 1hibupglu_S[c] '
		'1HIBUPGLUitr'	'1hibupglu_S[r] <=> 1hibupglu_S[c] '	'EX_13HODE'	'13HODE[e] <=> '	'1HIBUP_SGLUhep'	'udpglcur[r] + 1hibup_S[r] -> udp[r] + 1hibupglu_S[r] '
		'1HIBUP_SGLUhep'	'udpglcur[r] + 1hibup_S[r] -> udp[r] + 1hibupglu_S[r] '	'EX_13oODE'	'13oxoODE[e] <=> '	'1HIBUP_Sitr'	'1hibup_S[r] <=> 1hibup_S[c] '
		'1HIBUP_Sitr'	'1hibup_S[r] <=> 1hibup_S[c] '	'EX_14HDoHE[e]'	'14HDoHE[e] <=> '	'1HIBUP_Sthv'	'1hibup_S[c] <=> 1hibup_S[e] '
		'1HIBUP_Sthv'	'1hibup_S[c] <=> 1hibup_S[e] '	'EX_15HETE'	'15HETE[e] <=> '	'1HMDGLUChr'	'udpglcur[r] + 1ohmdz[r] -> h[r] + udp[r] + 1hmdgluc[r] '
		'1HMDGLUChr'	'udpglcur[r] + 1ohmdz[r] -> h[r] + udp[r] + 1hmdgluc[r] '	'EX_5mtp[e]'	'5mtp[e] <=> '	'1HMDGLUCitr'	'1hmdgluc[r] <=> 1hmdgluc[c] '
		'1HMDGLUCitr'	'1hmdgluc[r] <=> 1hmdgluc[c] '	'EX_CE0347[e]'	'CE0347[e] <=> '	'1HMDZGLUChc'	'1hmdgluc[e] <=> 1hmdgluc[c] '
		'1HMDZGLUChc'	'1hmdgluc[e] <=> 1hmdgluc[c] '	'EX_CE6232[e]'	'CE6232[e] <=> '	'1OHMDZhr'	'o2[r] + h[r] + nadph[r] + mdz[r] -> h2o[r] + nadp[r] + 1ohmdz[r] '
		'1OHMDZhr'	'o2[r] + h[r] + nadph[r] + mdz[r] -> h2o[r] + nadp[r] + 1ohmdz[r] '	'EX_CE6234[e]'	'CE6234[e] <=> '	'1OHMDZitr'	'1ohmdz[r] <=> 1ohmdz[c] '
		'1OHMDZitr'	'1ohmdz[r] <=> 1ohmdz[c] '	'EX_CE7088[e]'	'CE7088[e] <=> '	'1OHMDZtep'	'1ohmdz[c] <=> 1ohmdz[e] '
		'1OHMDZtep'	'1ohmdz[c] <=> 1ohmdz[e] '	'EX_HC02210[e]'	'HC02210[e] <=> '	'24NPHte'	'24nph[e] <=> 24nph[c] '
		'1a_24_25VITD3Hm'	'o2[m] + h[m] + nadph[m] + 2425dhvitd3[m] -> h2o[m] + nadp[m] + 1a2425thvitd3[m] '	'EX_HC02214[e]'	'HC02214[e] <=> '	'2HATVACIDGLUChr'	'udpglcur[r] + 2hatvacid[r] -> udp[r] + 2hatvacidgluc[r] '
		'1a_25VITD3Hm'	'o2[m] + h[m] + nadph[m] + 1a25dhvitd3[m] -> h2o[m] + nadp[m] + 1a2425thvitd3[m] '	'EX_HC02216[e]'	'HC02216[e] <=> '	'2HATVACIDGLUCitr'	'2hatvacidgluc[r] <=> 2hatvacidgluc[c] '
		'24NPHte'	'24nph[e] <=> 24nph[c] '	'EX_dhcrm[e]'	'dhcrm_hs[e] <=> '	'2HATVACIDGLUCteb'	'h2o[c] + atp[c] + 2hatvacidgluc[c] -> h[c] + adp[c] + pi[c] + 2hatvacidgluc[e] '
		'25HVITD2tin'	'25hvitd2[e] -> 25hvitd2[c] '	'EX_wooh[e]'	'wooh[e] <=> '	'2HATVACIDOXDhc'	'o2[r] + h[r] + nadph[r] + atvacid[r] -> h2o[r] + nadp[r] + 2hatvacid[r] '
		'25HVITD2tm'	'25hvitd2[m] -> 25hvitd2[c] '	'F6Tg'	'gdpfuc[g] + n2m2masn[g] -> h[g] + gdp[g] + fn2m2masn[g] '	'2HATVACIDhc'	'h2o[c] + 2hatvlac[c] -> h[c] + 2hatvacid[c] '
		'25HVITD3tin'	'25hvitd3[e] -> 25hvitd3[c] '	'G13MT_L'	'gdpmann[c] + 0.1 mpdol_L[c] -> h[c] + gdp[c] + 0.1 m1mpdol_L[c] '	'2HATVACIDitr'	'2hatvacid[r] <=> 2hatvacid[c] '
		'25HVITD3tm'	'25hvitd3[m] -> 25hvitd3[c] '	'G14T10g'	'udpgal[g] + ksi_pre14[g] -> h[g] + udp[g] + ksi_pre15[g] '	'2HATVACIDteb'	'h2o[c] + atp[c] + 2hatvacid[c] -> h[c] + adp[c] + pi[c] + 2hatvacid[e] '
		'2HATVACIDGLUChr'	'udpglcur[r] + 2hatvacid[r] -> udp[r] + 2hatvacidgluc[r] '	'G14T11g'	'udpgal[g] + ksi_pre17[g] -> h[g] + udp[g] + ksi_pre18[g] '	'2HATVACIDtep'	'2hatvacid[c] <=> 2hatvacid[e] '
		'2HATVACIDGLUCitr'	'2hatvacidgluc[r] <=> 2hatvacidgluc[c] '	'G14T12g'	'udpgal[g] + ksi_pre20[g] -> h[g] + udp[g] + ksi_pre21[g] '	'2HATVACIDthc'	'hco3[c] + 2hatvacid[e] <=> hco3[e] + 2hatvacid[c] '
		'2HATVACIDGLUCteb'	'h2o[c] + atp[c] + 2hatvacidgluc[c] -> h[c] + adp[c] + pi[c] + 2hatvacidgluc[e] '	'G14T13g'	'udpgal[g] + ksi_pre23[g] -> h[g] + udp[g] + ksi_pre24[g] '	'2HATVLACGLUChr'	'udpglcur[r] + 2hatvlac[r] -> h[r] + udp[r] + 2hatvlacgluc[r] '
		'2HATVACIDOXDhc'	'o2[r] + h[r] + nadph[r] + atvacid[r] -> h2o[r] + nadp[r] + 2hatvacid[r] '	'G14T14g'	'udpgal[g] + ksi_pre26[g] -> h[g] + udp[g] + ksi_pre27[g] '	'2HATVLACGLUCitr'	'2hatvlacgluc[r] <=> 2hatvlacgluc[c] '
		'2HATVACIDhc'	'h2o[c] + 2hatvlac[c] -> h[c] + 2hatvacid[c] '	'G14T15g'	'udpgal[g] + ksi_pre29[g] -> h[g] + udp[g] + ksi_pre30[g] '	'2HATVLACGLUCteb'	'h2o[c] + atp[c] + 2hatvlacgluc[c] -> h[c] + adp[c] + pi[c] + 2hatvlacgluc[e] '
		'2HATVACIDitr'	'2hatvacid[r] <=> 2hatvacid[c] '	'G14T16g'	'udpgal[g] + ksi_pre32[g] -> h[g] + udp[g] + ksi_pre33[g] '	'2HATVLACOXDhc'	'o2[r] + h[r] + nadph[r] + atvlac[r] -> h2o[r] + nadp[r] + 2hatvlac[r] '
		'2HATVACIDteb'	'h2o[c] + atp[c] + 2hatvacid[c] -> h[c] + adp[c] + pi[c] + 2hatvacid[e] '	'G14T17g'	'udpgal[g] + ksi_pre35[g] -> h[g] + udp[g] + ksi_pre36[g] '	'2HATVLAChc'	'atp[c] + 2hatvacid[c] -> amp[c] + ppi[c] + 2hatvlac[c] '
		'2HATVACIDtep'	'2hatvacid[c] <=> 2hatvacid[e] '	'G14T6g'	'udpgal[g] + ksi_pre2[g] -> h[g] + udp[g] + ksi_pre3[g] '	'2HATVLACteb'	'h2o[c] + atp[c] + 2hatvlac[c] -> h[c] + adp[c] + pi[c] + 2hatvlac[e] '
		'2HATVACIDthc'	'hco3[c] + 2hatvacid[e] <=> hco3[e] + 2hatvacid[c] '	'G14T7g'	'udpgal[g] + ksi_pre5[g] -> h[g] + udp[g] + ksi_pre6[g] '	'2HATVLACtep'	'2hatvlac[c] <=> 2hatvlac[e] '
		'2HATVLACGLUChr'	'udpglcur[r] + 2hatvlac[r] -> h[r] + udp[r] + 2hatvlacgluc[r] '	'G14T8g'	'udpgal[g] + ksi_pre8[g] -> h[g] + udp[g] + ksi_pre9[g] '	'2HATVLACthc'	'hco3[c] + 2hatvlac[e] <=> hco3[e] + 2hatvlac[c] '
		'2HATVLACGLUCitr'	'2hatvlacgluc[r] <=> 2hatvlacgluc[c] '	'G14T9g'	'udpgal[g] + ksi_pre11[g] -> h[g] + udp[g] + ksi_pre12[g] '	'2HIBUPGLUC_Sitr'	'2hibupglu_S[r] <=> 2hibupglu_S[c] '
		'2HATVLACGLUCteb'	'h2o[c] + atp[c] + 2hatvlacgluc[c] -> h[c] + adp[c] + pi[c] + 2hatvlacgluc[e] '	'G14Tg'	'2 udpgal[g] + fn2m2masn[g] -> 2 h[g] + 2 udp[g] + l2fn2m2masn[g] '	'2HIBUPGLUC_Sthv'	'2hibupglu_S[c] <=> 2hibupglu_S[e] '
		'2HATVLACOXDhc'	'o2[r] + h[r] + nadph[r] + atvlac[r] -> h2o[r] + nadp[r] + 2hatvlac[r] '	'GLCNACPT_L'	'0.1 dolp_L[c] + uacgam[c] -> ump[c] + 0.1 naglc2p_L[c] '	'2HIBUP_Ritr'	'2hibup_R[r] <=> 2hibup_R[c] '
		'2HATVLAChc'	'atp[c] + 2hatvacid[c] -> amp[c] + ppi[c] + 2hatvlac[c] '	'HMR_7265'	'uacgam[c] + naglc2p_L[c] -> udp[c] + chito2pdol_L[c] '	'2HIBUP_Rthv'	'2hibup_R[c] <=> 2hibup_R[e] '
		'2HATVLACteb'	'h2o[c] + atp[c] + 2hatvlac[c] -> h[c] + adp[c] + pi[c] + 2hatvlac[e] '	'HMR_7268'	'gdpmann[c] + m1mpdol_L[c] -> gdp[c] + M01865[c] '	'2HIBUP_SGLUhep'	'udpglcur[r] + 2hibup_S[r] -> udp[r] + 2hibupglu_S[r] '
		'2HATVLACtep'	'2hatvlac[c] <=> 2hatvlac[e] '	'HMR_7269'	'gdpmann[c] + M01865[c] -> gdp[c] + M01895[c] '	'2HIBUP_Sitr'	'2hibup_S[r] <=> 2hibup_S[c] '
		'2HATVLACthc'	'hco3[c] + 2hatvlac[e] <=> hco3[e] + 2hatvlac[c] '	'HMR_7270'	'gdpmann[c] + M01895[c] -> gdp[c] + m4mpdol_L[c] '	'2HIBUP_Sthv'	'2hibup_S[c] <=> 2hibup_S[e] '
		'2HIBUPGLUC_Sitr'	'2hibupglu_S[r] <=> 2hibupglu_S[c] '	'HMR_7271'	'gdpmann[c] + dolp_L[c] -> gdp[c] + dolmanp_L[c] '	'31DMThr'	'ahcys[r] + h[r] + tacr[r] -> amet[r] + 31dmt[r] '
		'2HIBUPGLUC_Sthv'	'2hibupglu_S[c] <=> 2hibupglu_S[e] '	'HMR_7274'	'dolmanp_L[r] + m4mpdol_L[r] -> dolp_L[r] + M01896[r] '	'31DMTitr'	'31dmt[r] <=> 31dmt[c] '
		'2HIBUP_Ritr'	'2hibup_R[r] <=> 2hibup_R[c] '	'HMR_7275'	'dolmanp_L[r] + M01896[r] -> dolp_L[r] + M01897[r] '	'31DMTtep'	'31dmt[c] <=> 31dmt[e] '
		'2HIBUP_Rthv'	'2hibup_R[c] <=> 2hibup_R[e] '	'HMR_7276'	'dolmanp_L[r] + M01897[r] -> dolp_L[r] + M01898[r] '	'31DMTtu'	'h2o[c] + atp[c] + 31dmt[c] -> h[c] + adp[c] + pi[c] + 31dmt[e] '
		'2HIBUP_SGLUhep'	'udpglcur[r] + 2hibup_S[r] -> udp[r] + 2hibupglu_S[r] '	'HMR_7277'	'dolmanp_L[r] + M01898[r] -> dolp_L[r] + M01867[r] '	'35DHPVShc'	'2 o2[r] + h[r] + 2 nadph[r] + pvs[r] -> 2 h2o[r] + 2 nadp[r] + 35dhpvs[r] '
		'2HIBUP_Sitr'	'2hibup_S[r] <=> 2hibup_S[c] '	'HMR_7279'	'dolglcp_L[r] + M01867[r] -> dolp_L[r] + g1m8mpdol_L[r] '	'35DHPVSitr'	'35dhpvs[r] <=> 35dhpvs[c] '
		'2HIBUP_Sthv'	'2hibup_S[c] <=> 2hibup_S[e] '	'KSIt'	'ksi[g] -> ksi[e] '	'35DHPVStep'	'35dhpvs[c] <=> 35dhpvs[e] '
		'2HXIC_Lt1e'	'2hxic_L[e] -> 2hxic_L[c] '	'M1316Mg'	'2 h2o[g] + nm4masn[g] -> 2 man[g] + nm2masn[g] '	'35DHPVSthc'	'hco3[c] + 35dhpvs[e] <=> hco3[e] + 35dhpvs[c] '
		'2HXIC_Lt2e'	'2hxic_L[c] -> 2hxic_L[e] '	'M13N2Tg'	'uacgam[g] + m4masn[g] -> h[g] + udp[g] + nm4masn[g] '	'35DSMVhep'	'o2[r] + h[r] + nadph[r] + smv[r] -> h2o[r] + nadp[r] + 35dsmv[r] '
		'31DMThr'	'ahcys[r] + h[r] + tacr[r] -> amet[r] + 31dmt[r] '	'M16NTg'	'uacgam[g] + nm2masn[g] -> h[g] + udp[g] + n2m2masn[g] '	'35DSMVitr'	'35dsmv[r] <=> 35dsmv[c] '
		'31DMTitr'	'31dmt[r] <=> 31dmt[c] '	'M4MPDOL_Lter'	'm4mpdol_L[c] -> m4mpdol_L[r] '	'35DSMVteb'	'h2o[c] + atp[c] + 35dsmv[c] -> h[c] + adp[c] + pi[c] + 35dsmv[e] '
		'31DMTtep'	'31dmt[c] <=> 31dmt[e] '	'M7MASNBterg'	'm7masnB[r] -> m7masnB[g] '	'3HIBUPGLUC_Sitr'	'3hibupglu_S[r] <=> 3hibupglu_S[c] '
		'31DMTtu'	'h2o[c] + atp[c] + 31dmt[c] -> h[c] + adp[c] + pi[c] + 31dmt[e] '	'MANter'	'man[r] -> man[c] '	'3HIBUPGLUC_Sthv'	'3hibupglu_S[c] <=> 3hibupglu_S[e] '
		'35DHPVShc'	'2 o2[r] + h[r] + 2 nadph[r] + pvs[r] -> 2 h2o[r] + 2 nadp[r] + 35dhpvs[r] '	'MANtg'	'man[g] -> man[c] '	'3HIBUP_Ritr'	'3hibup_R[r] <=> 3hibup_R[c] '
		'35DHPVSitr'	'35dhpvs[r] <=> 35dhpvs[c] '	'MG1er'	'h2o[r] + g3m8masn[r] -> glc_D[r] + g2m8masn[r] '	'3HIBUP_Rthv'	'3hibup_R[c] <=> 3hibup_R[e] '
		'35DHPVStep'	'35dhpvs[c] <=> 35dhpvs[e] '	'MG2er'	'h2o[r] + g2m8masn[r] -> glc_D[r] + g1m8masn[r] '	'3HIBUP_SGLUhep'	'udpglcur[r] + 3hibup_S[r] -> udp[r] + 3hibupglu_S[r] '
		'35DHPVSthc'	'hco3[c] + 35dhpvs[e] <=> hco3[e] + 35dhpvs[c] '	'MG3er'	'h2o[r] + g1m8masn[r] -> glc_D[r] + m8masn[r] '	'3HIBUP_Sitr'	'3hibup_S[r] <=> 3hibup_S[c] '
		'35DSMVhep'	'o2[r] + h[r] + nadph[r] + smv[r] -> h2o[r] + nadp[r] + 35dsmv[r] '	'MM5bg'	'h2o[g] + m5masnB1[g] -> man[g] + m4masn[g] '	'3HIBUP_Sthv'	'3hibup_S[c] <=> 3hibup_S[e] '
		'35DSMVitr'	'35dsmv[r] <=> 35dsmv[c] '	'MM6B1bg'	'h2o[g] + m6masnB2[g] -> m5masnB1[g] + man[g] '	'3HLVSTAChep'	'h2o[c] + 3hlvst[c] -> h[c] + 3hlvstacid[c] '
		'35DSMVteb'	'h2o[c] + atp[c] + 35dsmv[c] -> h[c] + adp[c] + pi[c] + 35dsmv[e] '	'MM7B2g'	'h2o[g] + m7masnB[g] -> m6masnB2[g] + man[g] '	'3HLVSTACtbc'	'h2o[c] + atp[c] + 3hlvstacid[c] -> h[c] + adp[c] + pi[c] + 3hlvstacid[e] '
		'3BCRNtr'	'3bcrn[e] <=> 3bcrn[c] '	'MM8Ber'	'h2o[r] + m8masn[r] -> m7masnB[r] + man[r] '	'3HLVSTitr'	'3hlvst[r] <=> 3hlvst[c] '
		'3DDCRNtr'	'3ddcrn[e] <=> 3ddcrn[c] '	'S23T3g'	'cmpacna[g] + l2fn2m2masn[g] -> h[g] + ksi_pre1[g] + cmp[g] '	'3HPVSCOAhc'	'atp[c] + coa[c] + 3hpvs[c] -> amp[c] + ppi[c] + 3hpvscoa[c] '
		'3DECCRNtr'	'3deccrn[e] <=> 3deccrn[c] '	'S6T10g'	'ksi_pre22[g] + paps[g] -> h[g] + ksi_pre23[g] + pap[g] '	'3HPVSCOAitm'	'3hpvscoa[m] <=> 3hpvscoa[c] '
		'3HCINNMsec'	'3hcinnm[c] -> 3hcinnm[e] '	'S6T11g'	'ksi_pre25[g] + paps[g] -> h[g] + ksi_pre26[g] + pap[g] '	'3HPVSCOAitx'	'3hpvscoa[c] <=> 3hpvscoa[x] '
		'3HCINNMup'	'3hcinnm[e] -> 3hcinnm[c] '	'S6T12g'	'ksi_pre28[g] + paps[g] -> h[g] + ksi_pre29[g] + pap[g] '	'3HPVSTETCOAhcm'	'2 h2o[m] + 2 nad[m] + 2 coa[m] + 2 fad[m] + 3hpvscoa[m] -> o2[m] + 2 h[m] + 2 nadh[m] + 2 accoa[m] + 2 fadh2[m] + 3hpvstetcoa[m] '
		'3HDECECRNtr'	'3hdececrn[e] <=> 3hdececrn[c] '	'S6T13g'	'ksi_pre31[g] + paps[g] -> h[g] + ksi_pre32[g] + pap[g] '	'3HPVSTETCOAhcx'	'2 nad[x] + 2 coa[x] + o2[x] + 2 h2o[x] + 3hpvscoa[x] -> 2 h[x] + 2 nadh[x] + 2 accoa[x] + 2 h2o2[x] + 3hpvstetcoa[x] '
		'3HEXDCRNtr'	'3hexdcrn[e] <=> 3hexdcrn[c] '	'S6T14g'	'ksi_pre34[g] + paps[g] -> h[g] + ksi_pre35[g] + pap[g] '	'3HPVSTETCOAitm'	'3hpvstetcoa[m] <=> 3hpvstetcoa[c] '
		'3HIBUPGLUC_Sitr'	'3hibupglu_S[r] <=> 3hibupglu_S[c] '	'S6T15g'	'ksi_pre36[g] + paps[g] -> h[g] + pap[g] + ksi[g] '	'3HPVSTETCOAitx'	'3hpvstetcoa[x] <=> 3hpvstetcoa[c] '
		'3HIBUPGLUC_Sthv'	'3hibupglu_S[c] <=> 3hibupglu_S[e] '	'S6T4g'	'ksi_pre4[g] + paps[g] -> h[g] + ksi_pre5[g] + pap[g] '	'3HPVSTEThc'	'h2o[c] + 3hpvstetcoa[c] -> h[c] + coa[c] + 3hpvstet[c] '
		'3HIBUP_Ritr'	'3hibup_R[r] <=> 3hibup_R[c] '	'S6T5g'	'ksi_pre7[g] + paps[g] -> h[g] + ksi_pre8[g] + pap[g] '	'3HPVSTETteb'	'h2o[c] + atp[c] + 3hpvstet[c] -> h[c] + adp[c] + pi[c] + 3hpvstet[e] '
		'3HIBUP_Rthv'	'3hibup_R[c] <=> 3hibup_R[e] '	'S6T6g'	'ksi_pre10[g] + paps[g] -> h[g] + ksi_pre11[g] + pap[g] '	'3HPVSTETtev'	'3hpvstet[c] <=> 3hpvstet[e] '
		'3HIBUP_SGLUhep'	'udpglcur[r] + 3hibup_S[r] -> udp[r] + 3hibupglu_S[r] '	'S6T7g'	'ksi_pre13[g] + paps[g] -> h[g] + ksi_pre14[g] + pap[g] '	'3HPVShc'	'o2[r] + h[r] + nadph[r] + pvs[r] -> h2o[r] + nadp[r] + 3hpvs[r] '
		'3HIBUP_Sitr'	'3hibup_S[r] <=> 3hibup_S[c] '	'S6T8g'	'ksi_pre16[g] + paps[g] -> h[g] + ksi_pre17[g] + pap[g] '	'3HPVSitr'	'3hpvs[r] <=> 3hpvs[c] '
		'3HIBUP_Sthv'	'3hibup_S[c] <=> 3hibup_S[e] '	'S6T9g'	'ksi_pre19[g] + paps[g] -> h[g] + ksi_pre20[g] + pap[g] '	'3HPVSteb'	'h2o[c] + atp[c] + 3hpvs[c] -> h[c] + adp[c] + pi[c] + 3hpvs[e] '
		'3HLVSTAChep'	'h2o[c] + 3hlvst[c] -> h[c] + 3hlvstacid[c] '	'TRPO2inflam'	'o2s[c] + trp_L[c] -> wooh[c] '	'3HPVStep'	'3hpvs[c] <=> 3hpvs[e] '
		'3HLVSTACtbc'	'h2o[c] + atp[c] + 3hlvstacid[c] -> h[c] + adp[c] + pi[c] + 3hlvstacid[e] '	'autoOXcrvnc'	'crvnc[c] -> 14HDoHE[c] '	'3HPVSthc'	'hco3[c] + 3hpvs[e] <=> hco3[e] + 3hpvs[c] '
		'3HLVSTitr'	'3hlvst[r] <=> 3hlvst[c] '	'wooht'	'wooh[c] -> wooh[e] '	'3HSMVACIDhep'	'h2o[c] + 3hsmv[c] -> h[c] + 3hsmvacid[c] '
		'3HPCOAHYD'	'h2o[c] + 3hpcoa[c] -> h[c] + coa[c] + 3hpp[c] '			'3HSMVACIDteb'	'h2o[c] + atp[c] + 3hsmvacid[c] -> h[c] + adp[c] + pi[c] + 3hsmvacid[e] '
		'3HPPAsec'	'3hppa[c] -> 3hppa[e] '			'3HSMVhep'	'6hsmv[r] -> 3hsmv[r] '
		'3HPPAup'	'3hppa[e] -> 3hppa[c] '			'3HSMVitr'	'3hsmv[r] <=> 3hsmv[c] '
		'3HPPD'	'nad[c] + 3hpp[c] <=> h[c] + nadh[c] + msa[c] '			'3ISPVShc'	'pvs[c] -> 3ispvs[c] '
		'3HPVSCOAhc'	'atp[c] + coa[c] + 3hpvs[c] -> amp[c] + ppi[c] + 3hpvscoa[c] '			'3ISPVSitr'	'3ispvs[r] <=> 3ispvs[c] '
		'3HPVSCOAitm'	'3hpvscoa[m] <=> 3hpvscoa[c] '			'3ISPVSteb'	'h2o[c] + atp[c] + 3ispvs[c] -> h[c] + adp[c] + pi[c] + 3ispvs[e] '
		'3HPVSCOAitx'	'3hpvscoa[c] <=> 3hpvscoa[x] '			'3ISPVStep'	'3ispvs[c] <=> 3ispvs[e] '
		'3HPVSTETCOAhcm'	'2 h2o[m] + 2 nad[m] + 2 coa[m] + 2 fad[m] + 3hpvscoa[m] -> o2[m] + 2 h[m] + 2 nadh[m] + 2 accoa[m] + 2 fadh2[m] + 3hpvstetcoa[m] '			'3ISPVSthc'	'hco3[c] + 3ispvs[e] <=> hco3[e] + 3ispvs[c] '
		'3HPVSTETCOAhcx'	'2 nad[x] + 2 coa[x] + o2[x] + 2 h2o[x] + 3hpvscoa[x] -> 2 h[x] + 2 nadh[x] + 2 accoa[x] + 2 h2o2[x] + 3hpvstetcoa[x] '			'3MEACMPhc'	'amet[c] + 3ohacmp[c] -> h[c] + ahcys[c] + 3meacmp[c] '
		'3HPVSTETCOAitm'	'3hpvstetcoa[m] <=> 3hpvstetcoa[c] '			'3MEACMPitr'	'3meacmp[c] <=> 3meacmp[r] '
		'3HPVSTETCOAitx'	'3hpvstetcoa[x] <=> 3hpvstetcoa[c] '			'3OHACMPhr'	'o2[r] + h[r] + nadph[r] + acmp[r] -> h2o[r] + nadp[r] + 3ohacmp[r] '
		'3HPVSTEThc'	'h2o[c] + 3hpvstetcoa[c] -> h[c] + coa[c] + 3hpvstet[c] '			'3OHACMPitr'	'3ohacmp[c] <=> 3ohacmp[r] '
		'3HPVSTETteb'	'h2o[c] + atp[c] + 3hpvstet[c] -> h[c] + adp[c] + pi[c] + 3hpvstet[e] '			'3OHACMPtev'	'h2o[c] + atp[c] + 3ohacmp[c] -> h[c] + adp[c] + pi[c] + 3ohacmp[e] '
		'3HPVSTETtev'	'3hpvstet[c] <=> 3hpvstet[e] '			'4BHGLZABCt'	'h2o[c] + atp[c] + 4bhglz[c] -> h[c] + adp[c] + pi[c] + 4bhglz[e] '
		'3HPVShc'	'o2[r] + h[r] + nadph[r] + pvs[r] -> h2o[r] + nadp[r] + 3hpvs[r] '			'4BHGLZhr'	'o2[r] + h[r] + nadph[r] + glz[r] -> h2o[r] + nadp[r] + 4bhglz[r] '
		'3HPVSitr'	'3hpvs[r] <=> 3hpvs[c] '			'4BHGLZitr'	'4bhglz[r] <=> 4bhglz[c] '
		'3HPVSteb'	'h2o[c] + atp[c] + 3hpvs[c] -> h[c] + adp[c] + pi[c] + 3hpvs[e] '			'4BHGLZtev'	'4bhglz[c] <=> 4bhglz[e] '
		'3HPVStep'	'3hpvs[c] <=> 3hpvs[e] '			'4HATVACIDOXDhc'	'o2[r] + h[r] + nadph[r] + atvacid[r] -> h2o[r] + nadp[r] + 4hatvacid[r] '
		'3HPVSthc'	'hco3[c] + 3hpvs[e] <=> hco3[e] + 3hpvs[c] '			'4HATVACIDhc'	'h2o[c] + 4hatvlac[c] -> h[c] + 4hatvacid[c] '
		'3HSMVACIDhep'	'h2o[c] + 3hsmv[c] -> h[c] + 3hsmvacid[c] '			'4HATVACIDitr'	'4hatvacid[r] <=> 4hatvacid[c] '
		'3HSMVACIDteb'	'h2o[c] + atp[c] + 3hsmvacid[c] -> h[c] + adp[c] + pi[c] + 3hsmvacid[e] '			'4HATVACIDteb'	'h2o[c] + atp[c] + 4hatvacid[c] -> h[c] + adp[c] + pi[c] + 4hatvacid[e] '
		'3HSMVhep'	'6hsmv[r] -> 3hsmv[r] '			'4HATVACIDtep'	'4hatvacid[c] <=> 4hatvacid[e] '
		'3HSMVitr'	'3hsmv[r] <=> 3hsmv[c] '			'4HATVACIDthc'	'hco3[c] + 4hatvacid[e] <=> hco3[e] + 4hatvacid[c] '
		'3HXKYNDCL'	'h[c] + hLkynr[c] -> co2[c] + 3hxkynam[c] '			'4HATVLACOXDhc'	'o2[r] + h[r] + nadph[r] + atvlac[r] -> h2o[r] + nadp[r] + 4hatvlac[r] '
		'3HXKYNOXDA'	'o2[c] + 3hxkynam[c] -> h2o2[c] + nh4[c] + 48dhoxquin[c] '			'4HATVLAChc'	'atp[c] + 4hatvacid[c] -> amp[c] + ppi[c] + 4hatvlac[c] '
		'3ISPVShc'	'pvs[c] -> 3ispvs[c] '			'4HATVLACitr'	'4hatvlac[r] <=> 4hatvlac[c] '
		'3ISPVSitr'	'3ispvs[r] <=> 3ispvs[c] '			'4HATVLACteb'	'h2o[c] + atp[c] + 4hatvlac[c] -> h[c] + adp[c] + pi[c] + 4hatvlac[e] '
		'3ISPVSteb'	'h2o[c] + atp[c] + 3ispvs[c] -> h[c] + adp[c] + pi[c] + 3ispvs[e] '			'4HATVLACtep'	'4hatvlac[c] <=> 4hatvlac[e] '
		'3ISPVStep'	'3ispvs[c] <=> 3ispvs[e] '			'4HATVLACthc'	'hco3[c] + 4hatvlac[e] <=> hco3[e] + 4hatvlac[c] '
		'3ISPVSthc'	'hco3[c] + 3ispvs[e] <=> hco3[e] + 3ispvs[c] '			'4HDEBRISOQUINEte'	'4hdebrisoquine[e] <=> 4hdebrisoquine[c] '
		'3IVCRNtr'	'3ivcrn[e] <=> 3ivcrn[c] '			'4HMDGLUCitr'	'4hmdgluc[r] <=> 4hmdgluc[c] '
		'3MEACMPhc'	'amet[c] + 3ohacmp[c] -> h[c] + ahcys[c] + 3meacmp[c] '			'4HMDGLUCtev'	'4hmdgluc[c] <=> 4hmdgluc[e] '
		'3MEACMPitr'	'3meacmp[c] <=> 3meacmp[r] '			'4HMDZGLUChr'	'udpglcur[r] + 4ohmdz[r] -> h[r] + udp[r] + 4hmdgluc[r] '
		'3MOX4HOXMtm'	'3mox4hoxm[m] -> 3mox4hoxm[c] '			'4MTOLBUTAMIDEte'	'4mtolbutamide[e] <=> 4mtolbutamide[c] '
		'3NTD7l'	'h2o[l] + 3amp[l] -> pi[l] + adn[l] '			'4NPHSFte'	'4nphsf[e] <=> 4nphsf[c] '
		'3OCTDEC2CRNtr'	'3octdec2crn[e] <=> 3octdec2crn[c] '			'4NPHSULT'	'paps[c] + 4nph[c] -> h[c] + pap[c] + 4nphsf[c] '
		'3OCTDECCRNtr'	'3octdeccrn[e] <=> 3octdeccrn[c] '			'4NPHte'	'4nph[e] <=> 4nph[c] '
		'3OCTDECE1CRNtr'	'3octdece1crn[e] <=> 3octdece1crn[c] '			'4OHMDZhr'	'o2[r] + h[r] + nadph[r] + mdz[r] -> h2o[r] + nadp[r] + 4ohmdz[r] '
		'3OHACMPhr'	'o2[r] + h[r] + nadph[r] + acmp[r] -> h2o[r] + nadp[r] + 3ohacmp[r] '			'4OHMDZitr'	'4ohmdz[r] <=> 4ohmdz[c] '
		'3OHACMPitr'	'3ohacmp[c] <=> 3ohacmp[r] '			'4OHMDZtev'	'4ohmdz[c] <=> 4ohmdz[e] '
		'3OHACMPtev'	'h2o[c] + atp[c] + 3ohacmp[c] -> h[c] + adp[c] + pi[c] + 3ohacmp[e] '			'56DHPVShc'	'o2[r] + h[r] + nadph[r] + tripvs[r] -> 2 h2o[r] + nadp[r] + 56dhpvs[r] '
		'3TDCRNtr'	'3tdcrn[e] <=> 3tdcrn[c] '			'56DHPVSitr'	'56dhpvs[r] <=> 56dhpvs[c] '
		'3TETD7ECOACRNtr'	'3tetd7ecoacrn[e] <=> 3tetd7ecoacrn[c] '			'56DHPVSteb'	'h2o[c] + atp[c] + 56dhpvs[c] -> h[c] + adp[c] + pi[c] + 56dhpvs[e] '
		'3THEXDDCOACRNtr'	'3thexddcoacrn[e] <=> 3thexddcoacrn[c] '			'56DHPVStev'	'56dhpvs[c] <=> 56dhpvs[e] '
		'3TTETDDCOACRNtr'	'3ttetddcoacrn[e] <=> 3ttetddcoacrn[c] '			'56EPPVShc'	'o2[r] + h[r] + nadph[r] + 3ispvs[r] -> h2o[r] + nadp[r] + 56eppvs[r] '
		'4BHGLZABCt'	'h2o[c] + atp[c] + 4bhglz[c] -> h[c] + adp[c] + pi[c] + 4bhglz[e] '			'56EPPVSitr'	'56eppvs[r] <=> 56eppvs[c] '
		'4BHGLZhr'	'o2[r] + h[r] + nadph[r] + glz[r] -> h2o[r] + nadp[r] + 4bhglz[r] '			'56EPPVSteb'	'h2o[c] + atp[c] + 56eppvs[c] -> h[c] + adp[c] + pi[c] + 56eppvs[e] '
		'4BHGLZitr'	'4bhglz[r] <=> 4bhglz[c] '			'56EPPVStev'	'56eppvs[c] <=> 56eppvs[e] '
		'4BHGLZtev'	'4bhglz[c] <=> 4bhglz[e] '			'5HOMEPRAZOLEte'	'5homeprazole[e] <=> 5homeprazole[c] '
		'4HATVACIDOXDhc'	'o2[r] + h[r] + nadph[r] + atvacid[r] -> h2o[r] + nadp[r] + 4hatvacid[r] '			'5OHFVSGLUhc'	'udpglcur[r] + 5ohfvs[r] -> h[r] + udp[r] + 5ohfvsglu[r] '
		'4HATVACIDhc'	'h2o[c] + 4hatvlac[c] -> h[c] + 4hatvacid[c] '			'5OHFVSGLUitr'	'5ohfvsglu[c] <=> 5ohfvsglu[r] '
		'4HATVACIDitr'	'4hatvacid[r] <=> 4hatvacid[c] '			'5OHFVSGLUtev'	'5ohfvsglu[c] <=> 5ohfvsglu[e] '
		'4HATVACIDteb'	'h2o[c] + atp[c] + 4hatvacid[c] -> h[c] + adp[c] + pi[c] + 4hatvacid[e] '			'5OHFVShc'	'o2[r] + h[r] + nadph[r] + fvs[r] -> h2o[r] + nadp[r] + 5ohfvs[r] '
		'4HATVACIDtep'	'4hatvacid[c] <=> 4hatvacid[e] '			'5OHFVSitr'	'5ohfvs[r] <=> 5ohfvs[c] '
		'4HATVACIDthc'	'hco3[c] + 4hatvacid[e] <=> hco3[e] + 4hatvacid[c] '			'5OHFVSteb'	'h2o[c] + atp[c] + 5ohfvs[c] -> h[c] + adp[c] + pi[c] + 5ohfvs[e] '
		'4HATVLACOXDhc'	'o2[r] + h[r] + nadph[r] + atvlac[r] -> h2o[r] + nadp[r] + 4hatvlac[r] '			'6AHGLZABCt'	'h2o[c] + atp[c] + 6ahglz[c] -> h[c] + adp[c] + pi[c] + 6ahglz[e] '
		'4HATVLAChc'	'atp[c] + 4hatvacid[c] -> amp[c] + ppi[c] + 4hatvlac[c] '			'6AHGLZhr'	'o2[r] + h[r] + nadph[r] + glz[r] -> h2o[r] + nadp[r] + 6ahglz[r] '
		'4HATVLACitr'	'4hatvlac[r] <=> 4hatvlac[c] '			'6AHGLZitr'	'6ahglz[r] <=> 6ahglz[c] '
		'4HATVLACteb'	'h2o[c] + atp[c] + 4hatvlac[c] -> h[c] + adp[c] + pi[c] + 4hatvlac[e] '			'6AHGLZtev'	'6ahglz[c] <=> 6ahglz[e] '
		'4HATVLACtep'	'4hatvlac[c] <=> 4hatvlac[e] '			'6BHGLZABCt'	'h2o[c] + atp[c] + 6bhglz[c] -> h[c] + adp[c] + pi[c] + 6bhglz[e] '
		'4HATVLACthc'	'hco3[c] + 4hatvlac[e] <=> hco3[e] + 4hatvlac[c] '			'6BHGLZGLCABCt'	'h2o[c] + atp[c] + 6bhglzglc[c] -> h[c] + adp[c] + pi[c] + 6bhglzglc[e] '
		'4HDEBRISOQUINEte'	'4hdebrisoquine[e] <=> 4hdebrisoquine[c] '			'6BHGLZGLChr'	'udpglcur[r] + 6bhglz[r] -> h[r] + udp[r] + 6bhglzglc[r] '
		'4HMDGLUCitr'	'4hmdgluc[r] <=> 4hmdgluc[c] '			'6BHGLZGLCitr'	'6bhglzglc[r] <=> 6bhglzglc[c] '
		'4HMDGLUCtev'	'4hmdgluc[c] <=> 4hmdgluc[e] '			'6BHGLZGLCtev'	'6bhglzglc[c] <=> 6bhglzglc[e] '
		'4HMDZGLUChr'	'udpglcur[r] + 4ohmdz[r] -> h[r] + udp[r] + 4hmdgluc[r] '			'6BHGLZhr'	'o2[r] + h[r] + nadph[r] + glz[r] -> h2o[r] + nadp[r] + 6bhglz[r] '
		'4MPTNLtr'	'4mptnl[c] <=> 4mptnl[r] '			'6BHGLZitr'	'6bhglz[r] <=> 6bhglz[c] '
		'4MTOLBUTAMIDEte'	'4mtolbutamide[e] <=> 4mtolbutamide[c] '			'6BHGLZtev'	'6bhglz[c] <=> 6bhglz[e] '
		'4NPHSFte'	'4nphsf[e] <=> 4nphsf[c] '			'6CSMVACIDhep'	'h2o[c] + 6csmv[c] -> h[c] + 6csmvacid[c] '
		'4NPHSULT'	'paps[c] + 4nph[c] -> h[c] + pap[c] + 4nphsf[c] '			'6CSMVACIDteb'	'h2o[c] + atp[c] + 6csmvacid[c] -> h[c] + adp[c] + pi[c] + 6csmvacid[e] '
		'4NPHte'	'4nph[e] <=> 4nph[c] '			'6CSMVhep'	'2 o2[r] + nadph[r] + 6msmv[r] -> nadp[r] + h2o2[r] + 6csmv[r] '
		'4OHMDZhr'	'o2[r] + h[r] + nadph[r] + mdz[r] -> h2o[r] + nadp[r] + 4ohmdz[r] '			'6CSMVitr'	'6csmv[c] <=> 6csmv[r] '
		'4OHMDZitr'	'4ohmdz[r] <=> 4ohmdz[c] '			'6EPSteb'	'h2o[c] + atp[c] + 6epvs[c] -> h[c] + adp[c] + pi[c] + 6epvs[e] '
		'4OHMDZtev'	'4ohmdz[c] <=> 4ohmdz[e] '			'6EPVShc'	'pvs[c] -> 6epvs[c] '
		'56DHPVShc'	'o2[r] + h[r] + nadph[r] + tripvs[r] -> 2 h2o[r] + nadp[r] + 56dhpvs[r] '			'6EPVStep'	'6epvs[c] <=> 6epvs[e] '
		'56DHPVSitr'	'56dhpvs[r] <=> 56dhpvs[c] '			'6EPVSthc'	'hco3[c] + 6epvs[e] <=> hco3[e] + 6epvs[c] '
		'56DHPVSteb'	'h2o[c] + atp[c] + 56dhpvs[c] -> h[c] + adp[c] + pi[c] + 56dhpvs[e] '			'6HLVSTACIDitr'	'6hlvstacid[r] <=> 6hlvstacid[c] '
		'56DHPVStev'	'56dhpvs[c] <=> 56dhpvs[e] '			'6HLVSTAChep'	'h2o[c] + 6hlvst[c] -> h[c] + 6hlvstacid[c] '
		'56EPPVShc'	'o2[r] + h[r] + nadph[r] + 3ispvs[r] -> h2o[r] + nadp[r] + 56eppvs[r] '			'6HLVSTitr'	'6hlvst[r] <=> 6hlvst[c] '
		'56EPPVSitr'	'56eppvs[r] <=> 56eppvs[c] '			'6HLVSTthep'	'6hlvst[e] <=> 6hlvst[c] '
		'56EPPVSteb'	'h2o[c] + atp[c] + 56eppvs[c] -> h[c] + adp[c] + pi[c] + 56eppvs[e] '			'6HMSMVACIDhep'	'h2o[c] + 6hmsmv[c] -> h[c] + 6hmsmvacid[c] '
		'56EPPVStev'	'56eppvs[c] <=> 56eppvs[e] '			'6HMSMVACIDteb'	'h2o[c] + atp[c] + 6hmsmvacid[c] -> h[c] + adp[c] + pi[c] + 6hmsmvacid[e] '
		'5HOMEPRAZOLEte'	'5homeprazole[e] <=> 5homeprazole[c] '			'6HMSMVhep'	'h2o[r] + o2[r] + h[r] + nadph[r] + 6msmv[r] -> nadp[r] + h2o2[r] + 6hmsmv[r] '
		'5HOXINDACTOXm'	'h2o[m] + nad[m] + 5hoxindact[m] -> 2 h[m] + nadh[m] + 5hoxindoa[m] '			'6HMSMVitr'	'6hmsmv[c] <=> 6hmsmv[r] '
		'5HTRPDOX'	'o2[c] + 5htrp[c] -> 5hoxnfkyn[c] '			'6HSMVACIDhep'	'h2o[c] + 6hsmv[c] -> h[c] + 6hsmvacid[c] '
		'5HXKYNDCL'	'h[c] + 5hxkyn[c] -> co2[c] + 5hxkynam[c] '			'6HSMVACIDteb'	'h2o[c] + atp[c] + 6hsmvacid[c] -> h[c] + adp[c] + pi[c] + 6hsmvacid[e] '
		'5HXKYNOXDA'	'o2[c] + 5hxkynam[c] -> h2o2[c] + nh4[c] + 46dhoxquin[c] '			'6HSMVhep'	'o2[r] + h[r] + nadph[r] + smv[r] -> h2o[r] + nadp[r] + 6hsmv[r] '
		'5OHFVSGLUhc'	'udpglcur[r] + 5ohfvs[r] -> h[r] + udp[r] + 5ohfvsglu[r] '			'6HSMVitr'	'6hsmv[r] <=> 6hsmv[c] '
		'5OHFVSGLUitr'	'5ohfvsglu[c] <=> 5ohfvsglu[r] '			'6MELACAChep'	'h2o[c] + 6melvst[c] -> h[c] + 6melvacid[c] '
		'5OHFVSGLUtev'	'5ohfvsglu[c] <=> 5ohfvsglu[e] '			'6MELVACIDitr'	'6melvacid[r] <=> 6melvacid[c] '
		'5OHFVShc'	'o2[r] + h[r] + nadph[r] + fvs[r] -> h2o[r] + nadp[r] + 5ohfvs[r] '			'6MELVACtbc'	'h2o[c] + atp[c] + 6melvacid[c] -> h[c] + adp[c] + pi[c] + 6melvacid[e] '
		'5OHFVSitr'	'5ohfvs[r] <=> 5ohfvs[c] '			'6MELVSTitr'	'6melvst[r] <=> 6melvst[c] '
		'5OHFVSteb'	'h2o[c] + atp[c] + 5ohfvs[c] -> h[c] + adp[c] + pi[c] + 5ohfvs[e] '			'6MELVSTthep'	'6melvst[e] <=> 6melvst[c] '
		'6AHGLZABCt'	'h2o[c] + atp[c] + 6ahglz[c] -> h[c] + adp[c] + pi[c] + 6ahglz[e] '			'6MSMVhep'	'o2[r] + h[r] + nadph[r] + smv[r] -> 2 h2o[r] + nadp[r] + 6msmv[r] '
		'6AHGLZhr'	'o2[r] + h[r] + nadph[r] + glz[r] -> h2o[r] + nadp[r] + 6ahglz[r] '			'6OHFVSGLUhc'	'udpglcur[r] + 5ohfvs[r] -> h[r] + udp[r] + 6ohfvsglu[r] '
		'6AHGLZitr'	'6ahglz[r] <=> 6ahglz[c] '			'6OHFVSGLUitr'	'6ohfvsglu[c] <=> 6ohfvsglu[r] '
		'6AHGLZtev'	'6ahglz[c] <=> 6ahglz[e] '			'6OHFVSGLUtev'	'6ohfvsglu[c] <=> 6ohfvsglu[e] '
		'6BHGLZABCt'	'h2o[c] + atp[c] + 6bhglz[c] -> h[c] + adp[c] + pi[c] + 6bhglz[e] '			'6OHFVShc'	'o2[r] + h[r] + nadph[r] + fvs[r] -> h2o[r] + nadp[r] + 6ohfvs[r] '
		'6BHGLZGLCABCt'	'h2o[c] + atp[c] + 6bhglzglc[c] -> h[c] + adp[c] + pi[c] + 6bhglzglc[e] '			'6OHFVSitr'	'6ohfvs[c] <=> 6ohfvs[r] '
		'6BHGLZGLChr'	'udpglcur[r] + 6bhglz[r] -> h[r] + udp[r] + 6bhglzglc[r] '			'6OHFVSteb'	'h2o[c] + atp[c] + 6ohfvs[c] -> h[c] + adp[c] + pi[c] + 6ohfvs[e] '
		'6BHGLZGLCitr'	'6bhglzglc[r] <=> 6bhglzglc[c] '			'7AHGLZABCt'	'h2o[c] + atp[c] + 7ahglz[c] -> h[c] + adp[c] + pi[c] + 7ahglz[e] '
		'6BHGLZGLCtev'	'6bhglzglc[c] <=> 6bhglzglc[e] '			'7AHGLZhr'	'o2[r] + h[r] + nadph[r] + glz[r] -> h2o[r] + nadp[r] + 7ahglz[r] '
		'6BHGLZhr'	'o2[r] + h[r] + nadph[r] + glz[r] -> h2o[r] + nadp[r] + 6bhglz[r] '			'7AHGLZitr'	'7ahglz[r] <=> 7ahglz[c] '
		'6BHGLZitr'	'6bhglz[r] <=> 6bhglz[c] '			'7AHGLZtev'	'7ahglz[c] <=> 7ahglz[e] '
		'6BHGLZtev'	'6bhglz[c] <=> 6bhglz[e] '			'7BHGLZABCt'	'h2o[c] + atp[c] + 7bhglz[c] -> h[c] + adp[c] + pi[c] + 7bhglz[e] '
		'6CSMVACIDhep'	'h2o[c] + 6csmv[c] -> h[c] + 6csmvacid[c] '			'7BHGLZGLCABCt'	'h2o[c] + atp[c] + 7bhglzglc[c] -> h[c] + adp[c] + pi[c] + 7bhglzglc[e] '
		'6CSMVACIDteb'	'h2o[c] + atp[c] + 6csmvacid[c] -> h[c] + adp[c] + pi[c] + 6csmvacid[e] '			'7BHGLZGLChr'	'udpglcur[r] + 7bhglz[r] -> h[r] + udp[r] + 7bhglzglc[r] '
		'6CSMVhep'	'2 o2[r] + nadph[r] + 6msmv[r] -> nadp[r] + h2o2[r] + 6csmv[r] '			'7BHGLZGLCitr'	'7bhglzglc[r] <=> 7bhglzglc[c] '
		'6CSMVitr'	'6csmv[c] <=> 6csmv[r] '			'7BHGLZGLCtev'	'7bhglzglc[c] <=> 7bhglzglc[e] '
		'6EPSteb'	'h2o[c] + atp[c] + 6epvs[c] -> h[c] + adp[c] + pi[c] + 6epvs[e] '			'7BHGLZhr'	'o2[r] + h[r] + nadph[r] + glz[r] -> h2o[r] + nadp[r] + 7bhglz[r] '
		'6EPVShc'	'pvs[c] -> 6epvs[c] '			'7BHGLZitr'	'7bhglz[r] <=> 7bhglz[c] '
		'6EPVStep'	'6epvs[c] <=> 6epvs[e] '			'7BHGLZtev'	'7bhglz[c] <=> 7bhglz[e] '
		'6EPVSthc'	'hco3[c] + 6epvs[e] <=> hco3[e] + 6epvs[c] '			'7HPVShc'	'o2[r] + h[r] + nadph[r] + 3ispvs[r] -> h2o[r] + nadp[r] + 7hpvs[r] '
		'6HLVSTACIDitr'	'6hlvstacid[r] <=> 6hlvstacid[c] '			'7HPVSitr'	'7hpvs[r] <=> 7hpvs[c] '
		'6HLVSTAChep'	'h2o[c] + 6hlvst[c] -> h[c] + 6hlvstacid[c] '			'7HPVSteb'	'h2o[c] + atp[c] + 7hpvs[c] -> h[c] + adp[c] + pi[c] + 7hpvs[e] '
		'6HLVSTitr'	'6hlvst[r] <=> 6hlvst[c] '			'7HPVStev'	'7hpvs[c] <=> 7hpvs[e] '
		'6HLVSTthep'	'6hlvst[e] <=> 6hlvst[c] '			'ACMPGLUChr'	'udpglcur[r] + acmp[r] -> h[r] + udp[r] + acmpglu[r] '
		'6HMSMVACIDhep'	'h2o[c] + 6hmsmv[c] -> h[c] + 6hmsmvacid[c] '			'ACMPGLUTTRsc'	'acmpglut[r] -> glu_L[r] + cysacmp[r] + gly[r] '
		'6HMSMVACIDteb'	'h2o[c] + atp[c] + 6hmsmvacid[c] -> h[c] + adp[c] + pi[c] + 6hmsmvacid[e] '			'ACMPGLUTdt'	'acmpglut[e] <=> acmpglut[c] '
		'6HMSMVhep'	'h2o[r] + o2[r] + h[r] + nadph[r] + 6msmv[r] -> nadp[r] + h2o2[r] + 6hmsmv[r] '			'ACMPGLUTitr'	'acmpglut[c] <=> acmpglut[r] '
		'6HMSMVitr'	'6hmsmv[c] <=> 6hmsmv[r] '			'ACMPGLUTtep'	'h2o[c] + atp[c] + acmpglut[c] -> h[c] + adp[c] + pi[c] + acmpglut[e] '
		'6HSMVACIDhep'	'h2o[c] + 6hsmv[c] -> h[c] + 6hsmvacid[c] '			'ACMPGLUTthc'	'h2o[c] + atp[c] + acmpglut[e] -> h[c] + adp[c] + pi[c] + acmpglut[c] '
		'6HSMVACIDteb'	'h2o[c] + atp[c] + 6hsmvacid[c] -> h[c] + adp[c] + pi[c] + 6hsmvacid[e] '			'ACMPGLUitr'	'acmpglu[r] <=> acmpglu[c] '
		'6HSMVhep'	'o2[r] + h[r] + nadph[r] + smv[r] -> h2o[r] + nadp[r] + 6hsmv[r] '			'ACMPGLUtep'	'h2o[c] + atp[c] + acmpglu[c] -> h[c] + adp[c] + pi[c] + acmpglu[e] '
		'6HSMVitr'	'6hsmv[r] <=> 6hsmv[c] '			'ACMPGLUthc'	'h2o[c] + atp[c] + acmpglu[e] -> h[c] + adp[c] + pi[c] + acmpglu[c] '
		'6MELACAChep'	'h2o[c] + 6melvst[c] -> h[c] + 6melvacid[c] '			'ACMPShc'	'paps[c] + acmp[c] -> h[c] + pap[c] + sulpacmp[c] '
		'6MELVACIDitr'	'6melvacid[r] <=> 6melvacid[c] '			'ACMPdt'	'acmp[e] <=> acmp[c] '
		'6MELVACtbc'	'h2o[c] + atp[c] + 6melvacid[c] -> h[c] + adp[c] + pi[c] + 6melvacid[e] '			'ACMPitr'	'acmp[c] <=> acmp[r] '
		'6MELVSTitr'	'6melvst[r] <=> 6melvst[c] '			'ACMPthc'	'h2o[c] + atp[c] + acmp[e] -> h[c] + adp[c] + pi[c] + acmp[c] '
		'6MELVSTthep'	'6melvst[e] <=> 6melvst[c] '			'ACMPtu'	'h2o[c] + atp[c] + acmp[c] -> h[c] + adp[c] + pi[c] + acmp[e] '
		'6MSMVhep'	'o2[r] + h[r] + nadph[r] + smv[r] -> 2 h2o[r] + nadp[r] + 6msmv[r] '			'AFLATOXINte'	'aflatoxin[e] <=> aflatoxin[c] '
		'6OHFVSGLUhc'	'udpglcur[r] + 5ohfvs[r] -> h[r] + udp[r] + 6ohfvsglu[r] '			'ALAARGCYSr'	'2 h2o[c] + alaargcys[c] <=> ala_L[c] + cys_L[c] + arg_L[c] '
		'6OHFVSGLUitr'	'6ohfvsglu[c] <=> 6ohfvsglu[r] '			'ALAARGCYSt'	'h[e] + alaargcys[e] <=> h[c] + alaargcys[c] '
		'6OHFVSGLUtev'	'6ohfvsglu[c] <=> 6ohfvsglu[e] '			'ALAARGGLYr'	'2 h2o[c] + alaarggly[c] <=> ala_L[c] + gly[c] + arg_L[c] '
		'6OHFVShc'	'o2[r] + h[r] + nadph[r] + fvs[r] -> h2o[r] + nadp[r] + 6ohfvs[r] '			'ALAARGGLYt'	'h[e] + alaarggly[e] <=> h[c] + alaarggly[c] '
		'6OHFVSitr'	'6ohfvs[c] <=> 6ohfvs[r] '			'ALAASNLEUr'	'2 h2o[c] + alaasnleu[c] <=> ala_L[c] + asn_L[c] + leu_L[c] '
		'6OHFVSteb'	'h2o[c] + atp[c] + 6ohfvs[c] -> h[c] + adp[c] + pi[c] + 6ohfvs[e] '			'ALAASNLEUt'	'h[e] + alaasnleu[e] <=> h[c] + alaasnleu[c] '
		'7AHGLZABCt'	'h2o[c] + atp[c] + 7ahglz[c] -> h[c] + adp[c] + pi[c] + 7ahglz[e] '			'ALAGLYLYSr'	'2 h2o[c] + alaglylys[c] <=> ala_L[c] + gly[c] + lys_L[c] '
		'7AHGLZhr'	'o2[r] + h[r] + nadph[r] + glz[r] -> h2o[r] + nadp[r] + 7ahglz[r] '			'ALAGLYLYSt'	'h[e] + alaglylys[e] <=> h[c] + alaglylys[c] '
		'7AHGLZitr'	'7ahglz[r] <=> 7ahglz[c] '			'ALAHISALAr'	'2 h2o[c] + alahisala[c] <=> 2 ala_L[c] + his_L[c] '
		'7AHGLZtev'	'7ahglz[c] <=> 7ahglz[e] '			'ALAHISALAt'	'h[e] + alahisala[e] <=> h[c] + alahisala[c] '
		'7BHGLZABCt'	'h2o[c] + atp[c] + 7bhglz[c] -> h[c] + adp[c] + pi[c] + 7bhglz[e] '			'ALALYSTHRr'	'2 h2o[c] + alalysthr[c] <=> ala_L[c] + thr_L[c] + lys_L[c] '
		'7BHGLZGLCABCt'	'h2o[c] + atp[c] + 7bhglzglc[c] -> h[c] + adp[c] + pi[c] + 7bhglzglc[e] '			'ALALYSTHRt'	'h[e] + alalysthr[e] <=> h[c] + alalysthr[c] '
		'7BHGLZGLChr'	'udpglcur[r] + 7bhglz[r] -> h[r] + udp[r] + 7bhglzglc[r] '			'ALLOP1tu'	'na1[e] + allop[e] -> na1[c] + allop[c] '
		'7BHGLZGLCitr'	'7bhglzglc[r] <=> 7bhglzglc[c] '			'ALLOP2tu'	'h[e] + allop[e] -> h[c] + allop[c] '
		'7BHGLZGLCtev'	'7bhglzglc[c] <=> 7bhglzglc[e] '			'ALLOPOXDhep'	'h2o[c] + o2[c] + allop[c] -> h2o2[c] + oxyp[c] '
		'7BHGLZhr'	'o2[r] + h[r] + nadph[r] + glz[r] -> h2o[r] + nadp[r] + 7bhglz[r] '			'ALLOPtepvb'	'allop[e] <=> allop[c] '
		'7BHGLZitr'	'7bhglz[r] <=> 7bhglz[c] '			'AM19CSALThr'	'o2[r] + h[r] + nadph[r] + am1csa[r] -> h2o[r] + nadp[r] + am19cs[r] '
		'7BHGLZtev'	'7bhglz[c] <=> 7bhglz[e] '			'AM19CShr'	'o2[r] + h[r] + nadph[r] + am9csa[r] -> h2o[r] + nadp[r] + am19cs[r] '
		'7HPVShc'	'o2[r] + h[r] + nadph[r] + 3ispvs[r] -> h2o[r] + nadp[r] + 7hpvs[r] '			'AM19CSitr'	'am19cs[r] <=> am19cs[c] '
		'7HPVSitr'	'7hpvs[r] <=> 7hpvs[c] '			'AM19CSteb'	'h2o[c] + atp[c] + am19cs[c] -> h[c] + adp[c] + pi[c] + am19cs[e] '
		'7HPVSteb'	'h2o[c] + atp[c] + 7hpvs[c] -> h[c] + adp[c] + pi[c] + 7hpvs[e] '			'AM1A4NCShc'	'h[c] + ahcys[c] + am1acs[c] -> amet[c] + am1a4ncs[c] '
		'7HPVStev'	'7hpvs[c] <=> 7hpvs[e] '			'AM1A4NCSteb'	'h2o[c] + atp[c] + am1a4ncs[c] -> h[c] + adp[c] + pi[c] + am1a4ncs[e] '
		'ACMPGLUChr'	'udpglcur[r] + acmp[r] -> h[r] + udp[r] + acmpglu[r] '			'AM1ACCShr'	'o2[r] + am1ccs[r] -> h2o[r] + h[r] + am1accs[r] '
		'ACMPGLUTTRsc'	'acmpglut[r] -> glu_L[r] + cysacmp[r] + gly[r] '			'AM1ACCSitr'	'am1accs[c] <=> am1accs[r] '
		'ACMPGLUTdt'	'acmpglut[e] <=> acmpglut[c] '			'AM1ACCStev'	'am1accs[c] <=> am1accs[e] '
		'ACMPGLUTitr'	'acmpglut[c] <=> acmpglut[r] '			'AM1ACShr'	'o2[r] + nadph[r] + am1alcs[r] -> h2o[r] + nadp[r] + am1acs[r] '
		'ACMPGLUTtep'	'h2o[c] + atp[c] + acmpglut[c] -> h[c] + adp[c] + pi[c] + acmpglut[e] '			'AM1ACSitr'	'am1acs[r] <=> am1acs[c] '
		'ACMPGLUTthc'	'h2o[c] + atp[c] + acmpglut[e] -> h[c] + adp[c] + pi[c] + acmpglut[c] '			'AM1ACSteb'	'h2o[c] + atp[c] + am1acs[c] -> h[c] + adp[c] + pi[c] + am1acs[e] '
		'ACMPGLUitr'	'acmpglu[r] <=> acmpglu[c] '			'AM1ACStep'	'am1acs[c] <=> am1acs[e] '
		'ACMPGLUtep'	'h2o[c] + atp[c] + acmpglu[c] -> h[c] + adp[c] + pi[c] + acmpglu[e] '			'AM1ALCShr'	'nadp[c] + am1csa[c] -> h[c] + nadph[c] + am1alcs[c] '
		'ACMPGLUthc'	'h2o[c] + atp[c] + acmpglu[e] -> h[c] + adp[c] + pi[c] + acmpglu[c] '			'AM1ALCSitr'	'am1alcs[c] <=> am1alcs[r] '
		'ACMPShc'	'paps[c] + acmp[c] -> h[c] + pap[c] + sulpacmp[c] '			'AM1ALCSteb'	'h2o[c] + atp[c] + am1alcs[c] -> h[c] + adp[c] + pi[c] + am1alcs[e] '
		'ACMPdt'	'acmp[e] <=> acmp[c] '			'AM1ALCStep'	'am1alcs[c] <=> am1alcs[e] '
		'ACMPitr'	'acmp[c] <=> acmp[r] '			'AM1C4N9CShc'	'h[c] + ahcys[c] + am1c9cs[c] -> amet[c] + am1c4n9cs[c] '
		'ACMPthc'	'h2o[c] + atp[c] + acmp[e] -> h[c] + adp[c] + pi[c] + acmp[c] '			'AM1C4N9CSteb'	'h2o[c] + atp[c] + am1c4n9cs[c] -> h[c] + adp[c] + pi[c] + am1c4n9cs[e] '
		'ACMPtu'	'h2o[c] + atp[c] + acmp[c] -> h[c] + adp[c] + pi[c] + acmp[e] '			'AM1C9CShr'	'o2[r] + h[r] + nadph[r] + am1ccs[r] -> h2o[r] + nadp[r] + am1c9cs[r] '
		'ACOATA'	'accoa[c] + ACP[c] <=> coa[c] + acACP[c] '			'AM1C9CSitr'	'am1c9cs[r] <=> am1c9cs[c] '
		'ACSOMT'	'amet[c] + 5hoxindoa[c] -> h[c] + ahcys[c] + 5moxact[c] '			'AM1C9CSteb'	'h2o[c] + atp[c] + am1c9cs[c] -> h[c] + adp[c] + pi[c] + am1c9cs[e] '
		'ADEtl'	'ade[l] <=> ade[c] '			'AM1C9CStev'	'am1c9cs[c] <=> am1c9cs[e] '
		'ADHAPtx'	'adhap_hs[c] <=> adhap_hs[x] '			'AM1CCShr'	'o2[r] + h[r] + nadph[r] + csa[r] -> h2o[r] + nadp[r] + am1ccs[r] '
		'ADPGLC'	'h2o[c] + adpglc[c] -> 2 h[c] + amp[c] + g1p[c] '			'AM1CCSitr'	'am1ccs[r] <=> am1ccs[c] '
		'ADPRDPm'	'h2o[m] + adprib[m] -> 2 h[m] + amp[m] + r5p[m] '			'AM1CCSteb'	'h2o[c] + atp[c] + am1ccs[c] -> h[c] + adp[c] + pi[c] + am1ccs[e] '
		'ADPRIBte'	'adprib[c] <=> adprib[e] '			'AM1CCStev'	'am1ccs[c] <=> am1ccs[e] '
		'ADSELK'	'atp[c] + adsel[c] -> h[c] + adp[c] + 3padsel[c] '			'AM1CGLChr'	'udpglcur[r] + am1ccs[r] -> h[r] + udp[r] + am1cglc[r] '
		'AFLATOXINte'	'aflatoxin[e] <=> aflatoxin[c] '			'AM1CGLCitr'	'am1cglc[c] <=> am1cglc[r] '
		'AGLPC'	'ak2g_hs[c] + cdpchol[c] -> h2o[c] + h[c] + ak2gchol_hs[c] + cmp[c] '			'AM1CGLCteb'	'h2o[c] + atp[c] + am1cglc[c] -> h[c] + adp[c] + pi[c] + am1cglc[e] '
		'AGLPED'	'o2[c] + h[c] + nadph[c] + ak2gpe_hs[c] -> 2 h2o[c] + nadp[c] + dak2gpe_hs[c] '			'AM1CSAhr'	'o2[r] + h[r] + nadph[r] + csa[r] -> h2o[r] + nadp[r] + am1csa[r] '
		'AGLPET'	'h[c] + ak2g_hs[c] + cdpea[c] -> h2o[c] + cmp[c] + ak2gpe_hs[c] '			'AM1CSAitr'	'am1csa[r] <=> am1csa[c] '
		'AGLPH'	'h2o[c] + ak2gp_hs[c] -> pi[c] + ak2g_hs[c] '			'AM1CSAtep'	'am1csa[c] <=> am1csa[e] '
		'AGLPR'	'h[c] + nadph[c] + akdhap_hs[c] -> nadp[c] + akgp_hs[c] '			'AM4N9CShc'	'h[c] + ahcys[c] + am9csa[c] -> amet[c] + am4n9cs[c] '
		'AGLPT'	'h[c] + akgp_hs[c] + Rtotal2[c] -> h2o[c] + ak2gp_hs[c] '			'AM4N9CShr'	'o2[r] + h[r] + nadph[r] + am4ncs[r] -> h2o[r] + nadp[r] + am4n9cs[r] '
		'AGPAT2'	'alpa_hs[c] + pmtcoa[c] -> coa[c] + pa_hs[c] '			'AM4N9CSitr'	'am4n9cs[r] <=> am4n9cs[c] '
		'AGPAT3'	'alpa_hs[c] + odecoa[c] -> coa[c] + pa_hs[c] '			'AM4N9CStev'	'am4n9cs[c] <=> am4n9cs[e] '
		'AGPRim'	'h[m] + nadph[m] + acg5p[m] -> nadp[m] + pi[m] + acg5sa[m] '			'AM4NC9CSteb'	'h2o[c] + atp[c] + am4n9cs[c] -> h[c] + adp[c] + pi[c] + am4n9cs[e] '
		'AGPSx'	'adhap_hs[x] + alkylR1oh[x] -> h[x] + akdhap_hs[x] + Rtotal[x] '			'AM4NCShr'	'h[c] + ahcys[c] + csa[c] -> amet[c] + am4ncs[c] '
		'AGPex'	'akdhap_hs[c] <=> akdhap_hs[x] '			'AM4NCSitr'	'am4ncs[c] <=> am4ncs[r] '
		'AHCYStn'	'ahcys[c] <=> ahcys[n] '			'AM4NCSteb'	'h2o[c] + atp[c] + am4ncs[c] -> h[c] + adp[c] + pi[c] + am4ncs[e] '
		'ALAARGCYSr'	'2 h2o[c] + alaargcys[c] <=> ala_L[c] + cys_L[c] + arg_L[c] '			'AM4NCStep'	'am4ncs[c] <=> am4ncs[e] '
		'ALAARGCYSt'	'h[e] + alaargcys[e] <=> h[c] + alaargcys[c] '			'AM9CSAhr'	'o2[r] + h[r] + nadph[r] + csa[r] -> h2o[r] + nadp[r] + am9csa[r] '
		'ALAARGGLYr'	'2 h2o[c] + alaarggly[c] <=> ala_L[c] + gly[c] + arg_L[c] '			'AM9CSAitr'	'am9csa[r] <=> am9csa[c] '
		'ALAARGGLYt'	'h[e] + alaarggly[e] <=> h[c] + alaarggly[c] '			'AM9CSAteb'	'h2o[c] + atp[c] + am9csa[c] -> h[c] + adp[c] + pi[c] + am9csa[e] '
		'ALAASNLEUr'	'2 h2o[c] + alaasnleu[c] <=> ala_L[c] + asn_L[c] + leu_L[c] '			'AM9CSAtep'	'am9csa[c] <=> am9csa[e] '
		'ALAASNLEUt'	'h[e] + alaasnleu[e] <=> h[c] + alaasnleu[c] '			'APNNOXte'	'apnnox[e] <=> apnnox[c] '
		'ALAGLYLYSr'	'2 h2o[c] + alaglylys[c] <=> ala_L[c] + gly[c] + lys_L[c] '			'APPNNte'	'appnn[e] <=> appnn[c] '
		'ALAGLYLYSt'	'h[e] + alaglylys[e] <=> h[c] + alaglylys[c] '			'ARGALAALAr'	'arg_L[c] + alaala[c] <=> h2o[c] + argalaala[c] '
		'ALAHISALAr'	'2 h2o[c] + alahisala[c] <=> 2 ala_L[c] + his_L[c] '			'ARGALAALAt'	'h[e] + argalaala[e] <=> h[c] + argalaala[c] '
		'ALAHISALAt'	'h[e] + alahisala[e] <=> h[c] + alahisala[c] '			'ARGALAPHEr'	'2 h2o[c] + argalaphe[c] <=> ala_L[c] + arg_L[c] + phe_L[c] '
		'ALALYSTHRr'	'2 h2o[c] + alalysthr[c] <=> ala_L[c] + thr_L[c] + lys_L[c] '			'ARGALAPHEt'	'h[e] + argalaphe[e] <=> h[c] + argalaphe[c] '
		'ALALYSTHRt'	'h[e] + alalysthr[e] <=> h[c] + alalysthr[c] '			'ARGALATHRr'	'2 h2o[c] + argalathr[c] <=> ala_L[c] + thr_L[c] + arg_L[c] '
		'ALAt2rL'	'h[l] + ala_L[l] <=> h[c] + ala_L[c] '			'ARGALATHRt'	'h[e] + argalathr[e] <=> h[c] + argalathr[c] '
		'ALKP'	'h2o[c] + dhap[c] -> pi[c] + dha[c] '			'ARGARGLYSr'	'2 h2o[c] + argarglys[c] <=> lys_L[c] + 2 arg_L[c] '
		'ALLOP1tu'	'na1[e] + allop[e] -> na1[c] + allop[c] '			'ARGARGLYSt'	'h[e] + argarglys[e] <=> h[c] + argarglys[c] '
		'ALLOP2tu'	'h[e] + allop[e] -> h[c] + allop[c] '			'ARGARGMETr'	'2 h2o[c] + argargmet[c] <=> 2 arg_L[c] + met_L[c] '
		'ALLOPOXDhep'	'h2o[c] + o2[c] + allop[c] -> h2o2[c] + oxyp[c] '			'ARGARGMETt'	'h[e] + argargmet[e] <=> h[c] + argargmet[c] '
		'ALLOPtepvb'	'allop[e] <=> allop[c] '			'ARGARGr'	'h2o[c] + argarg[c] <=> 2 arg_L[c] '
		'ALOX12R'	'o2[c] + arachd[c] -> 12RHPET[c] '			'ARGARGt'	'h[e] + argarg[e] <=> h[c] + argarg[c] '
		'ALPA_HStc'	'alpa_hs[x] <=> alpa_hs[c] '			'ARGCYSGLYr'	'2 h2o[c] + argcysgly[c] <=> cys_L[c] + gly[c] + arg_L[c] '
		'ALPA_HSx'	'h[x] + adhap_hs[x] + nadp[x] -> nadph[x] + alpa_hs[x] '			'ARGCYSGLYt'	'h[e] + argcysgly[e] <=> h[c] + argcysgly[c] '
		'AM19CSALThr'	'o2[r] + h[r] + nadph[r] + am1csa[r] -> h2o[r] + nadp[r] + am19cs[r] '			'ARGCYSSERr'	'2 h2o[c] + argcysser[c] <=> cys_L[c] + ser_L[c] + arg_L[c] '
		'AM19CShr'	'o2[r] + h[r] + nadph[r] + am9csa[r] -> h2o[r] + nadp[r] + am19cs[r] '			'ARGCYSSERt'	'h[e] + argcysser[e] <=> h[c] + argcysser[c] '
		'AM19CSitr'	'am19cs[r] <=> am19cs[c] '			'ARGGLUGLUr'	'2 h2o[c] + arggluglu[c] <=> 2 glu_L[c] + arg_L[c] '
		'AM19CSteb'	'h2o[c] + atp[c] + am19cs[c] -> h[c] + adp[c] + pi[c] + am19cs[e] '			'ARGGLUGLUt'	'h[e] + arggluglu[e] <=> h[c] + arggluglu[c] '
		'AM1A4NCShc'	'h[c] + ahcys[c] + am1acs[c] -> amet[c] + am1a4ncs[c] '			'ARGGLUPROr'	'2 h2o[c] + argglupro[c] <=> glu_L[c] + arg_L[c] + pro_L[c] '
		'AM1A4NCSteb'	'h2o[c] + atp[c] + am1a4ncs[c] -> h[c] + adp[c] + pi[c] + am1a4ncs[e] '			'ARGGLUPROt'	'h[e] + argglupro[e] <=> h[c] + argglupro[c] '
		'AM1ACCShr'	'o2[r] + am1ccs[r] -> h2o[r] + h[r] + am1accs[r] '			'ARGGLYGLYr'	'arg_L[c] + glygly[c] <=> h2o[c] + argglygly[c] '
		'AM1ACCSitr'	'am1accs[c] <=> am1accs[r] '			'ARGGLYGLYt'	'h[e] + argglygly[e] <=> h[c] + argglygly[c] '
		'AM1ACCStev'	'am1accs[c] <=> am1accs[e] '			'ARGHISTHRr'	'2 h2o[c] + arghisthr[c] <=> thr_L[c] + arg_L[c] + his_L[c] '
		'AM1ACShr'	'o2[r] + nadph[r] + am1alcs[r] -> h2o[r] + nadp[r] + am1acs[r] '			'ARGHISTHRt'	'h[e] + arghisthr[e] <=> h[c] + arghisthr[c] '
		'AM1ACSitr'	'am1acs[r] <=> am1acs[c] '			'ARGLEUPHEr'	'2 h2o[c] + argleuphe[c] <=> arg_L[c] + leu_L[c] + phe_L[c] '
		'AM1ACSteb'	'h2o[c] + atp[c] + am1acs[c] -> h[c] + adp[c] + pi[c] + am1acs[e] '			'ARGLEUPHEt'	'h[e] + argleuphe[e] <=> h[c] + argleuphe[c] '
		'AM1ACStep'	'am1acs[c] <=> am1acs[e] '			'ARGLYSASPr'	'2 h2o[c] + arglysasp[c] <=> asp_L[c] + lys_L[c] + arg_L[c] '
		'AM1ALCShr'	'nadp[c] + am1csa[c] -> h[c] + nadph[c] + am1alcs[c] '			'ARGLYSASPt'	'h[e] + arglysasp[e] <=> h[c] + arglysasp[c] '
		'AM1ALCSitr'	'am1alcs[c] <=> am1alcs[r] '			'ARGPHEARGr'	'2 h2o[c] + argphearg[c] <=> 2 arg_L[c] + phe_L[c] '
		'AM1ALCSteb'	'h2o[c] + atp[c] + am1alcs[c] -> h[c] + adp[c] + pi[c] + am1alcs[e] '			'ARGPHEARGt'	'h[e] + argphearg[e] <=> h[c] + argphearg[c] '
		'AM1ALCStep'	'am1alcs[c] <=> am1alcs[e] '			'ARGPROMETr'	'2 h2o[c] + argpromet[c] <=> arg_L[c] + met_L[c] + pro_L[c] '
		'AM1C4N9CShc'	'h[c] + ahcys[c] + am1c9cs[c] -> amet[c] + am1c4n9cs[c] '			'ARGPROMETt'	'h[e] + argpromet[e] <=> h[c] + argpromet[c] '
		'AM1C4N9CSteb'	'h2o[c] + atp[c] + am1c4n9cs[c] -> h[c] + adp[c] + pi[c] + am1c4n9cs[e] '			'ARGPROTHRr'	'2 h2o[c] + argprothr[c] <=> thr_L[c] + arg_L[c] + pro_L[c] '
		'AM1C9CShr'	'o2[r] + h[r] + nadph[r] + am1ccs[r] -> h2o[r] + nadp[r] + am1c9cs[r] '			'ARGPROTHRt'	'h[e] + argprothr[e] <=> h[c] + argprothr[c] '
		'AM1C9CSitr'	'am1c9cs[r] <=> am1c9cs[c] '			'ARGSERSERr'	'2 h2o[c] + argserser[c] <=> 2 ser_L[c] + arg_L[c] '
		'AM1C9CSteb'	'h2o[c] + atp[c] + am1c9cs[c] -> h[c] + adp[c] + pi[c] + am1c9cs[e] '			'ARGSERSERt'	'h[e] + argserser[e] <=> h[c] + argserser[c] '
		'AM1C9CStev'	'am1c9cs[c] <=> am1c9cs[e] '			'ARGTYRVALr'	'2 h2o[c] + argtyrval[c] <=> arg_L[c] + tyr_L[c] + val_L[c] '
		'AM1CCShr'	'o2[r] + h[r] + nadph[r] + csa[r] -> h2o[r] + nadp[r] + am1ccs[r] '			'ARGTYRVALt'	'h[e] + argtyrval[e] <=> h[c] + argtyrval[c] '
		'AM1CCSitr'	'am1ccs[r] <=> am1ccs[c] '			'ARGVALCYSr'	'2 h2o[c] + argvalcys[c] <=> cys_L[c] + arg_L[c] + val_L[c] '
		'AM1CCSteb'	'h2o[c] + atp[c] + am1ccs[c] -> h[c] + adp[c] + pi[c] + am1ccs[e] '			'ARGVALCYSt'	'h[e] + argvalcys[e] <=> h[c] + argvalcys[c] '
		'AM1CCStev'	'am1ccs[c] <=> am1ccs[e] '			'ARGVALTRPr'	'2 h2o[c] + argvaltrp[c] <=> arg_L[c] + trp_L[c] + val_L[c] '
		'AM1CGLChr'	'udpglcur[r] + am1ccs[r] -> h[r] + udp[r] + am1cglc[r] '			'ARGVALTRPt'	'h[e] + argvaltrp[e] <=> h[c] + argvaltrp[c] '
		'AM1CGLCitr'	'am1cglc[c] <=> am1cglc[r] '			'ASNASNARGr'	'2 h2o[c] + asnasnarg[c] <=> 2 asn_L[c] + arg_L[c] '
		'AM1CGLCteb'	'h2o[c] + atp[c] + am1cglc[c] -> h[c] + adp[c] + pi[c] + am1cglc[e] '			'ASNASNARGt'	'h[e] + asnasnarg[e] <=> h[c] + asnasnarg[c] '
		'AM1CSAhr'	'o2[r] + h[r] + nadph[r] + csa[r] -> h2o[r] + nadp[r] + am1csa[r] '			'ASNCYSCYSr'	'2 h2o[c] + asncyscys[c] <=> asn_L[c] + 2 cys_L[c] '
		'AM1CSAitr'	'am1csa[r] <=> am1csa[c] '			'ASNCYSCYSt'	'h[e] + asncyscys[e] <=> h[c] + asncyscys[c] '
		'AM1CSAtep'	'am1csa[c] <=> am1csa[e] '			'ASNMETPROr'	'2 h2o[c] + asnmetpro[c] <=> asn_L[c] + met_L[c] + pro_L[c] '
		'AM4N9CShc'	'h[c] + ahcys[c] + am9csa[c] -> amet[c] + am4n9cs[c] '			'ASNMETPROt'	'h[e] + asnmetpro[e] <=> h[c] + asnmetpro[c] '
		'AM4N9CShr'	'o2[r] + h[r] + nadph[r] + am4ncs[r] -> h2o[r] + nadp[r] + am4n9cs[r] '			'ASNPHEASPr'	'2 h2o[c] + asnpheasp[c] <=> asp_L[c] + asn_L[c] + phe_L[c] '
		'AM4N9CSitr'	'am4n9cs[r] <=> am4n9cs[c] '			'ASNPHEASPt'	'h[e] + asnpheasp[e] <=> h[c] + asnpheasp[c] '
		'AM4N9CStev'	'am4n9cs[c] <=> am4n9cs[e] '			'ASNPHECYSr'	'2 h2o[c] + asnphecys[c] <=> asn_L[c] + cys_L[c] + phe_L[c] '
		'AM4NC9CSteb'	'h2o[c] + atp[c] + am4n9cs[c] -> h[c] + adp[c] + pi[c] + am4n9cs[e] '			'ASNPHECYSt'	'h[e] + asnphecys[e] <=> h[c] + asnphecys[c] '
		'AM4NCShr'	'h[c] + ahcys[c] + csa[c] -> amet[c] + am4ncs[c] '			'ASNTYRGLYr'	'2 h2o[c] + asntyrgly[c] <=> asn_L[c] + gly[c] + tyr_L[c] '
		'AM4NCSitr'	'am4ncs[c] <=> am4ncs[r] '			'ASNTYRGLYt'	'h[e] + asntyrgly[e] <=> h[c] + asntyrgly[c] '
		'AM4NCSteb'	'h2o[c] + atp[c] + am4ncs[c] -> h[c] + adp[c] + pi[c] + am4ncs[e] '			'ASNTYRPHEr'	'2 h2o[c] + asntyrphe[c] <=> asn_L[c] + tyr_L[c] + phe_L[c] '
		'AM4NCStep'	'am4ncs[c] <=> am4ncs[e] '			'ASNTYRPHEt'	'h[e] + asntyrphe[e] <=> h[c] + asntyrphe[c] '
		'AM9CSAhr'	'o2[r] + h[r] + nadph[r] + csa[r] -> h2o[r] + nadp[r] + am9csa[r] '			'ASNTYRTHRr'	'2 h2o[c] + asntyrthr[c] <=> asn_L[c] + thr_L[c] + tyr_L[c] '
		'AM9CSAitr'	'am9csa[r] <=> am9csa[c] '			'ASNTYRTHRt'	'h[e] + asntyrthr[e] <=> h[c] + asntyrthr[c] '
		'AM9CSAteb'	'h2o[c] + atp[c] + am9csa[c] -> h[c] + adp[c] + pi[c] + am9csa[e] '			'ASPALAARGr'	'2 h2o[c] + aspalaarg[c] <=> asp_L[c] + ala_L[c] + arg_L[c] '
		'AM9CSAtep'	'am9csa[c] <=> am9csa[e] '			'ASPALAARGt'	'h[e] + aspalaarg[e] <=> h[c] + aspalaarg[c] '
		'AMACR2r'	'0.5 o2[r] + dhcholestancoa[r] -> h2o[r] + dhcholoylcoa[r] '			'ASPASNGLUr'	'2 h2o[c] + aspasnglu[c] <=> glu_L[c] + asp_L[c] + asn_L[c] '
		'AMACRr'	'cholcoar[r] -> cholcoas[r] '			'ASPASNGLUt'	'h[e] + aspasnglu[e] <=> h[c] + aspasnglu[c] '
		'AMETtn'	'amet[c] <=> amet[n] '			'ASPGLUPROr'	'2 h2o[c] + aspglupro[c] <=> glu_L[c] + asp_L[c] + pro_L[c] '
		'AMPtr'	'amp[c] <=> amp[r] '			'ASPGLUPROt'	'h[e] + aspglupro[e] <=> h[c] + aspglupro[c] '
		'AP4AH1'	'h2o[c] + ap4a[c] -> 2 h[c] + atp[c] + amp[c] '			'ASPGLUTRPr'	'2 h2o[c] + aspglutrp[c] <=> glu_L[c] + asp_L[c] + trp_L[c] '
		'APNNOXte'	'apnnox[e] <=> apnnox[c] '			'ASPGLUTRPt'	'h[e] + aspglutrp[e] <=> h[c] + aspglutrp[c] '
		'APPNNte'	'appnn[e] <=> appnn[c] '			'ASPGLUr'	'h2o[c] + aspglu[c] <=> glu_L[c] + asp_L[c] '
		'ARGALAALAr'	'arg_L[c] + alaala[c] <=> h2o[c] + argalaala[c] '			'ASPGLUt'	'h[e] + aspglu[e] <=> h[c] + aspglu[c] '
		'ARGALAALAt'	'h[e] + argalaala[e] <=> h[c] + argalaala[c] '			'ASPHISCYSr'	'2 h2o[c] + asphiscys[c] <=> asp_L[c] + cys_L[c] + his_L[c] '
		'ARGALAPHEr'	'2 h2o[c] + argalaphe[c] <=> ala_L[c] + arg_L[c] + phe_L[c] '			'ASPHISCYSt'	'h[e] + asphiscys[e] <=> h[c] + asphiscys[c] '
		'ARGALAPHEt'	'h[e] + argalaphe[e] <=> h[c] + argalaphe[c] '			'ASPHISPROr'	'2 h2o[c] + asphispro[c] <=> asp_L[c] + his_L[c] + pro_L[c] '
		'ARGALATHRr'	'2 h2o[c] + argalathr[c] <=> ala_L[c] + thr_L[c] + arg_L[c] '			'ASPHISPROt'	'h[e] + asphispro[e] <=> h[c] + asphispro[c] '
		'ARGALATHRt'	'h[e] + argalathr[e] <=> h[c] + argalathr[c] '			'ASPLYSGLUr'	'2 h2o[c] + asplysglu[c] <=> glu_L[c] + asp_L[c] + lys_L[c] '
		'ARGARGLYSr'	'2 h2o[c] + argarglys[c] <=> lys_L[c] + 2 arg_L[c] '			'ASPLYSGLUt'	'h[e] + asplysglu[e] <=> h[c] + asplysglu[c] '
		'ARGARGLYSt'	'h[e] + argarglys[e] <=> h[c] + argarglys[c] '			'ASPLYSHISr'	'2 h2o[c] + asplyshis[c] <=> asp_L[c] + lys_L[c] + his_L[c] '
		'ARGARGMETr'	'2 h2o[c] + argargmet[c] <=> 2 arg_L[c] + met_L[c] '			'ASPLYSHISt'	'h[e] + asplyshis[e] <=> h[c] + asplyshis[c] '
		'ARGARGMETt'	'h[e] + argargmet[e] <=> h[c] + argargmet[c] '			'ASPMETASPr'	'2 h2o[c] + aspmetasp[c] <=> 2 asp_L[c] + met_L[c] '
		'ARGARGr'	'h2o[c] + argarg[c] <=> 2 arg_L[c] '			'ASPMETASPt'	'h[e] + aspmetasp[e] <=> h[c] + aspmetasp[c] '
		'ARGARGt'	'h[e] + argarg[e] <=> h[c] + argarg[c] '			'ASPPROLYSr'	'2 h2o[c] + aspprolys[c] <=> asp_L[c] + lys_L[c] + pro_L[c] '
		'ARGCYSGLYr'	'2 h2o[c] + argcysgly[c] <=> cys_L[c] + gly[c] + arg_L[c] '			'ASPPROLYSt'	'h[e] + aspprolys[e] <=> h[c] + aspprolys[c] '
		'ARGCYSGLYt'	'h[e] + argcysgly[e] <=> h[c] + argcysgly[c] '			'ASPVALASNr'	'2 h2o[c] + aspvalasn[c] <=> asp_L[c] + asn_L[c] + val_L[c] '
		'ARGCYSSERr'	'2 h2o[c] + argcysser[c] <=> cys_L[c] + ser_L[c] + arg_L[c] '			'ASPVALASNt'	'h[e] + aspvalasn[e] <=> h[c] + aspvalasn[c] '
		'ARGCYSSERt'	'h[e] + argcysser[e] <=> h[c] + argcysser[c] '			'ATVACIDMCTtu'	'h[e] + atvacid[e] <=> h[c] + atvacid[c] '
		'ARGGLUGLUr'	'2 h2o[c] + arggluglu[c] <=> 2 glu_L[c] + arg_L[c] '			'ATVACIDOATPtu'	'hco3[c] + atvacid[e] <=> hco3[e] + atvacid[c] '
		'ARGGLUGLUt'	'h[e] + arggluglu[e] <=> h[c] + arggluglu[c] '			'ATVACIDhc'	'h2o[c] + atvlac[c] -> h[c] + atvacid[c] '
		'ARGGLUPROr'	'2 h2o[c] + argglupro[c] <=> glu_L[c] + arg_L[c] + pro_L[c] '			'ATVACIDhr'	'2 h2o[r] + atvethgluc[r] -> 2 glcur[r] + atvacid[r] '
		'ARGGLUPROt'	'h[e] + argglupro[e] <=> h[c] + argglupro[c] '			'ATVACIDitr'	'atvacid[c] <=> atvacid[r] '
		'ARGGLYGLYr'	'arg_L[c] + glygly[c] <=> h2o[c] + argglygly[c] '			'ATVACIDtdu'	'atvacid[e] <=> atvacid[c] '
		'ARGGLYGLYt'	'h[e] + argglygly[e] <=> h[c] + argglygly[c] '			'ATVACIDtu'	'h2o[c] + atp[c] + atvacid[c] -> h[c] + adp[c] + pi[c] + atvacid[e] '
		'ARGHISTHRr'	'2 h2o[c] + arghisthr[c] <=> thr_L[c] + arg_L[c] + his_L[c] '			'ATVACYLGLUChc'	'udpglcur[r] + atvacid[r] -> udp[r] + atvacylgluc[r] '
		'ARGHISTHRt'	'h[e] + arghisthr[e] <=> h[c] + arghisthr[c] '			'ATVETHGLUChc'	'2 udpglcur[r] + atvacid[r] -> 2 h[r] + 2 udp[r] + atvethgluc[r] '
		'ARGLEUPHEr'	'2 h2o[c] + argleuphe[c] <=> arg_L[c] + leu_L[c] + phe_L[c] '			'ATVLACGLCURhc'	'udpglcur[r] + atvlac[r] -> h[r] + udp[r] + atvlacgluc[r] '
		'ARGLEUPHEt'	'h[e] + argleuphe[e] <=> h[c] + argleuphe[c] '			'ATVLACThc'	'hco3[c] + atvlac[e] <=> hco3[e] + atvlac[c] '
		'ARGLYSASPr'	'2 h2o[c] + arglysasp[c] <=> asp_L[c] + lys_L[c] + arg_L[c] '			'ATVLACh2r'	'atvacylgluc[r] -> glcur[r] + atvlac[r] '
		'ARGLYSASPt'	'h[e] + arglysasp[e] <=> h[c] + arglysasp[c] '			'ATVLAChc'	'atp[c] + atvacid[c] -> amp[c] + ppi[c] + atvlac[c] '
		'ARGPHEARGr'	'2 h2o[c] + argphearg[c] <=> 2 arg_L[c] + phe_L[c] '			'ATVLAChr'	'h2o[r] + atvlacgluc[r] -> glcur[r] + atvlac[r] '
		'ARGPHEARGt'	'h[e] + argphearg[e] <=> h[c] + argphearg[c] '			'ATVLACitr'	'atvlac[c] <=> atvlac[r] '
		'ARGPROMETr'	'2 h2o[c] + argpromet[c] <=> arg_L[c] + met_L[c] + pro_L[c] '			'ATVLACtdhc'	'atvlac[e] <=> atvlac[c] '
		'ARGPROMETt'	'h[e] + argpromet[e] <=> h[c] + argpromet[c] '			'ATVLACtu'	'h2o[c] + atp[c] + atvlac[c] -> h[c] + adp[c] + pi[c] + atvlac[e] '
		'ARGPROTHRr'	'2 h2o[c] + argprothr[c] <=> thr_L[c] + arg_L[c] + pro_L[c] '			'Am19CStev'	'am19cs[c] <=> am19cs[e] '
		'ARGPROTHRt'	'h[e] + argprothr[e] <=> h[c] + argprothr[c] '			'Am1CSAteb'	'h2o[c] + atp[c] + am1csa[c] -> h[c] + adp[c] + pi[c] + am1csa[e] '
		'ARGSERSERr'	'2 h2o[c] + argserser[c] <=> 2 ser_L[c] + arg_L[c] '			'BGLUGCHe'	'gchola[e] + bglc[e] -> glgchlo[e] '
		'ARGSERSERt'	'h[e] + argserser[e] <=> h[c] + argserser[c] '			'BGLUTCHLe'	'tchola[e] + bglc[e] -> gltcho[e] '
		'ARGTYRVALr'	'2 h2o[c] + argtyrval[c] <=> arg_L[c] + tyr_L[c] + val_L[c] '			'BGLUTDECHOe'	'bglc[e] + tdechola[e] -> gltdechol[e] '
		'ARGTYRVALt'	'h[e] + argtyrval[e] <=> h[c] + argtyrval[c] '			'BZtr'	'bz[c] <=> bz[r] '
		'ARGVALCYSr'	'2 h2o[c] + argvalcys[c] <=> cys_L[c] + arg_L[c] + val_L[c] '			'CARBIBUP_SGLUthv'	'caribupglu_S[c] <=> caribupglu_S[e] '
		'ARGVALCYSt'	'h[e] + argvalcys[e] <=> h[c] + argvalcys[c] '			'CARIBUPGLU_Sitr'	'caribupglu_S[c] <=> caribupglu_S[r] '
		'ARGVALTRPr'	'2 h2o[c] + argvaltrp[c] <=> arg_L[c] + trp_L[c] + val_L[c] '			'CARIBUP_Rthv'	'caribup_R[c] <=> caribup_R[e] '
		'ARGVALTRPt'	'h[e] + argvaltrp[e] <=> h[c] + argvaltrp[c] '			'CARIBUP_SGLUhep'	'udpglcur[r] + caribup_s[r] -> udp[r] + caribupglu_S[r] '
		'ARTFR11'	'pmtcoa[c] -> R1coa_hs[c] '			'CARIBUP_Sitr'	'caribup_s[c] <=> caribup_s[r] '
		'ARTFR12'	'fadh2[m] + hdcoa[c] -> fad[m] + R1coa_hs[c] '			'CARIBUP_Sthv'	'caribup_s[c] <=> caribup_s[e] '
		'ARTFR13'	'tdcoa[c] -> 0.875 R1coa_hs[c] '			'CARVEOLte'	'carveol[e] <=> carveol[c] '
		'ARTFR202'	'h[m] + nadph[m] + 2 fadh2[m] + lnlncacoa[c] -> nadp[m] + 2 fad[m] + 1.125 R2coa_hs[c] '			'CATr'	'2 h2o2[r] -> 2 h2o[r] + o2[r] '
		'ARTFR203'	'h[m] + nadph[m] + 2 fadh2[m] + lnlncgcoa[c] -> nadp[m] + 2 fad[m] + 1.125 R2coa_hs[c] '			'COKECBESr'	'h2o[r] + coke[r] -> h[r] + bz[r] + egme[r] '
		'ARTFR204'	'2 h[m] + 2 nadph[m] + 2 fadh2[m] + strdnccoa[c] -> 2 nadp[m] + 2 fad[m] + 1.125 R2coa_hs[c] '			'COKEtr'	'coke[c] <=> coke[r] '
		'ARTFR205'	'h[m] + nadph[m] + 2 fadh2[m] + dlnlcgcoa[c] -> nadp[m] + 2 fad[m] + 1.25 R2coa_hs[c] '			'COUMARINte'	'coumarin[e] <=> coumarin[c] '
		'ARTFR206'	'2 h[m] + 2 nadph[m] + 2 fadh2[m] + arachdcoa[c] -> 2 nadp[m] + 2 fad[m] + 1.25 R2coa_hs[c] '			'CRGLZABCt'	'h2o[c] + atp[c] + crglz[c] -> h[c] + adp[c] + pi[c] + crglz[e] '
		'ARTFR207'	'arachcoa[c] -> 1.25 R2coa_hs[c] '			'CRGLZhr'	'o2[r] + mhglz[r] -> h2o[r] + h[r] + crglz[r] '
		'ARTFR209'	'2 h[m] + 2 nadph[m] + 2 fadh2[m] + adrncoa[c] -> 2 nadp[m] + 2 fad[m] + 1.375 R2coa_hs[c] '			'CRGLZitr'	'crglz[r] <=> crglz[c] '
		'ARTFR210'	'h[m] + nadph[m] + fadh2[m] + lnlccoa[c] -> nadp[m] + fad[m] + 1.125 R2coa_hs[c] '			'CRGLZtev'	'crglz[c] <=> crglz[e] '
		'ARTFR211'	'2 h[m] + 2 nadph[m] + 3 fadh2[m] + clpndcoa[c] -> 2 nadp[m] + 3 fad[m] + 1.375 R2coa_hs[c] '			'CRVS1M24hc'	'o2[r] + h[r] + nadph[r] + crvsm1[r] -> h2o[r] + nadp[r] + crvsm24[r] '
		'ARTFR212'	'2 h[m] + 2 nadph[m] + 3 fadh2[m] + dcsptn1coa[c] -> 2 nadp[m] + 3 fad[m] + 1.375 R2coa_hs[c] '			'CRVS1tev'	'crvsm1[c] <=> crvsm1[e] '
		'ARTFR213'	'3 h[m] + 3 nadph[m] + 3 fadh2[m] + c226coa[c] -> 3 nadp[m] + 3 fad[m] + 1.375 R2coa_hs[c] '			'CRVS23M24hc'	'ahcys[r] + o2[r] + 2 h[r] + nadph[r] + crvsm23[r] -> amet[r] + nadp[r] + h2o2[r] + crvsm24[r] '
		'ARTFR31'	'stcoa[c] -> 1.125 R3coa_hs[c] '			'CRVSATPthc'	'h2o[c] + atp[c] + crvs[e] -> h[c] + adp[c] + pi[c] + crvs[c] '
		'ARTFR32'	'fadh2[m] + odecoa[c] -> fad[m] + 1.125 R3coa_hs[c] '			'CRVSATPtu'	'h2o[c] + atp[c] + crvs[c] -> h[c] + adp[c] + pi[c] + crvs[e] '
		'ARTFR33'	'fadh2[m] + octd11ecoa[c] -> fad[m] + 1.125 R3coa_hs[c] '			'CRVSM1SPhc'	'h2o[c] + h[c] + ahcys[c] + crvsm22[c] -> amet[c] + crvsm1[c] '
		'ARTFR34'	'2 fadh2[m] + lneldccoa[c] -> 2 fad[m] + 1.125 R3coa_hs[c] '			'CRVSM1hc'	'ahcys[r] + o2[r] + 2 h[r] + nadph[r] + crvs[r] -> amet[r] + nadp[r] + h2o2[r] + crvsm1[r] '
		'ARTFR41'	'fadh2[m] + hdcoa[c] -> fad[m] + R4coa_hs[c] '			'CRVSM1hr'	'h2o[r] + cvm1gluc[r] -> glcur[r] + crvsm1[r] '
		'ARTFR42'	'fadh2[m] + odecoa[c] -> fad[m] + 1.125 R4coa_hs[c] '			'CRVSM1teb'	'h2o[c] + atp[c] + crvsm1[c] -> h[c] + adp[c] + pi[c] + crvsm1[e] '
		'ARTFR43'	'fadh2[m] + octd11ecoa[c] -> fad[m] + 1.125 R4coa_hs[c] '			'CRVSM22hc'	'amet[r] + cvm1gluc[r] -> ahcys[r] + h[r] + glcur[r] + crvsm22[r] '
		'ARTFR44'	'2 fadh2[m] + lneldccoa[c] -> 2 fad[m] + 1.125 R4coa_hs[c] '			'CRVSM22itr'	'crvsm22[r] <=> crvsm22[c] '
		'ARTFR45'	'fadh2[m] + nrvnccoa[c] -> fad[m] + 1.5 R4coa_hs[c] '			'CRVSM23hc'	'o2[r] + h[r] + nadph[r] + crvs[r] -> h2o[r] + nadp[r] + crvsm23[r] '
		'ARTFR46'	'fadh2[m] + od2coa[c] -> fad[m] + 1.125 R4coa_hs[c] '			'CRVSM23hr'	'h2o[r] + cvm23gluc[r] -> glcur[r] + crvsm23[r] '
		'ARTFR51'	'ttccoa[c] -> 1.5 R5coa_hs[c] '			'CRVSM23teb'	'h2o[c] + atp[c] + crvsm23[c] -> h[c] + adp[c] + pi[c] + crvsm23[e] '
		'ARTFR52'	'hexccoa[c] -> 1.625 R5coa_hs[c] '			'CRVSM23tev'	'crvsm23[c] <=> crvsm23[e] '
		'ARTFR53'	'2 h[m] + 2 nadph[m] + 2 fadh2[m] + eicostetcoa[c] -> 2 nadp[m] + 2 fad[m] + 1.25 R5coa_hs[c] '			'CRVSM24itr'	'crvsm24[r] <=> crvsm24[c] '
		'ARTFR54'	'2 h[m] + 2 nadph[m] + 3 fadh2[m] + tetpent6coa[c] -> 2 nadp[m] + 3 fad[m] + 1.5 R5coa_hs[c] '			'CRVSM24teb'	'h2o[c] + atp[c] + crvsm24[c] -> h[c] + adp[c] + pi[c] + crvsm24[e] '
		'ARTFR55'	'2 h[m] + 2 nadph[m] + 3 fadh2[m] + tetpent3coa[c] -> 2 nadp[m] + 3 fad[m] + 1.5 R5coa_hs[c] '			'CRVSM24tev'	'crvsm24[c] <=> crvsm24[e] '
		'ARTFR56'	'2 h[m] + 2 nadph[m] + 2 fadh2[m] + tettet6coa[c] -> 2 nadp[m] + 2 fad[m] + 1.5 R5coa_hs[c] '			'CRVSM31hc'	'amet[r] + cvm23gluc[r] -> ahcys[r] + h[r] + glcur[r] + crvsm31[r] '
		'ARTFR57'	'3 h[m] + 3 nadph[m] + 3 fadh2[m] + tethex3coa[c] -> 3 nadp[m] + 3 fad[m] + 1.5 R5coa_hs[c] '			'CRVSM31itr'	'crvsm31[c] <=> crvsm31[r] '
		'ARTFR61'	'fadh2[m] + hdd2coa[c] -> fad[m] + R6coa_hs[c] '			'CRVSitr'	'crvs[c] <=> crvs[r] '
		'ARTPLM1'	'Rtotalcoa[c] -> pmtcoa[c] '			'CRVSthc'	'hco3[c] + crvs[e] <=> hco3[e] + crvs[c] '
		'ARTPLM1m'	'Rtotalcoa[m] -> pmtcoa[m] '			'CRVStu'	'crvs[e] <=> crvs[c] '
		'ARTPLM2'	'Rtotal2coa[c] -> pmtcoa[c] '			'CSASULPhc'	'paps[c] + csa[c] -> h[c] + pap[c] + csasulp[c] '
		'ARTPLM2m'	'Rtotal2coa[m] -> pmtcoa[m] '			'CSASULPteb'	'h2o[c] + atp[c] + csasulp[c] -> h[c] + adp[c] + pi[c] + csasulp[e] '
		'ASNASNARGr'	'2 h2o[c] + asnasnarg[c] <=> 2 asn_L[c] + arg_L[c] '			'CSASULPtev'	'csasulp[c] <=> csasulp[e] '
		'ASNASNARGt'	'h[e] + asnasnarg[e] <=> h[c] + asnasnarg[c] '			'CSAitr'	'csa[c] <=> csa[r] '
		'ASNCYSCYSr'	'2 h2o[c] + asncyscys[c] <=> asn_L[c] + 2 cys_L[c] '			'CSAtd'	'csa[e] <=> csa[c] '
		'ASNCYSCYSt'	'h[e] + asncyscys[e] <=> h[c] + asncyscys[c] '			'CSAtu'	'h2o[c] + atp[c] + csa[c] -> h[c] + adp[c] + pi[c] + csa[e] '
		'ASNMETPROr'	'2 h2o[c] + asnmetpro[c] <=> asn_L[c] + met_L[c] + pro_L[c] '			'CVM1GLUChc'	'udpglcur[r] + crvsm1[r] -> h[r] + udp[r] + cvm1gluc[r] '
		'ASNMETPROt'	'h[e] + asnmetpro[e] <=> h[c] + asnmetpro[c] '			'CVM23GLUChc'	'udpglcur[r] + crvsm23[r] -> h[r] + udp[r] + cvm23gluc[r] '
		'ASNPHEASPr'	'2 h2o[c] + asnpheasp[c] <=> asp_L[c] + asn_L[c] + phe_L[c] '			'CYSACMPAChc'	'accoa[c] + cysacmp[c] -> h[c] + coa[c] + meracmp[c] '
		'ASNPHEASPt'	'h[e] + asnpheasp[e] <=> h[c] + asnpheasp[c] '			'CYSACMPitr'	'cysacmp[r] <=> cysacmp[c] '
		'ASNPHECYSr'	'2 h2o[c] + asnphecys[c] <=> asn_L[c] + cys_L[c] + phe_L[c] '			'CYSAMPtev'	'h2o[c] + atp[c] + cysacmp[c] -> h[c] + adp[c] + pi[c] + cysacmp[e] '
		'ASNPHECYSt'	'h[e] + asnphecys[e] <=> h[c] + asnphecys[c] '			'CYSASNMETr'	'2 h2o[c] + cysasnmet[c] <=> asn_L[c] + cys_L[c] + met_L[c] '
		'ASNPHELAT2tc'	'asn_L[e] + phe_L[c] -> asn_L[c] + phe_L[e] '			'CYSASNMETt'	'h[e] + cysasnmet[e] <=> h[c] + cysasnmet[c] '
		'ASNTYRGLYr'	'2 h2o[c] + asntyrgly[c] <=> asn_L[c] + gly[c] + tyr_L[c] '			'CYSASPPHEr'	'2 h2o[c] + cysaspphe[c] <=> asp_L[c] + cys_L[c] + phe_L[c] '
		'ASNTYRGLYt'	'h[e] + asntyrgly[e] <=> h[c] + asntyrgly[c] '			'CYSASPPHEt'	'h[e] + cysaspphe[e] <=> h[c] + cysaspphe[c] '
		'ASNTYRPHEr'	'2 h2o[c] + asntyrphe[c] <=> asn_L[c] + tyr_L[c] + phe_L[c] '			'CYSCYSr'	'h2o[c] + cyscys[c] <=> 2 cys_L[c] '
		'ASNTYRPHEt'	'h[e] + asntyrphe[e] <=> h[c] + asntyrphe[c] '			'CYSCYSt'	'h[e] + cyscys[e] <=> h[c] + cyscys[c] '
		'ASNTYRTHRr'	'2 h2o[c] + asntyrthr[c] <=> asn_L[c] + thr_L[c] + tyr_L[c] '			'CYSGLNMETr'	'2 h2o[c] + cysglnmet[c] <=> cys_L[c] + gln_L[c] + met_L[c] '
		'ASNTYRTHRt'	'h[e] + asntyrthr[e] <=> h[c] + asntyrthr[c] '			'CYSGLNMETt'	'h[e] + cysglnmet[e] <=> h[c] + cysglnmet[c] '
		'ASPALAARGr'	'2 h2o[c] + aspalaarg[c] <=> asp_L[c] + ala_L[c] + arg_L[c] '			'CYSGLUHISr'	'2 h2o[c] + cysgluhis[c] <=> glu_L[c] + cys_L[c] + his_L[c] '
		'ASPALAARGt'	'h[e] + aspalaarg[e] <=> h[c] + aspalaarg[c] '			'CYSGLUHISt'	'h[e] + cysgluhis[e] <=> h[c] + cysgluhis[c] '
		'ASPASNGLUr'	'2 h2o[c] + aspasnglu[c] <=> glu_L[c] + asp_L[c] + asn_L[c] '			'CYSGLUTRPr'	'2 h2o[c] + cysglutrp[c] <=> glu_L[c] + cys_L[c] + trp_L[c] '
		'ASPASNGLUt'	'h[e] + aspasnglu[e] <=> h[c] + aspasnglu[c] '			'CYSGLUTRPt'	'h[e] + cysglutrp[e] <=> h[c] + cysglutrp[c] '
		'ASPGLUPROr'	'2 h2o[c] + aspglupro[c] <=> glu_L[c] + asp_L[c] + pro_L[c] '			'CYSLEUTHRr'	'2 h2o[c] + cysleuthr[c] <=> cys_L[c] + thr_L[c] + leu_L[c] '
		'ASPGLUPROt'	'h[e] + aspglupro[e] <=> h[c] + aspglupro[c] '			'CYSLEUTHRt'	'h[e] + cysleuthr[e] <=> h[c] + cysleuthr[c] '
		'ASPGLUTRPr'	'2 h2o[c] + aspglutrp[c] <=> glu_L[c] + asp_L[c] + trp_L[c] '			'CYSSERMETr'	'2 h2o[c] + cyssermet[c] <=> cys_L[c] + ser_L[c] + met_L[c] '
		'ASPGLUTRPt'	'h[e] + aspglutrp[e] <=> h[c] + aspglutrp[c] '			'CYSSERMETt'	'h[e] + cyssermet[e] <=> h[c] + cyssermet[c] '
		'ASPGLUr'	'h2o[c] + aspglu[c] <=> glu_L[c] + asp_L[c] '			'CYSTYRASNr'	'2 h2o[c] + cystyrasn[c] <=> asn_L[c] + cys_L[c] + tyr_L[c] '
		'ASPGLUt'	'h[e] + aspglu[e] <=> h[c] + aspglu[c] '			'CYSTYRASNt'	'h[e] + cystyrasn[e] <=> h[c] + cystyrasn[c] '
		'ASPHISCYSr'	'2 h2o[c] + asphiscys[c] <=> asp_L[c] + cys_L[c] + his_L[c] '			'DEBRISOQUINEt'	'debrisoquine[e] <=> debrisoquine[c] '
		'ASPHISCYSt'	'h[e] + asphiscys[e] <=> h[c] + asphiscys[c] '			'DELACCRVSM23hc'	'h2o[c] + h[c] + ahcys[c] + crvsm31[c] -> amet[c] + crvsm23[c] '
		'ASPHISPROr'	'2 h2o[c] + asphispro[c] <=> asp_L[c] + his_L[c] + pro_L[c] '			'DEOXFVShc'	'nad[x] + coa[x] + h2o[x] + fvs[x] -> h[x] + nadh[x] + accoa[x] + h2o2[x] + deoxfvs[x] '
		'ASPHISPROt'	'h[e] + asphispro[e] <=> h[c] + asphispro[c] '			'DEOXFVSitx'	'deoxfvs[c] <=> deoxfvs[x] '
		'ASPLYSGLUr'	'2 h2o[c] + asplysglu[c] <=> glu_L[c] + asp_L[c] + lys_L[c] '			'DEOXFVStev'	'deoxfvs[c] <=> deoxfvs[e] '
		'ASPLYSGLUt'	'h[e] + asplysglu[e] <=> h[c] + asplysglu[c] '			'DESFVShc'	'3 ahcys[r] + o2[r] + 4 h[r] + nadph[r] + fvs[r] -> 3 amet[r] + nadp[r] + h2o2[r] + desfvs[r] '
		'ASPLYSHISr'	'2 h2o[c] + asplyshis[c] <=> asp_L[c] + lys_L[c] + his_L[c] '			'DESFVSitr'	'desfvs[c] <=> desfvs[r] '
		'ASPLYSHISt'	'h[e] + asplyshis[e] <=> h[c] + asplyshis[c] '			'DESFVSteb'	'h2o[c] + atp[c] + desfvs[c] -> h[c] + adp[c] + pi[c] + desfvs[e] '
		'ASPMETASPr'	'2 h2o[c] + aspmetasp[c] <=> 2 asp_L[c] + met_L[c] '			'DHGLZABCt'	'h2o[c] + atp[c] + dhglz[c] -> h[c] + adp[c] + pi[c] + dhglz[e] '
		'ASPMETASPt'	'h[e] + aspmetasp[e] <=> h[c] + aspmetasp[c] '			'DHGLZhc'	'nadp[c] + glz[c] -> h[c] + nadph[c] + dhglz[c] '
		'ASPPROLYSr'	'2 h2o[c] + aspprolys[c] <=> asp_L[c] + lys_L[c] + pro_L[c] '			'DHGLZtev'	'dhglz[c] <=> dhglz[e] '
		'ASPPROLYSt'	'h[e] + aspprolys[e] <=> h[c] + aspprolys[c] '			'DM_Lkynr[c]'	'Lkynr[c] -> '
		'ASPVALASNr'	'2 h2o[c] + aspvalasn[c] <=> asp_L[c] + asn_L[c] + val_L[c] '			'DM_PROTEIN'	'protein[c] -> '
		'ASPVALASNt'	'h[e] + aspvalasn[e] <=> h[c] + aspvalasn[c] '			'DSPVShc'	'5 ahcys[r] + 6 h[r] + nadph[r] + pvs[r] -> 2 h2o[r] + 5 amet[r] + nadp[r] + dspvs[r] '
		'ATVACIDMCTtu'	'h[e] + atvacid[e] <=> h[c] + atvacid[c] '			'DSPVSitr'	'dspvs[r] <=> dspvs[c] '
		'ATVACIDOATPtu'	'hco3[c] + atvacid[e] <=> hco3[e] + atvacid[c] '			'DSPVSteb'	'h2o[c] + atp[c] + dspvs[c] -> h[c] + adp[c] + pi[c] + dspvs[e] '
		'ATVACIDhc'	'h2o[c] + atvlac[c] -> h[c] + atvacid[c] '			'DSPVStev'	'dspvs[c] <=> dspvs[e] '
		'ATVACIDhr'	'2 h2o[r] + atvethgluc[r] -> 2 glcur[r] + atvacid[r] '			'EAFLATOXINte'	'eaflatoxin[e] <=> eaflatoxin[c] '
		'ATVACIDitr'	'atvacid[c] <=> atvacid[r] '			'EGMEtr'	'egme[r] <=> egme[c] '
		'ATVACIDtdu'	'atvacid[e] <=> atvacid[c] '			'EPOXTAChr'	'3 ahcys[r] + o2[r] + 3 h[r] + tacr[r] -> 3 amet[r] + epoxtac[r] '
		'ATVACIDtu'	'h2o[c] + atp[c] + atvacid[c] -> h[c] + adp[c] + pi[c] + atvacid[e] '			'EPOXTACitr'	'epoxtac[c] <=> epoxtac[r] '
		'ATVACYLGLUChc'	'udpglcur[r] + atvacid[r] -> udp[r] + atvacylgluc[r] '			'EPOXTACteb'	'h2o[c] + atp[c] + epoxtac[c] -> h[c] + adp[c] + pi[c] + epoxtac[e] '
		'ATVETHGLUChc'	'2 udpglcur[r] + atvacid[r] -> 2 h[r] + 2 udp[r] + atvethgluc[r] '			'EPOXTACtev'	'epoxtac[c] -> epoxtac[e] '
		'ATVLACGLCURhc'	'udpglcur[r] + atvlac[r] -> h[r] + udp[r] + atvlacgluc[r] '			'EX_12htacr[e]'	'12htacr[e] <=> '
		'ATVLACThc'	'hco3[c] + atvlac[e] <=> hco3[e] + atvlac[c] '			'EX_1331tacr[e]'	'1331tacr[e] <=> '
		'ATVLACh2r'	'atvacylgluc[r] -> glcur[r] + atvlac[r] '			'EX_13dmt[e]'	'13dmt[e] <=> '
		'ATVLAChc'	'atp[c] + atvacid[c] -> amp[c] + ppi[c] + atvlac[c] '			'EX_14hmdz[e]'	'14hmdz[e] <=> '
		'ATVLAChr'	'h2o[r] + atvlacgluc[r] -> glcur[r] + atvlac[r] '			'EX_1513tacr[e]'	'1513tacr[e] <=> '
		'ATVLACitr'	'atvlac[c] <=> atvlac[r] '			'EX_1531tacr[e]'	'1531tacr[e] <=> '
		'ATVLACtdhc'	'atvlac[e] <=> atvlac[c] '			'EX_15dmt[e]'	'15dmt[e] <=> '
		'ATVLACtu'	'h2o[c] + atp[c] + atvlac[c] -> h[c] + adp[c] + pi[c] + atvlac[e] '			'EX_1hibup_S[e]'	'1hibup_S[e] <=> '
		'A_MANASE'	'2 h2o[c] + m2mn[c] -> 2 man[c] + mn[c] '			'EX_1hibupglu_S[e]'	'1hibupglu_S[e] <=> '
		'Am19CStev'	'am19cs[c] <=> am19cs[e] '			'EX_1hmdgluc[e]'	'1hmdgluc[e] <=> '
		'Am1CSAteb'	'h2o[c] + atp[c] + am1csa[c] -> h[c] + adp[c] + pi[c] + am1csa[e] '			'EX_1ohmdz[e]'	'1ohmdz[e] <=> '
		'BAMPPALDOXm'	'h2o[m] + nad[m] + bamppald[m] -> 2 h[m] + nadh[m] + ala_B[m] '			'EX_24nph[e]'	'24nph[e] <=> '
		'BDG2HCGHD'	'h2o[c] + bdg2hc[c] -> h[c] + glc_D[c] + 2coum[c] '			'EX_2hatvacid[e]'	'2hatvacid[e] <=> '
		'BDMT_U'	'gdpmann[c] + 0.1 chito2pdol_U[c] -> h[c] + gdp[c] + 0.1 mpdol_U[c] '			'EX_2hatvacidgluc[e]'	'2hatvacidgluc[e] <=> '
		'BGAL4l'	'h2o[l] + gm1a_hs[l] -> gal[l] + gm2a_hs[l] '			'EX_2hatvlac[e]'	'2hatvlac[e] <=> '
		'BGLUGCHe'	'gchola[e] + bglc[e] -> glgchlo[e] '			'EX_2hatvlacgluc[e]'	'2hatvlacgluc[e] <=> '
		'BGLUTCHLe'	'tchola[e] + bglc[e] -> gltcho[e] '			'EX_2hibup_R[e]'	'2hibup_R[e] <=> '
		'BGLUTDECHOe'	'bglc[e] + tdechola[e] -> gltdechol[e] '			'EX_2hibup_S[e]'	'2hibup_S[e] <=> '
		'BMTer_L'	'0.1 dolmanp_L[r] + memgacpail_hs[r] -> h[r] + 0.1 dolp_L[r] + m2emgacpail_hs[r] '			'EX_2hibupglu_S[e]'	'2hibupglu_S[e] <=> '
		'BZtr'	'bz[c] <=> bz[r] '			'EX_31dmt[e]'	'31dmt[e] <=> '
		'C05953td'	'HC02203[c] <=> HC02203[e] '			'EX_35dhpvs[e]'	'35dhpvs[e] <=> '
		'C05953tr'	'HC02203[r] <=> HC02203[c] '			'EX_35dsmv[e]'	'35dsmv[e] <=> '
		'C06439td'	'HC02213[c] <=> HC02213[e] '			'EX_3hibup_R[e]'	'3hibup_R[e] <=> '
		'C06439tn'	'HC02213[n] <=> HC02213[c] '			'EX_3hibup_S[e]'	'3hibup_S[e] <=> '
		'C08261te'	'C08261[c] <=> C08261[e] '			'EX_3hibupglu_S[e]'	'3hibupglu_S[e] <=> '
		'C101CRNtr'	'c101crn[e] <=> c101crn[c] '			'EX_3hlvstacid[e]'	'3hlvstacid[e] <=> '
		'C10CRNtr'	'c10crn[e] <=> c10crn[c] '			'EX_3hpvs[e]'	'3hpvs[e] <=> '
		'C10DCtr'	'c10dc[e] <=> c10dc[c] '			'EX_3hpvstet[e]'	'3hpvstet[e] <=> '
		'C12DCtr'	'c12dc[e] <=> c12dc[c] '			'EX_3hsmvacid[e]'	'3hsmvacid[e] <=> '
		'C160CPT2rbc'	'coa[c] + pmtcrn[c] <=> crn[c] + pmtcoa[c] '			'EX_3ispvs[e]'	'3ispvs[e] <=> '
		'C16DCtr'	'c16dc[e] <=> c16dc[c] '			'EX_3ohacmp[e]'	'3ohacmp[e] <=> '
		'C181CPT2rbc'	'coa[c] + odecrn[c] <=> crn[c] + odecoa[c] '			'EX_4bhglz[e]'	'4bhglz[e] <=> '
		'C2M26DCOAHLm'	'h2o[m] + c2m26dcoa[m] <=> 3h26dm5coa[m] '			'EX_4hatvacid[e]'	'4hatvacid[e] <=> '
		'C2M26DCOAHLx'	'h2o[x] + c2m26dcoa[x] <=> 3h26dm5coa[x] '			'EX_4hatvlac[e]'	'4hatvlac[e] <=> '
		'C3DCtr'	'c3dc[e] <=> c3dc[c] '			'EX_4hdebrisoquine[e]'	'4hdebrisoquine[e] <=> '
		'C4CRNtr'	'c4crn[e] <=> c4crn[c] '			'EX_4hmdgluc[e]'	'4hmdgluc[e] <=> '
		'C4DCtr'	'c4dc[e] <=> c4dc[c] '			'EX_4mtolbutamide[e]'	'4mtolbutamide[e] <=> '
		'C51CRNtr'	'c51crn[e] <=> c51crn[c] '			'EX_4nphsf[e]'	'4nphsf[e] <=> '
		'C5DCtr'	'c5dc[e] <=> c5dc[c] '			'EX_4ohmdz[e]'	'4ohmdz[e] <=> '
		'C6CRNtr'	'c6crn[e] <=> c6crn[c] '			'EX_56dhpvs[e]'	'56dhpvs[e] <=> '
		'C6DCtr'	'c6dc[e] <=> c6dc[c] '			'EX_56eppvs[e]'	'56eppvs[e] <=> '
		'C81CRNtr'	'c81crn[e] <=> c81crn[c] '			'EX_5homeprazole[e]'	'5homeprazole[e] <=> '
		'C8CRNtr'	'c8crn[e] <=> c8crn[c] '			'EX_5ohfvs[e]'	'5ohfvs[e] <=> '
		'C8DCtr'	'c8dc[e] <=> c8dc[c] '			'EX_5ohfvsglu[e]'	'5ohfvsglu[e] <=> '
		'CARBIBUP_SGLUthv'	'caribupglu_S[c] <=> caribupglu_S[e] '			'EX_6ahglz[e]'	'6ahglz[e] <=> '
		'CARIBUPGLU_Sitr'	'caribupglu_S[c] <=> caribupglu_S[r] '			'EX_6bhglz[e]'	'6bhglz[e] <=> '
		'CARIBUP_Rthv'	'caribup_R[c] <=> caribup_R[e] '			'EX_6bhglzglc[e]'	'6bhglzglc[e] <=> '
		'CARIBUP_SGLUhep'	'udpglcur[r] + caribup_s[r] -> udp[r] + caribupglu_S[r] '			'EX_6csmvacid[e]'	'6csmvacid[e] <=> '
		'CARIBUP_Sitr'	'caribup_s[c] <=> caribup_s[r] '			'EX_6epvs[e]'	'6epvs[e] <=> '
		'CARIBUP_Sthv'	'caribup_s[c] <=> caribup_s[e] '			'EX_6hlvst[e]'	'6hlvst[e] <=> '
		'CARVEOLte'	'carveol[e] <=> carveol[c] '			'EX_6hmsmvacid[e]'	'6hmsmvacid[e] <=> '
		'CARhPTtc'	'carn[l] -> carn[c] '			'EX_6hsmvacid[e]'	'6hsmvacid[e] <=> '
		'CATr'	'2 h2o2[r] -> 2 h2o[r] + o2[r] '			'EX_6melvacid[e]'	'6melvacid[e] <=> '
		'CBLATm'	'h[m] + atp[m] + cbl1[m] <=> adocbl[m] + pppi[m] '			'EX_6melvst[e]'	'6melvst[e] <=> '
		'CBLTDe'	'adocbl[c] -> adocbl[e] '			'EX_6ohfvs[e]'	'6ohfvs[e] <=> '
		'CBLtle'	'adocbl[e] -> adocbl[c] '			'EX_6ohfvsglu[e]'	'6ohfvsglu[e] <=> '
		'CBR1'	'h[c] + nadph[c] + prostg1[c] <=> nadp[c] + prostge1[c] '			'EX_7ahglz[e]'	'7ahglz[e] <=> '
		'CCA_D3t'	'cca_d3[c] -> cca_d3[e] '			'EX_7bhglz[e]'	'7bhglz[e] <=> '
		'CCA_D3tm'	'cca_d3[m] -> cca_d3[c] '			'EX_7bhglzglc[e]'	'7bhglzglc[e] <=> '
		'CE0328te'	'crvnc[c] <=> crvnc[e] '			'EX_7hpvs[e]'	'7hpvs[e] <=> '
		'CE1554t'	'CE1554[c] <=> CE1554[e] '			'EX_acmp[e]'	'acmp[e] <=> '
		'CE2516t'	'h2o[c] + atp[c] + CE2516[c] -> h[c] + adp[c] + pi[c] + CE2516[e] '			'EX_acmpglu[e]'	'acmpglu[e] <=> '
		'CH4Ste'	'ch4s[c] <=> ch4s[e] '			'EX_acmpglut[e]'	'acmpglut[e] <=> '
		'CHOLESTTDe'	'chsterol[c] -> chsterol[e] '			'EX_aflatoxin[e]'	'aflatoxin[e] <=> '
		'CHYLO_HSDEG'	'h2o[e] + chylo_hs[e] -> Rtotal[e] + Rtotal2[e] + Rtotal3[e] + glyc[e] + HC00004[e] + HC00005[e] + HC00006[e] + HC00007[e] + HC00008[e] + HC00009[e] '			'EX_alaargcys[e]'	'alaargcys[e] <=> '
		'CHYLO_HSSEC'	'chylo_hs[c] -> chylo_hs[e] '			'EX_alaarggly[e]'	'alaarggly[e] <=> '
		'CHYLO_HSSYN'	'tag_hs[c] + HC00004[c] + HC00005[c] + HC00006[c] + HC00007[c] + HC00008[c] + HC00009[c] -> chylo_hs[c] '			'EX_alaasnleu[e]'	'alaasnleu[e] <=> '
		'CITRtr'	'citr_L[e] <=> citr_L[c] '			'EX_alaglylys[e]'	'alaglylys[e] <=> '
		'CLCFTRtm'	'cl[c] <=> cl[m] '			'EX_alahisala[e]'	'alahisala[e] <=> '
		'CO2tn'	'co2[n] <=> co2[c] '			'EX_alalysthr[e]'	'alalysthr[e] <=> '
		'COKECBESr'	'h2o[r] + coke[r] -> h[r] + bz[r] + egme[r] '			'EX_allop[e]'	'allop[e] <=> '
		'COKEtr'	'coke[c] <=> coke[r] '			'EX_am19cs[e]'	'am19cs[e] <=> '
		'COUMARINte'	'coumarin[e] <=> coumarin[c] '			'EX_am1a4ncs[e]'	'am1a4ncs[e] <=> '
		'CPCTDTX'	'h[c] + ctp[c] + ntm2amep[c] -> ppi[c] + cmpntm2amep[c] '			'EX_am1accs[e]'	'am1accs[e] <=> '
		'CRGLZABCt'	'h2o[c] + atp[c] + crglz[c] -> h[c] + adp[c] + pi[c] + crglz[e] '			'EX_am1acs[e]'	'am1acs[e] <=> '
		'CRGLZhr'	'o2[r] + mhglz[r] -> h2o[r] + h[r] + crglz[r] '			'EX_am1alcs[e]'	'am1alcs[e] <=> '
		'CRGLZitr'	'crglz[r] <=> crglz[c] '			'EX_am1c4n9cs[e]'	'am1c4n9cs[e] <=> '
		'CRGLZtev'	'crglz[c] <=> crglz[e] '			'EX_am1c9cs[e]'	'am1c9cs[e] <=> '
		'CRNCT2te'	'na1[c] + crn[c] <=> na1[e] + crn[e] '			'EX_am1ccs[e]'	'am1ccs[e] <=> '
		'CRTSTRNtr'	'crtstrn[c] <=> crtstrn[r] '			'EX_am1cglc[e]'	'am1cglc[e] <=> '
		'CRVS1M24hc'	'o2[r] + h[r] + nadph[r] + crvsm1[r] -> h2o[r] + nadp[r] + crvsm24[r] '			'EX_am1csa[e]'	'am1csa[e] <=> '
		'CRVS1tev'	'crvsm1[c] <=> crvsm1[e] '			'EX_am4n9cs[e]'	'am4n9cs[e] <=> '
		'CRVS23M24hc'	'ahcys[r] + o2[r] + 2 h[r] + nadph[r] + crvsm23[r] -> amet[r] + nadp[r] + h2o2[r] + crvsm24[r] '			'EX_am4ncs[e]'	'am4ncs[e] <=> '
		'CRVSATPthc'	'h2o[c] + atp[c] + crvs[e] -> h[c] + adp[c] + pi[c] + crvs[c] '			'EX_am9csa[e]'	'am9csa[e] <=> '
		'CRVSATPtu'	'h2o[c] + atp[c] + crvs[c] -> h[c] + adp[c] + pi[c] + crvs[e] '			'EX_apnnox[e]'	'apnnox[e] <=> '
		'CRVSM1SPhc'	'h2o[c] + h[c] + ahcys[c] + crvsm22[c] -> amet[c] + crvsm1[c] '			'EX_appnn[e]'	'appnn[e] <=> '
		'CRVSM1hc'	'ahcys[r] + o2[r] + 2 h[r] + nadph[r] + crvs[r] -> amet[r] + nadp[r] + h2o2[r] + crvsm1[r] '			'EX_argalaala[e]'	'argalaala[e] <=> '
		'CRVSM1hr'	'h2o[r] + cvm1gluc[r] -> glcur[r] + crvsm1[r] '			'EX_argalaphe[e]'	'argalaphe[e] <=> '
		'CRVSM1teb'	'h2o[c] + atp[c] + crvsm1[c] -> h[c] + adp[c] + pi[c] + crvsm1[e] '			'EX_argalathr[e]'	'argalathr[e] <=> '
		'CRVSM22hc'	'amet[r] + cvm1gluc[r] -> ahcys[r] + h[r] + glcur[r] + crvsm22[r] '			'EX_argarg[e]'	'argarg[e] <=> '
		'CRVSM22itr'	'crvsm22[r] <=> crvsm22[c] '			'EX_argarglys[e]'	'argarglys[e] <=> '
		'CRVSM23hc'	'o2[r] + h[r] + nadph[r] + crvs[r] -> h2o[r] + nadp[r] + crvsm23[r] '			'EX_argargmet[e]'	'argargmet[e] <=> '
		'CRVSM23hr'	'h2o[r] + cvm23gluc[r] -> glcur[r] + crvsm23[r] '			'EX_argcysgly[e]'	'argcysgly[e] <=> '
		'CRVSM23teb'	'h2o[c] + atp[c] + crvsm23[c] -> h[c] + adp[c] + pi[c] + crvsm23[e] '			'EX_argcysser[e]'	'argcysser[e] <=> '
		'CRVSM23tev'	'crvsm23[c] <=> crvsm23[e] '			'EX_arggluglu[e]'	'arggluglu[e] <=> '
		'CRVSM24itr'	'crvsm24[r] <=> crvsm24[c] '			'EX_argglupro[e]'	'argglupro[e] <=> '
		'CRVSM24teb'	'h2o[c] + atp[c] + crvsm24[c] -> h[c] + adp[c] + pi[c] + crvsm24[e] '			'EX_argglygly[e]'	'argglygly[e] <=> '
		'CRVSM24tev'	'crvsm24[c] <=> crvsm24[e] '			'EX_arghisthr[e]'	'arghisthr[e] <=> '
		'CRVSM31hc'	'amet[r] + cvm23gluc[r] -> ahcys[r] + h[r] + glcur[r] + crvsm31[r] '			'EX_argleuphe[e]'	'argleuphe[e] <=> '
		'CRVSM31itr'	'crvsm31[c] <=> crvsm31[r] '			'EX_arglysasp[e]'	'arglysasp[e] <=> '
		'CRVSitr'	'crvs[c] <=> crvs[r] '			'EX_argphearg[e]'	'argphearg[e] <=> '
		'CRVSthc'	'hco3[c] + crvs[e] <=> hco3[e] + crvs[c] '			'EX_argpromet[e]'	'argpromet[e] <=> '
		'CRVStu'	'crvs[e] <=> crvs[c] '			'EX_argprothr[e]'	'argprothr[e] <=> '
		'CSASULPhc'	'paps[c] + csa[c] -> h[c] + pap[c] + csasulp[c] '			'EX_argserser[e]'	'argserser[e] <=> '
		'CSASULPteb'	'h2o[c] + atp[c] + csasulp[c] -> h[c] + adp[c] + pi[c] + csasulp[e] '			'EX_argtyrval[e]'	'argtyrval[e] <=> '
		'CSASULPtev'	'csasulp[c] <=> csasulp[e] '			'EX_argvalcys[e]'	'argvalcys[e] <=> '
		'CSAitr'	'csa[c] <=> csa[r] '			'EX_argvaltrp[e]'	'argvaltrp[e] <=> '
		'CSAtd'	'csa[e] <=> csa[c] '			'EX_asnasnarg[e]'	'asnasnarg[e] <=> '
		'CSAtu'	'h2o[c] + atp[c] + csa[c] -> h[c] + adp[c] + pi[c] + csa[e] '			'EX_asncyscys[e]'	'asncyscys[e] <=> '
		'CVM1GLUChc'	'udpglcur[r] + crvsm1[r] -> h[r] + udp[r] + cvm1gluc[r] '			'EX_asnmetpro[e]'	'asnmetpro[e] <=> '
		'CVM23GLUChc'	'udpglcur[r] + crvsm23[r] -> h[r] + udp[r] + cvm23gluc[r] '			'EX_asnpheasp[e]'	'asnpheasp[e] <=> '
		'CYSACMPAChc'	'accoa[c] + cysacmp[c] -> h[c] + coa[c] + meracmp[c] '			'EX_asnphecys[e]'	'asnphecys[e] <=> '
		'CYSACMPitr'	'cysacmp[r] <=> cysacmp[c] '			'EX_asntyrgly[e]'	'asntyrgly[e] <=> '
		'CYSAMPtev'	'h2o[c] + atp[c] + cysacmp[c] -> h[c] + adp[c] + pi[c] + cysacmp[e] '			'EX_asntyrphe[e]'	'asntyrphe[e] <=> '
		'CYSASNMETr'	'2 h2o[c] + cysasnmet[c] <=> asn_L[c] + cys_L[c] + met_L[c] '			'EX_asntyrthr[e]'	'asntyrthr[e] <=> '
		'CYSASNMETt'	'h[e] + cysasnmet[e] <=> h[c] + cysasnmet[c] '			'EX_aspalaarg[e]'	'aspalaarg[e] <=> '
		'CYSASPPHEr'	'2 h2o[c] + cysaspphe[c] <=> asp_L[c] + cys_L[c] + phe_L[c] '			'EX_aspasnglu[e]'	'aspasnglu[e] <=> '
		'CYSASPPHEt'	'h[e] + cysaspphe[e] <=> h[c] + cysaspphe[c] '			'EX_aspglu[e]'	'aspglu[e] <=> '
		'CYSCYSr'	'h2o[c] + cyscys[c] <=> 2 cys_L[c] '			'EX_aspglupro[e]'	'aspglupro[e] <=> '
		'CYSCYSt'	'h[e] + cyscys[e] <=> h[c] + cyscys[c] '			'EX_aspglutrp[e]'	'aspglutrp[e] <=> '
		'CYSGLNMETr'	'2 h2o[c] + cysglnmet[c] <=> cys_L[c] + gln_L[c] + met_L[c] '			'EX_asphiscys[e]'	'asphiscys[e] <=> '
		'CYSGLNMETt'	'h[e] + cysglnmet[e] <=> h[c] + cysglnmet[c] '			'EX_asphispro[e]'	'asphispro[e] <=> '
		'CYSGLUHISr'	'2 h2o[c] + cysgluhis[c] <=> glu_L[c] + cys_L[c] + his_L[c] '			'EX_asplysglu[e]'	'asplysglu[e] <=> '
		'CYSGLUHISt'	'h[e] + cysgluhis[e] <=> h[c] + cysgluhis[c] '			'EX_asplyshis[e]'	'asplyshis[e] <=> '
		'CYSGLUTRPr'	'2 h2o[c] + cysglutrp[c] <=> glu_L[c] + cys_L[c] + trp_L[c] '			'EX_aspmetasp[e]'	'aspmetasp[e] <=> '
		'CYSGLUTRPt'	'h[e] + cysglutrp[e] <=> h[c] + cysglutrp[c] '			'EX_aspprolys[e]'	'aspprolys[e] <=> '
		'CYSLEUTHRr'	'2 h2o[c] + cysleuthr[c] <=> cys_L[c] + thr_L[c] + leu_L[c] '			'EX_aspvalasn[e]'	'aspvalasn[e] <=> '
		'CYSLEUTHRt'	'h[e] + cysleuthr[e] <=> h[c] + cysleuthr[c] '			'EX_atvacid[e]'	'atvacid[e] <=> '
		'CYSLYSL'	'h2o[c] + Lcystin[c] -> nh4[c] + pyr[c] + thcys[c] '			'EX_atvlac[e]'	'atvlac[e] <=> '
		'CYSPHELAT2tc'	'cys_L[e] + phe_L[c] -> cys_L[c] + phe_L[e] '			'EX_bglc[e]'	'bglc[e] <=> '
		'CYSSERMETr'	'2 h2o[c] + cyssermet[c] <=> cys_L[c] + ser_L[c] + met_L[c] '			'EX_caribup_R[e]'	'caribup_R[e] <=> '
		'CYSSERMETt'	'h[e] + cyssermet[e] <=> h[c] + cyssermet[c] '			'EX_caribup_s[e]'	'caribup_s[e] <=> '
		'CYSTAm'	'akg[m] + cys_L[m] <=> glu_L[m] + mercppyr[m] '			'EX_caribupglu_S[e]'	'caribupglu_S[e] <=> '
		'CYSTYRASNr'	'2 h2o[c] + cystyrasn[c] <=> asn_L[c] + cys_L[c] + tyr_L[c] '			'EX_carveol[e]'	'carveol[e] <=> '
		'CYSTYRASNt'	'h[e] + cystyrasn[e] <=> h[c] + cystyrasn[c] '			'EX_coumarin[e]'	'coumarin[e] <=> '
		'DALAt2rL'	'h[l] + ala_D[l] <=> h[c] + ala_D[c] '			'EX_crglz[e]'	'crglz[e] <=> '
		'DDECCRNtr'	'ddeccrn[e] <=> ddeccrn[c] '			'EX_crvs[e]'	'crvs[e] <=> '
		'DDECE1CRNtr'	'ddece1crn[e] <=> ddece1crn[c] '			'EX_crvsm1[e]'	'crvsm1[e] <=> '
		'DEBRISOQUINEt'	'debrisoquine[e] <=> debrisoquine[c] '			'EX_crvsm23[e]'	'crvsm23[e] <=> '
		'DECDICRNtr'	'decdicrn[e] <=> decdicrn[c] '			'EX_crvsm24[e]'	'crvsm24[e] <=> '
		'DEDOLP1_U'	'h2o[c] + 0.1 dedoldp_U[c] -> h[c] + pi[c] + 0.1 dedolp_U[c] '			'EX_csa[e]'	'csa[e] <=> '
		'DEDOLP2_U'	'h2o[c] + 0.1 dedolp_U[c] -> pi[c] + 0.1 dedol_U[c] '			'EX_csasulp[e]'	'csasulp[e] <=> '
		'DEDOLR_U'	'h[c] + nadph[c] + 0.1 dedol_U[c] -> nadp[c] + 0.1 dolichol_U[c] '			'EX_cysacmp[e]'	'cysacmp[e] <=> '
		'DELACCRVSM23hc'	'h2o[c] + h[c] + ahcys[c] + crvsm31[c] -> amet[c] + crvsm23[c] '			'EX_cysasnmet[e]'	'cysasnmet[e] <=> '
		'DEOXFVShc'	'nad[x] + coa[x] + h2o[x] + fvs[x] -> h[x] + nadh[x] + accoa[x] + h2o2[x] + deoxfvs[x] '			'EX_cysaspphe[e]'	'cysaspphe[e] <=> '
		'DEOXFVSitx'	'deoxfvs[c] <=> deoxfvs[x] '			'EX_cyscys[e]'	'cyscys[e] <=> '
		'DEOXFVStev'	'deoxfvs[c] <=> deoxfvs[e] '			'EX_cysglnmet[e]'	'cysglnmet[e] <=> '
		'DESFVShc'	'3 ahcys[r] + o2[r] + 4 h[r] + nadph[r] + fvs[r] -> 3 amet[r] + nadp[r] + h2o2[r] + desfvs[r] '			'EX_cysgluhis[e]'	'cysgluhis[e] <=> '
		'DESFVSitr'	'desfvs[c] <=> desfvs[r] '			'EX_cysglutrp[e]'	'cysglutrp[e] <=> '
		'DESFVSteb'	'h2o[c] + atp[c] + desfvs[c] -> h[c] + adp[c] + pi[c] + desfvs[e] '			'EX_cysleuthr[e]'	'cysleuthr[e] <=> '
		'DHAPA'	'dhap[c] + Rtotalcoa[c] -> coa[c] + adhap_hs[c] '			'EX_cyssermet[e]'	'cyssermet[e] <=> '
		'DHAPAx'	'dhap[x] + Rtotalcoa[x] -> coa[x] + adhap_hs[x] '			'EX_cystyrasn[e]'	'cystyrasn[e] <=> '
		'DHGLZABCt'	'h2o[c] + atp[c] + dhglz[c] -> h[c] + adp[c] + pi[c] + dhglz[e] '			'EX_debrisoquine[e]'	'debrisoquine[e] <=> '
		'DHGLZhc'	'nadp[c] + glz[c] -> h[c] + nadph[c] + dhglz[c] '			'EX_deoxfvs[e]'	'deoxfvs[e] <=> '
		'DHGLZtev'	'dhglz[c] <=> dhglz[e] '			'EX_desfvs[e]'	'desfvs[e] <=> '
		'DIGALSGALSIDEt1e'	'digalsgalside_hs[e] -> digalsgalside_hs[c] '			'EX_dhglz[e]'	'dhglz[e] <=> '
		'DMHPTCRNCPT1'	'crn[c] + dmhptcoa[c] <=> coa[c] + dmhptcrn[c] '			'EX_dspvs[e]'	'dspvs[e] <=> '
		'DMHPTCRNtr'	'dmhptcrn[e] <=> dmhptcrn[c] '			'EX_eaflatoxin[e]'	'eaflatoxin[e] <=> '
		'DM_5mthf[n]'	'5mthf[n] -> '			'EX_epoxtac[e]'	'epoxtac[e] <=> '
		'DM_HMR_biomass_renalcancer'	'Temp001[c] -> '			'EX_fvs[e]'	'fvs[e] <=> '
		'DM_Lkynr[c]'	'Lkynr[c] -> '			'EX_fvstet[e]'	'fvstet[e] <=> '
		'DM_PROTEIN'	'protein[c] -> '			'EX_fvstetglu[e]'	'fvstetglu[e] <=> '
		'DM_cbl1[m]'	'cbl1[m] -> '			'EX_glc3meacp[e]'	'glc3meacp[e] <=> '
		'DM_chylo_hs[e]'	'chylo_hs[e] -> '			'EX_glgchlo[e]'	'glgchlo[e] <=> '
		'DM_dna5mtc[c]'	'dna5mtc[c] -> '			'EX_glnasngln[e]'	'glnasngln[e] <=> '
		'DM_neuromelanin[c]'	'neuromelanin[c] -> '			'EX_glnhishis[e]'	'glnhishis[e] <=> '
		'DM_thf[n]'	'thf[n] -> '			'EX_glnhislys[e]'	'glnhislys[e] <=> '
		'DNAMTSEn'	'dna[n] + seasmet[n] -> h[n] + dna5mtc[n] + seahcys[n] '			'EX_glnlyslys[e]'	'glnlyslys[e] <=> '
		'DNAMTn'	'amet[n] + dna[n] -> ahcys[n] + h[n] + dna5mtc[n] '			'EX_glnlystrp[e]'	'glnlystrp[e] <=> '
		'DNDPt22m'	'dtdp[c] + dudp[m] -> dtdp[m] + dudp[c] '			'EX_glnproglu[e]'	'glnproglu[e] <=> '
		'DNDPt26m'	'dcdp[c] + dudp[m] -> dcdp[m] + dudp[c] '			'EX_glntrpglu[e]'	'glntrpglu[e] <=> '
		'DNDPt27m'	'dcdp[c] + dtdp[m] -> dcdp[m] + dtdp[c] '			'EX_glntyrleu[e]'	'glntyrleu[e] <=> '
		'DNDPt29m'	'dcdp[c] + dadp[m] -> dadp[c] + dcdp[m] '			'EX_gltcho[e]'	'gltcho[e] <=> '
		'DNDPt33m'	'dgdp[c] + dudp[m] -> dgdp[m] + dudp[c] '			'EX_gltdechol[e]'	'gltdechol[e] <=> '
		'DNDPt34m'	'dgdp[c] + dtdp[m] -> dgdp[m] + dtdp[c] '			'EX_gluargleu[e]'	'gluargleu[e] <=> '
		'DNDPt35m'	'dgdp[c] + dadp[m] -> dadp[c] + dgdp[m] '			'EX_gluasnleu[e]'	'gluasnleu[e] <=> '
		'DNDPt36m'	'dgdp[c] + dcdp[m] -> dcdp[c] + dgdp[m] '			'EX_gluglu[e]'	'gluglu[e] <=> '
		'DNDPt8m'	'dadp[c] + dudp[m] -> dadp[m] + dudp[c] '			'EX_gluilelys[e]'	'gluilelys[e] <=> '
		'DNDPt9m'	'dadp[c] + dtdp[m] -> dadp[m] + dtdp[c] '			'EX_gluleu[e]'	'gluleu[e] <=> '
		'DOGULND1'	'h2o[c] + 23doguln[c] -> co2[c] + lyxnt[c] '			'EX_glumet[e]'	'glumet[e] <=> '
		'DOGULND2'	'h2o[c] + 23doguln[c] -> co2[c] + xylnt[c] '			'EX_glumethis[e]'	'glumethis[e] <=> '
		'DOGULNO2'	'h2o[c] + 23doguln[c] -> h[c] + oxa[c] + eryth[c] '			'EX_gluthr[e]'	'gluthr[e] <=> '
		'DOLASNT_Uer'	'Asn_X_Ser_Thr[r] + 0.1 g3m8mpdol_U[r] -> h[r] + g3m8masn[r] + 0.1 doldp_U[r] '			'EX_gluthrlys[e]'	'gluthrlys[e] <=> '
		'DOLDPP_Uer'	'h2o[r] + 0.1 doldp_U[r] -> h[r] + 0.1 dolp_U[r] + pi[r] '			'EX_glutrpala[e]'	'glutrpala[e] <=> '
		'DOLGLCP_Uter'	'0.1 dolglcp_U[c] -> 0.1 dolglcp_U[r] '			'EX_glyhisasn[e]'	'glyhisasn[e] <=> '
		'DOLGPP_Uer'	'h2o[r] + 0.1 dolglcp_U[r] -> h[r] + 0.1 dolp_U[r] + glc_D[r] '			'EX_glyhislys[e]'	'glyhislys[e] <=> '
		'DOLPGT1_Uer'	'0.1 dolglcp_U[r] + 0.1 g1m8mpdol_U[r] -> h[r] + 0.1 dolp_U[r] + 0.1 g2m8mpdol_U[r] '			'EX_glylyscys[e]'	'glylyscys[e] <=> '
		'DOLPGT2_Uer'	'0.1 dolglcp_U[r] + 0.1 g2m8mpdol_U[r] -> h[r] + 0.1 dolp_U[r] + 0.1 g3m8mpdol_U[r] '			'EX_glylysphe[e]'	'glylysphe[e] <=> '
		'DOLPH_Ler'	'0.1 dolmanp_L[r] + 0.1 m4mpdol_L[r] -> h[r] + 0.1 dolp_L[r] + 0.1 m5mpdol_L[r] '			'EX_glytyrlys[e]'	'glytyrlys[e] <=> '
		'DOLPH_Uer'	'0.1 dolmanp_U[r] + 0.1 m4mpdol_U[r] -> h[r] + 0.1 dolp_U[r] + 0.1 m5mpdol_U[r] '			'EX_glyvalhis[e]'	'glyvalhis[e] <=> '
		'DOLPMT1_Ler'	'0.1 dolmanp_L[r] + 0.1 m6mpdol_L[r] -> h[r] + 0.1 dolp_L[r] + 0.1 m7mpdol_L[r] '			'EX_glz[e]'	'glz[e] <=> '
		'DOLPMT1_Uer'	'0.1 dolmanp_U[r] + 0.1 m6mpdol_U[r] -> h[r] + 0.1 dolp_U[r] + 0.1 m7mpdol_U[r] '			'EX_gtacmp[e]'	'gtacmp[e] <=> '
		'DOLPMT2_Ler'	'0.1 dolmanp_L[r] + 0.1 m7mpdol_L[r] -> h[r] + 0.1 dolp_L[r] + 0.1 m8mpdol_L[r] '			'EX_gum[e]'	'gum[e] <=> '
		'DOLPMT2_Uer'	'0.1 dolmanp_U[r] + 0.1 m7mpdol_U[r] -> h[r] + 0.1 dolp_U[r] + 0.1 m8mpdol_U[r] '			'EX_gumdchac[e]'	'gumdchac[e] <=> '
		'DOLPMT3_Ler'	'gdpmann[c] + 0.1 dolp_L[c] -> gdp[c] + 0.1 dolmanp_L[c] '			'EX_gumgchol[e]'	'gumgchol[e] <=> '
		'DOLPMT_L'	'0.1 dolmanp_L[r] + 0.1 m5mpdol_L[r] -> h[r] + 0.1 dolp_L[r] + 0.1 m6mpdol_L[r] '			'EX_gumtchol[e]'	'gumtchol[e] <=> '
		'DOLPMT_U'	'0.1 dolmanp_U[r] + 0.1 m5mpdol_U[r] -> h[r] + 0.1 dolp_U[r] + 0.1 m6mpdol_U[r] '			'EX_hcoumarin[e]'	'hcoumarin[e] <=> '
		'DOLP_Lter'	'0.1 dolglcp_L[r] + 0.1 m8mpdol_L[r] -> h[r] + 0.1 dolp_L[r] + 0.1 g1m8mpdol_L[r] '			'EX_hisargcys[e]'	'hisargcys[e] <=> '
		'DOLP_Uter'	'0.1 dolglcp_U[r] + 0.1 m8mpdol_U[r] -> h[r] + 0.1 dolp_U[r] + 0.1 g1m8mpdol_U[r] '			'EX_hisargser[e]'	'hisargser[e] <=> '
		'DPROOp'	'o2[x] + pro_D[x] -> h[x] + h2o2[x] + 1p2cbxl[x] '			'EX_hisasp[e]'	'hisasp[e] <=> '
		'DSPVShc'	'5 ahcys[r] + 6 h[r] + nadph[r] + pvs[r] -> 2 h2o[r] + 5 amet[r] + nadp[r] + dspvs[r] '			'EX_hiscyscys[e]'	'hiscyscys[e] <=> '
		'DSPVSitr'	'dspvs[r] <=> dspvs[c] '			'EX_hisglnala[e]'	'hisglnala[e] <=> '
		'DSPVSteb'	'h2o[c] + atp[c] + dspvs[c] -> h[c] + adp[c] + pi[c] + dspvs[e] '			'EX_hisglu[e]'	'hisglu[e] <=> '
		'DSPVStev'	'dspvs[c] <=> dspvs[e] '			'EX_hisglugln[e]'	'hisglugln[e] <=> '
		'EAFLATOXINte'	'eaflatoxin[e] <=> eaflatoxin[c] '			'EX_hisglylys[e]'	'hisglylys[e] <=> '
		'ECGISOr'	'ecgon[r] <=> pecgon[r] '			'EX_hishislys[e]'	'hishislys[e] <=> '
		'EGMESTr'	'h2o[r] + egme[r] -> h[r] + ecgon[r] + meoh[r] '			'EX_hislysala[e]'	'hislysala[e] <=> '
		'EGMEtr'	'egme[r] <=> egme[c] '			'EX_hislysglu[e]'	'hislysglu[e] <=> '
		'EHGLAT'	'akg[c] + e4hglu[c] -> glu_L[c] + 4h2oglt[c] '			'EX_hislysile[e]'	'hislysile[e] <=> '
		'ELAIDCRNtr'	'elaidcrn[e] <=> elaidcrn[c] '			'EX_hislysthr[e]'	'hislysthr[e] <=> '
		'ENGASE'	'h2o[c] + s2l2n2m2m[c] -> acgam[c] + s2l2n2m2mn[c] '			'EX_hislysval[e]'	'hislysval[e] <=> '
		'ENGASE2'	'h2o[c] + n2m2nm[c] -> acgam[c] + n2m2nmn[c] '			'EX_hismet[e]'	'hismet[e] <=> '
		'ENMAN1g'	'h2o[g] + g1m8masn[g] -> glc1man[g] + m7masnA[g] '			'EX_hismetgln[e]'	'hismetgln[e] <=> '
		'ENMAN2g'	'h2o[g] + g2m8masn[g] -> m7masnA[g] + glc2man[g] '			'EX_hisphearg[e]'	'hisphearg[e] <=> '
		'ENMAN3g'	'h2o[g] + g3m8masn[g] -> m7masnA[g] + glc3man[g] '			'EX_hisprolys[e]'	'hisprolys[e] <=> '
		'ENMAN4g'	'h2o[g] + g1m7masnC[g] -> glc1man[g] + m6masnC[g] '			'EX_histrphis[e]'	'histrphis[e] <=> '
		'ENMAN5g'	'h2o[g] + g1m7masnB[g] -> glc1man[g] + m6masnB2[g] '			'EX_hnifedipine[e]'	'hnifedipine[e] <=> '
		'ENMAN6g'	'h2o[g] + g1m6masnB1[g] -> glc1man[g] + m5masnB1[g] '			'EX_htaxol[e]'	'htaxol[e] <=> '
		'EPCTX'	'h[c] + ctp[c] + 2ameph[c] -> ppi[c] + cmp2amep[c] '			'EX_ibup_R[e]'	'ibup_R[e] <=> '
		'EPOXTAChr'	'3 ahcys[r] + o2[r] + 3 h[r] + tacr[r] -> 3 amet[r] + epoxtac[r] '			'EX_ibup_S[e]'	'ibup_S[e] <=> '
		'EPOXTACitr'	'epoxtac[c] <=> epoxtac[r] '			'EX_ibupgluc[e]'	'ibupgluc[e] <=> '
		'EPOXTACteb'	'h2o[c] + atp[c] + epoxtac[c] -> h[c] + adp[c] + pi[c] + epoxtac[e] '			'EX_ileargile[e]'	'ileargile[e] <=> '
		'EPOXTACtev'	'epoxtac[c] -> epoxtac[e] '			'EX_ileasnhis[e]'	'ileasnhis[e] <=> '
		'ETHAtr'	'etha[c] -> etha[e] '			'EX_ileasp[e]'	'ileasp[e] <=> '
		'EX_12htacr[e]'	'12htacr[e] <=> '			'EX_ileglnglu[e]'	'ileglnglu[e] <=> '
		'EX_1331tacr[e]'	'1331tacr[e] <=> '			'EX_ileglyarg[e]'	'ileglyarg[e] <=> '
		'EX_13dmt[e]'	'13dmt[e] <=> '			'EX_ileprolys[e]'	'ileprolys[e] <=> '
		'EX_14hmdz[e]'	'14hmdz[e] <=> '			'EX_ileserarg[e]'	'ileserarg[e] <=> '
		'EX_1513tacr[e]'	'1513tacr[e] <=> '			'EX_iletrptyr[e]'	'iletrptyr[e] <=> '
		'EX_1531tacr[e]'	'1531tacr[e] <=> '			'EX_isolvstacid[e]'	'isolvstacid[e] <=> '
		'EX_15dmt[e]'	'15dmt[e] <=> '			'EX_leualaarg[e]'	'leualaarg[e] <=> '
		'EX_1hibup_S[e]'	'1hibup_S[e] <=> '			'EX_leuasnasp[e]'	'leuasnasp[e] <=> '
		'EX_1hibupglu_S[e]'	'1hibupglu_S[e] <=> '			'EX_leuasplys[e]'	'leuasplys[e] <=> '
		'EX_1hmdgluc[e]'	'1hmdgluc[e] <=> '			'EX_leuleutrp[e]'	'leuleutrp[e] <=> '
		'EX_1ohmdz[e]'	'1ohmdz[e] <=> '			'EX_leupro[e]'	'leupro[e] <=> '
		'EX_24nph[e]'	'24nph[e] <=> '			'EX_leuproarg[e]'	'leuproarg[e] <=> '
		'EX_2hatvacid[e]'	'2hatvacid[e] <=> '			'EX_leusertrp[e]'	'leusertrp[e] <=> '
		'EX_2hatvacidgluc[e]'	'2hatvacidgluc[e] <=> '			'EX_leutrp[e]'	'leutrp[e] <=> '
		'EX_2hatvlac[e]'	'2hatvlac[e] <=> '			'EX_leutrparg[e]'	'leutrparg[e] <=> '
		'EX_2hatvlacgluc[e]'	'2hatvlacgluc[e] <=> '			'EX_leutyrtyr[e]'	'leutyrtyr[e] <=> '
		'EX_2hibup_R[e]'	'2hibup_R[e] <=> '			'EX_leuval[e]'	'leuval[e] <=> '
		'EX_2hibup_S[e]'	'2hibup_S[e] <=> '			'EX_limnen[e]'	'limnen[e] <=> '
		'EX_2hibupglu_S[e]'	'2hibupglu_S[e] <=> '			'EX_lst4exp[e]'	'lst4exp[e] <=> '
		'EX_2hxic_L[e]'	'2hxic_L[e] <=> '			'EX_lstn1gluc[e]'	'lstn1gluc[e] <=> '
		'EX_2hydog[e]'	'2hydog[e] <=> '			'EX_lstn[e]'	'lstn[e] <=> '
		'EX_31dmt[e]'	'31dmt[e] <=> '			'EX_lstnm1[e]'	'lstnm1[e] <=> '
		'EX_35dhpvs[e]'	'35dhpvs[e] <=> '			'EX_lstnm2[e]'	'lstnm2[e] <=> '
		'EX_35dsmv[e]'	'35dsmv[e] <=> '			'EX_lstnm4[e]'	'lstnm4[e] <=> '
		'EX_3hcinnm[e]'	'3hcinnm[e] <=> '			'EX_lstnm5[e]'	'lstnm5[e] <=> '
		'EX_3hibup_R[e]'	'3hibup_R[e] <=> '			'EX_lstnm7[e]'	'lstnm7[e] <=> '
		'EX_3hibup_S[e]'	'3hibup_S[e] <=> '			'EX_lvst[e]'	'lvst[e] <=> '
		'EX_3hibupglu_S[e]'	'3hibupglu_S[e] <=> '			'EX_lvstacid[e]'	'lvstacid[e] <=> '
		'EX_3hlvstacid[e]'	'3hlvstacid[e] <=> '			'EX_lysargleu[e]'	'lysargleu[e] <=> '
		'EX_3hppa[e]'	'3hppa[e] <=> '			'EX_lyscyshis[e]'	'lyscyshis[e] <=> '
		'EX_3hpvs[e]'	'3hpvs[e] <=> '			'EX_lysglnphe[e]'	'lysglnphe[e] <=> '
		'EX_3hpvstet[e]'	'3hpvstet[e] <=> '			'EX_lysgluglu[e]'	'lysgluglu[e] <=> '
		'EX_3hsmvacid[e]'	'3hsmvacid[e] <=> '			'EX_lyslyslys[e]'	'lyslyslys[e] <=> '
		'EX_3ispvs[e]'	'3ispvs[e] <=> '			'EX_lyspheile[e]'	'lyspheile[e] <=> '
		'EX_3ohacmp[e]'	'3ohacmp[e] <=> '			'EX_lystrparg[e]'	'lystrparg[e] <=> '
		'EX_4bhglz[e]'	'4bhglz[e] <=> '			'EX_lystyrile[e]'	'lystyrile[e] <=> '
		'EX_4hatvacid[e]'	'4hatvacid[e] <=> '			'EX_lysvalphe[e]'	'lysvalphe[e] <=> '
		'EX_4hatvlac[e]'	'4hatvlac[e] <=> '			'EX_lysvaltrp[e]'	'lysvaltrp[e] <=> '
		'EX_4hdebrisoquine[e]'	'4hdebrisoquine[e] <=> '			'EX_mdz[e]'	'mdz[e] <=> '
		'EX_4hmdgluc[e]'	'4hmdgluc[e] <=> '			'EX_mdzglc[e]'	'mdzglc[e] <=> '
		'EX_4mtolbutamide[e]'	'4mtolbutamide[e] <=> '			'EX_meracmp[e]'	'meracmp[e] <=> '
		'EX_4nphsf[e]'	'4nphsf[e] <=> '			'EX_metargleu[e]'	'metargleu[e] <=> '
		'EX_4ohmdz[e]'	'4ohmdz[e] <=> '			'EX_metasntyr[e]'	'metasntyr[e] <=> '
		'EX_56dhpvs[e]'	'56dhpvs[e] <=> '			'EX_metglntyr[e]'	'metglntyr[e] <=> '
		'EX_56eppvs[e]'	'56eppvs[e] <=> '			'EX_metglyarg[e]'	'metglyarg[e] <=> '
		'EX_5homeprazole[e]'	'5homeprazole[e] <=> '			'EX_methislys[e]'	'methislys[e] <=> '
		'EX_5ohfvs[e]'	'5ohfvs[e] <=> '			'EX_metmetile[e]'	'metmetile[e] <=> '
		'EX_5ohfvsglu[e]'	'5ohfvsglu[e] <=> '			'EX_metphearg[e]'	'metphearg[e] <=> '
		'EX_6ahglz[e]'	'6ahglz[e] <=> '			'EX_mettrpphe[e]'	'mettrpphe[e] <=> '
		'EX_6bhglz[e]'	'6bhglz[e] <=> '			'EX_mhglz[e]'	'mhglz[e] <=> '
		'EX_6bhglzglc[e]'	'6bhglzglc[e] <=> '			'EX_ndersv[e]'	'ndersv[e] <=> '
		'EX_6csmvacid[e]'	'6csmvacid[e] <=> '			'EX_nfd[e]'	'nfd[e] <=> '
		'EX_6epvs[e]'	'6epvs[e] <=> '			'EX_nfdac[e]'	'nfdac[e] <=> '
		'EX_6hlvst[e]'	'6hlvst[e] <=> '			'EX_nfdlac[e]'	'nfdlac[e] <=> '
		'EX_6hmsmvacid[e]'	'6hmsmvacid[e] <=> '			'EX_nfdnpy[e]'	'nfdnpy[e] <=> '
		'EX_6hsmvacid[e]'	'6hsmvacid[e] <=> '			'EX_nfdoh[e]'	'nfdoh[e] <=> '
		'EX_6melvacid[e]'	'6melvacid[e] <=> '			'EX_nifedipine[e]'	'nifedipine[e] <=> '
		'EX_6melvst[e]'	'6melvst[e] <=> '			'EX_npthl[e]'	'npthl[e] <=> '
		'EX_6ohfvs[e]'	'6ohfvs[e] <=> '			'EX_omeprazole[e]'	'omeprazole[e] <=> '
		'EX_6ohfvsglu[e]'	'6ohfvsglu[e] <=> '			'EX_onpthl[e]'	'onpthl[e] <=> '
		'EX_7ahglz[e]'	'7ahglz[e] <=> '			'EX_oxyp1rb[e]'	'oxy1rb[e] <=> '
		'EX_7bhglz[e]'	'7bhglz[e] <=> '			'EX_oxyp7rb[e]'	'oxy7rb[e] <=> '
		'EX_7bhglzglc[e]'	'7bhglzglc[e] <=> '			'EX_oxyp[e]'	'oxyp[e] <=> '
		'EX_7hpvs[e]'	'7hpvs[e] <=> '			'EX_pect[e]'	'pect[e] <=> '
		'EX_C07535[e]'	'C07535[e] <=> '			'EX_pectindchac[e]'	'pectindchac[e] <=> '
		'EX_C08261[e]'	'C08261[e] <=> '			'EX_pectingchol[e]'	'pectingchol[e] <=> '
		'EX_CE1297[e]'	'CE1297[e] <=> '			'EX_pectintchol[e]'	'pectintchol[e] <=> '
		'EX_CE1554[e]'	'CE1554[e] <=> '			'EX_perillyl[e]'	'perillyl[e] <=> '
		'EX_CE2011[e]'	'CE2011[e] <=> '			'EX_pheasnmet[e]'	'pheasnmet[e] <=> '
		'EX_CE2516[e]'	'CE2516[e] <=> '			'EX_pheasp[e]'	'pheasp[e] <=> '
		'EX_CN0020[e]'	'CN0020[e] <=> '			'EX_pheglnphe[e]'	'pheglnphe[e] <=> '
		'EX_HC00001[e]'	'HC00001[e] <=> '			'EX_pheleu[e]'	'pheleu[e] <=> '
		'EX_HC00002[e]'	'HC00002[e] <=> '			'EX_pheleuasp[e]'	'pheleuasp[e] <=> '
		'EX_HC00003[e]'	'HC00003[e] <=> '			'EX_pheleuhis[e]'	'pheleuhis[e] <=> '
		'EX_HC00319[e]'	'HC00319[e] <=> '			'EX_phelysala[e]'	'phelysala[e] <=> '
		'EX_HC01787[e]'	'HC01787[e] <=> '			'EX_phelyspro[e]'	'phelyspro[e] <=> '
		'EX_HC01852[e]'	'HC01852[e] <=> '			'EX_phephe[e]'	'phephe[e] <=> '
		'EX_HC01939[e]'	'HC01939[e] <=> '			'EX_phepheasn[e]'	'phepheasn[e] <=> '
		'EX_HC01942[e]'	'HC01942[e] <=> '			'EX_phephethr[e]'	'phephethr[e] <=> '
		'EX_HC01943[e]'	'HC01943[e] <=> '			'EX_pheproarg[e]'	'pheproarg[e] <=> '
		'EX_HC01944[e]'	'HC01944[e] <=> '			'EX_phesertrp[e]'	'phesertrp[e] <=> '
		'EX_HC02080[e]'	'HC02080[e] <=> '			'EX_phethrlys[e]'	'phethrlys[e] <=> '
		'EX_HC02154[e]'	'HC02154[e] <=> '			'EX_phetrpleu[e]'	'phetrpleu[e] <=> '
		'EX_HC02172[e]'	'zn2[e] <=> '			'EX_phetyr[e]'	'phetyr[e] <=> '
		'EX_HC02199[e]'	'HC02199[e] <=> '			'EX_phetyrgln[e]'	'phetyrgln[e] <=> '
		'EX_HC02200[e]'	'HC02200[e] <=> '			'EX_phetyrlys[e]'	'phetyrlys[e] <=> '
		'EX_HC02201[e]'	'HC02201[e] <=> '			'EX_proargasp[e]'	'proargasp[e] <=> '
		'EX_HC02208[e]'	'HC02208[e] <=> '			'EX_proargcys[e]'	'proargcys[e] <=> '
		'EX_M00228[e]'	'M00228[e] <=> '			'EX_proasncys[e]'	'proasncys[e] <=> '
		'EX_M00242[e]'	'M00242[e] <=> '			'EX_procys[e]'	'procys[e] <=> '
		'EX_M00545[e]'	'M00545[e] <=> '			'EX_profvs[e]'	'profvs[e] <=> '
		'EX_M00932[e]'	'M00932[e] <=> '			'EX_proglnpro[e]'	'proglnpro[e] <=> '
		'EX_M01268[e]'	'M01268[e] <=> '			'EX_proglulys[e]'	'proglulys[e] <=> '
		'EX_M01403[e]'	'M01403[e] <=> '			'EX_prohis[e]'	'prohis[e] <=> '
		'EX_M01569[e]'	'M01569[e] <=> '			'EX_prohistyr[e]'	'prohistyr[e] <=> '
		'EX_M01570[e]'	'M01570[e] <=> '			'EX_proleuarg[e]'	'proleuarg[e] <=> '
		'EX_M01571[e]'	'M01571[e] <=> '			'EX_prolyspro[e]'	'prolyspro[e] <=> '
		'EX_M01819[e]'	'M01819[e] <=> '			'EX_prophe[e]'	'prophe[e] <=> '
		'EX_M02035[e]'	'M02035[e] <=> '			'EX_proproarg[e]'	'proproarg[e] <=> '
		'EX_M02047[e]'	'M02047[e] <=> '			'EX_propropro[e]'	'propropro[e] <=> '
		'EX_M02048[e]'	'M02048[e] <=> '			'EX_protrplys[e]'	'protrplys[e] <=> '
		'EX_M02352[e]'	'M02352[e] <=> '			'EX_protrpthr[e]'	'protrpthr[e] <=> '
		'EX_M02353[e]'	'M02353[e] <=> '			'EX_provalgln[e]'	'provalgln[e] <=> '
		'EX_M02382[e]'	'M02382[e] <=> '			'EX_psyl[e]'	'psyl[e] <=> '
		'EX_M02467[e]'	'M02467[e] <=> '			'EX_psylchol[e]'	'psylchol[e] <=> '
		'EX_M02723[e]'	'M02050[e] <=> '			'EX_psyltchol[e]'	'psyltchol[e] <=> '
		'EX_M02821[e]'	'M02821[e] <=> '			'EX_psyltdechol[e]'	'psyltdechol[e] <=> '
		'EX_M02957[e]'	'M02957[e] <=> '			'EX_ptvst[e]'	'ptvst[e] <=> '
		'EX_M03044[e]'	'M03044[e] <=> '			'EX_ptvstlac[e]'	'ptvstlac[e] <=> '
		'EX_M03146[e]'	'M03146[e] <=> '			'EX_ptvstm13[e]'	'ptvstm13[e] <=> '
		'EX_M03147[e]'	'M03147[e] <=> '			'EX_ptvstm3[e]'	'ptvstm3[e] <=> '
		'EX_M03161[e]'	'eumelanin[e] <=> '			'EX_pvs[e]'	'pvs[e] <=> '
		'EX_acmp[e]'	'acmp[e] <=> '			'EX_pvsgluc[e]'	'pvsgluc[e] <=> '
		'EX_acmpglu[e]'	'acmpglu[e] <=> '			'EX_rsv[e]'	'rsv[e] <=> '
		'EX_acmpglut[e]'	'acmpglut[e] <=> '			'EX_rsvlac[e]'	'rsvlac[e] <=> '
		'EX_adpcbl[e]'	'adocbl[e] <=> '			'EX_s3meacmp[e]'	's3meacmp[e] <=> '
		'EX_adpglc[e]'	'dad_5[e] <=> '			'EX_serargala[e]'	'serargala[e] <=> '
		'EX_aflatoxin[e]'	'aflatoxin[e] <=> '			'EX_serargtrp[e]'	'serargtrp[e] <=> '
		'EX_alaargcys[e]'	'alaargcys[e] <=> '			'EX_sercysarg[e]'	'sercysarg[e] <=> '
		'EX_alaarggly[e]'	'alaarggly[e] <=> '			'EX_serglyglu[e]'	'serglyglu[e] <=> '
		'EX_alaasnleu[e]'	'alaasnleu[e] <=> '			'EX_serlyshis[e]'	'serlyshis[e] <=> '
		'EX_alaglylys[e]'	'alaglylys[e] <=> '			'EX_serphelys[e]'	'serphelys[e] <=> '
		'EX_alahisala[e]'	'alahisala[e] <=> '			'EX_sertrphis[e]'	'sertrphis[e] <=> '
		'EX_alalysthr[e]'	'alalysthr[e] <=> '			'EX_smv[e]'	'smv[e] <=> '
		'EX_allop[e]'	'allop[e] <=> '			'EX_smvacid[e]'	'smvacid[e] <=> '
		'EX_am19cs[e]'	'am19cs[e] <=> '			'EX_stacmp[ev]'	'stacmp[e] <=> '
		'EX_am1a4ncs[e]'	'am1a4ncs[e] <=> '			'EX_sulpacmp[e]'	'sulpacmp[e] <=> '
		'EX_am1accs[e]'	'am1accs[e] <=> '			'EX_tacr[e]'	'tacr[e] <=> '
		'EX_am1acs[e]'	'am1acs[e] <=> '			'EX_tauribup_S[e]'	'tauribup_S[e] <=> '
		'EX_am1alcs[e]'	'am1alcs[e] <=> '			'EX_taxol[e]'	'taxol[e] <=> '
		'EX_am1c4n9cs[e]'	'am1c4n9cs[e] <=> '			'EX_thrargtyr[e]'	'thrargtyr[e] <=> '
		'EX_am1c9cs[e]'	'am1c9cs[e] <=> '			'EX_thrasntyr[e]'	'thrasntyr[e] <=> '
		'EX_am1ccs[e]'	'am1ccs[e] <=> '			'EX_thrfvs[e]'	'thrfvs[e] <=> '
		'EX_am1cglc[e]'	'am1cglc[e] <=> '			'EX_thrglnglu[e]'	'thrglnglu[e] <=> '
		'EX_am1csa[e]'	'am1csa[e] <=> '			'EX_thrglntyr[e]'	'thrglntyr[e] <=> '
		'EX_am4n9cs[e]'	'am4n9cs[e] <=> '			'EX_thrhishis[e]'	'thrhishis[e] <=> '
		'EX_am4ncs[e]'	'am4ncs[e] <=> '			'EX_thrilearg[e]'	'thrilearg[e] <=> '
		'EX_am9csa[e]'	'am9csa[e] <=> '			'EX_thrmetarg[e]'	'thrmetarg[e] <=> '
		'EX_apnnox[e]'	'apnnox[e] <=> '			'EX_thrphearg[e]'	'thrphearg[e] <=> '
		'EX_apoC_Lys[e]'	'M02740[e] <=> '			'EX_thrserarg[e]'	'thrserarg[e] <=> '
		'EX_appnn[e]'	'appnn[e] <=> '			'EX_thrthrarg[e]'	'thrthrarg[e] <=> '
		'EX_argalaala[e]'	'argalaala[e] <=> '			'EX_thrtyrmet[e]'	'thrtyrmet[e] <=> '
		'EX_argalaphe[e]'	'argalaphe[e] <=> '			'EX_tlacfvs[e]'	'tlacfvs[e] <=> '
		'EX_argalathr[e]'	'argalathr[e] <=> '			'EX_tmd[e]'	'tmd[e] <=> '
		'EX_argarg[e]'	'argarg[e] <=> '			'EX_tmdm1[e]'	'tmdm1[e] <=> '
		'EX_argarglys[e]'	'argarglys[e] <=> '			'EX_tmdm3[e]'	'tmdm3[e] <=> '
		'EX_argargmet[e]'	'argargmet[e] <=> '			'EX_tmdm5[e]'	'tmdm5[e] <=> '
		'EX_argcysgly[e]'	'argcysgly[e] <=> '			'EX_tolbutamide[e]'	'tolbutamide[e] <=> '
		'EX_argcysser[e]'	'argcysser[e] <=> '			'EX_tripvs[e]'	'tripvs[e] <=> '
		'EX_arggluglu[e]'	'arggluglu[e] <=> '			'EX_trpalapro[e]'	'trpalapro[e] <=> '
		'EX_argglupro[e]'	'argglupro[e] <=> '			'EX_trpargala[e]'	'trpargala[e] <=> '
		'EX_argglygly[e]'	'argglygly[e] <=> '			'EX_trpaspasp[e]'	'trpaspasp[e] <=> '
		'EX_arghisthr[e]'	'arghisthr[e] <=> '			'EX_trpglngln[e]'	'trpglngln[e] <=> '
		'EX_argleuphe[e]'	'argleuphe[e] <=> '			'EX_trpglugly[e]'	'trpglugly[e] <=> '
		'EX_arglysasp[e]'	'arglysasp[e] <=> '			'EX_trpgluleu[e]'	'trpgluleu[e] <=> '
		'EX_argphearg[e]'	'argphearg[e] <=> '			'EX_trpglupro[e]'	'trpglupro[e] <=> '
		'EX_argpromet[e]'	'argpromet[e] <=> '			'EX_trpglutyr[e]'	'trpglutyr[e] <=> '
		'EX_argprothr[e]'	'argprothr[e] <=> '			'EX_trpglyasp[e]'	'trpglyasp[e] <=> '
		'EX_argserser[e]'	'argserser[e] <=> '			'EX_trpglyleu[e]'	'trpglyleu[e] <=> '
		'EX_argtyrval[e]'	'argtyrval[e] <=> '			'EX_trpglyphe[e]'	'trpglyphe[e] <=> '
		'EX_argvalcys[e]'	'argvalcys[e] <=> '			'EX_trpglyval[e]'	'trpglyval[e] <=> '
		'EX_argvaltrp[e]'	'argvaltrp[e] <=> '			'EX_trphismet[e]'	'trphismet[e] <=> '
		'EX_asnasnarg[e]'	'asnasnarg[e] <=> '			'EX_trpilelys[e]'	'trpilelys[e] <=> '
		'EX_asncyscys[e]'	'asncyscys[e] <=> '			'EX_trpiletrp[e]'	'trpiletrp[e] <=> '
		'EX_asnmetpro[e]'	'asnmetpro[e] <=> '			'EX_trpleuval[e]'	'trpleuval[e] <=> '
		'EX_asnpheasp[e]'	'asnpheasp[e] <=> '			'EX_trplys[e]'	'trplys[e] <=> '
		'EX_asnphecys[e]'	'asnphecys[e] <=> '			'EX_trpmetarg[e]'	'trpmetarg[e] <=> '
		'EX_asntyrgly[e]'	'asntyrgly[e] <=> '			'EX_trpmetval[e]'	'trpmetval[e] <=> '
		'EX_asntyrphe[e]'	'asntyrphe[e] <=> '			'EX_trpphe[e]'	'trpphe[e] <=> '
		'EX_asntyrthr[e]'	'asntyrthr[e] <=> '			'EX_trpprogly[e]'	'trpprogly[e] <=> '
		'EX_aspalaarg[e]'	'aspalaarg[e] <=> '			'EX_trpproleu[e]'	'trpproleu[e] <=> '
		'EX_aspasnglu[e]'	'aspasnglu[e] <=> '			'EX_trpproval[e]'	'trpproval[e] <=> '
		'EX_aspglu[e]'	'aspglu[e] <=> '			'EX_trpsertyr[e]'	'trpsertyr[e] <=> '
		'EX_aspglupro[e]'	'aspglupro[e] <=> '			'EX_trpthrglu[e]'	'trpthrglu[e] <=> '
		'EX_aspglutrp[e]'	'aspglutrp[e] <=> '			'EX_trpthrile[e]'	'trpthrile[e] <=> '
		'EX_asphiscys[e]'	'asphiscys[e] <=> '			'EX_trpthrtyr[e]'	'trpthrtyr[e] <=> '
		'EX_asphispro[e]'	'asphispro[e] <=> '			'EX_trptyrgln[e]'	'trptyrgln[e] <=> '
		'EX_asplysglu[e]'	'asplysglu[e] <=> '			'EX_trptyrtyr[e]'	'trptyrtyr[e] <=> '
		'EX_asplyshis[e]'	'asplyshis[e] <=> '			'EX_trpvalasp[e]'	'trpvalasp[e] <=> '
		'EX_aspmetasp[e]'	'aspmetasp[e] <=> '			'EX_tsacmgluc[e]'	'tsacmgluc[e] <=> '
		'EX_aspprolys[e]'	'aspprolys[e] <=> '			'EX_tsacmsul[e]'	'tsacmsul[e] <=> '
		'EX_aspvalasn[e]'	'aspvalasn[e] <=> '			'EX_tyrala[e]'	'tyrala[e] <=> '
		'EX_atvacid[e]'	'atvacid[e] <=> '			'EX_tyralaphe[e]'	'tyralaphe[e] <=> '
		'EX_atvlac[e]'	'atvlac[e] <=> '			'EX_tyrargglu[e]'	'tyrargglu[e] <=> '
		'EX_bglc[e]'	'bglc[e] <=> '			'EX_tyrargser[e]'	'tyrargser[e] <=> '
		'EX_ca2[e]'	'ca2[e] <=> '			'EX_tyrasparg[e]'	'tyrasparg[e] <=> '
		'EX_caribup_R[e]'	'caribup_R[e] <=> '			'EX_tyrcysgly[e]'	'tyrcysgly[e] <=> '
		'EX_caribup_s[e]'	'caribup_s[e] <=> '			'EX_tyrcysthr[e]'	'tyrcysthr[e] <=> '
		'EX_caribupglu_S[e]'	'caribupglu_S[e] <=> '			'EX_tyrglu[e]'	'tyrglu[e] <=> '
		'EX_carveol[e]'	'carveol[e] <=> '			'EX_tyrleuarg[e]'	'tyrleuarg[e] <=> '
		'EX_cca_d3[e]'	'cca_d3[e] <=> '			'EX_tyrphetyr[e]'	'tyrphetyr[e] <=> '
		'EX_ch4s[e]'	'ch4s[e] <=> '			'EX_tyrthr[e]'	'tyrthr[e] <=> '
		'EX_cl[e]'	'cl[e] <=> '			'EX_tyrtrpphe[e]'	'tyrtrpphe[e] <=> '
		'EX_coumarin[e]'	'coumarin[e] <=> '			'EX_tyrtyr[e]'	'tyrtyr[e] <=> '
		'EX_crglz[e]'	'crglz[e] <=> '			'EX_tyrvalmet[e]'	'tyrvalmet[e] <=> '
		'EX_crvs[e]'	'crvs[e] <=> '			'EX_valarggly[e]'	'valarggly[e] <=> '
		'EX_crvsm1[e]'	'crvsm1[e] <=> '			'EX_valhisasn[e]'	'valhisasn[e] <=> '
		'EX_crvsm23[e]'	'crvsm23[e] <=> '			'EX_valleuphe[e]'	'valleuphe[e] <=> '
		'EX_crvsm24[e]'	'crvsm24[e] <=> '			'EX_vallystyr[e]'	'vallystyr[e] <=> '
		'EX_csa[e]'	'csa[e] <=> '			'EX_valphearg[e]'	'valphearg[e] <=> '
		'EX_csasulp[e]'	'csasulp[e] <=> '			'EX_valprotrp[e]'	'valprotrp[e] <=> '
		'EX_cu2[e]'	'cu2[e] <=> '			'EX_valserarg[e]'	'valserarg[e] <=> '
		'EX_cysacmp[e]'	'cysacmp[e] <=> '			'EX_valtrpphe[e]'	'valtrpphe[e] <=> '
		'EX_cysasnmet[e]'	'cysasnmet[e] <=> '			'EX_valtrpval[e]'	'valtrpval[e] <=> '
		'EX_cysaspphe[e]'	'cysaspphe[e] <=> '			'EX_valval[e]'	'valval[e] <=> '
		'EX_cyscys[e]'	'cyscys[e] <=> '			'EX_whddca[e]'	'whddca[e] <=> '
		'EX_cysglnmet[e]'	'cysglnmet[e] <=> '			'EX_whhdca[e]'	'whhdca[e] <=> '
		'EX_cysgluhis[e]'	'cysgluhis[e] <=> '			'EX_whttdca[e]'	'whttdca[e] <=> '
		'EX_cysglutrp[e]'	'cysglutrp[e] <=> '			'FAH1'	'o2[c] + h[c] + nadph[c] + ddca[c] -> h2o[c] + nadp[c] + whddca[c] '
		'EX_cysleuthr[e]'	'cysleuthr[e] <=> '			'FAH2'	'o2[c] + h[c] + nadph[c] + ttdca[c] -> h2o[c] + nadp[c] + whttdca[c] '
		'EX_cyssermet[e]'	'cyssermet[e] <=> '			'FVSCOAhc'	'atp[c] + coa[c] + fvs[c] -> amp[c] + ppi[c] + fvscoa[c] '
		'EX_cystyrasn[e]'	'cystyrasn[e] <=> '			'FVSCOAitx'	'fvscoa[c] <=> fvscoa[x] '
		'EX_dad_5[e]'	'M01938[e] <=> '			'FVSGLUChc'	'udpglcur[r] + fvs[r] -> h[r] + udp[r] + fvsgluc[r] '
		'EX_debrisoquine[e]'	'debrisoquine[e] <=> '			'FVSTETGLUhc'	'udpglcur[r] + fvstet[r] -> h[r] + udp[r] + fvstetglu[r] '
		'EX_deoxfvs[e]'	'deoxfvs[e] <=> '			'FVSTETGLUitr'	'fvstetglu[c] <=> fvstetglu[r] '
		'EX_desfvs[e]'	'desfvs[e] <=> '			'FVSTETGLUtev'	'fvstetglu[c] <=> fvstetglu[e] '
		'EX_dhglz[e]'	'dhglz[e] <=> '			'FVSTETitr'	'fvstet[c] <=> fvstet[r] '
		'EX_dspvs[e]'	'dspvs[e] <=> '			'FVSTETtev'	'fvstet[c] <=> fvstet[e] '
		'EX_eaflatoxin[e]'	'eaflatoxin[e] <=> '			'FVShc'	'h2o[r] + tlacfvs[r] -> fvs[r] '
		'EX_epoxtac[e]'	'epoxtac[e] <=> '			'FVSitr'	'fvs[c] <=> fvs[r] '
		'EX_fvs[e]'	'fvs[e] <=> '			'FVSitx'	'fvs[c] <=> fvs[x] '
		'EX_fvstet[e]'	'fvstet[e] <=> '			'FVSteb'	'h2o[c] + atp[c] + fvs[c] -> h[c] + adp[c] + pi[c] + fvs[e] '
		'EX_fvstetglu[e]'	'fvstetglu[e] <=> '			'FVStep'	'fvs[c] <=> fvs[e] '
		'EX_glc3meacp[e]'	'glc3meacp[e] <=> '			'FVStu'	'hco3[c] + fvs[e] <=> hco3[e] + fvs[c] '
		'EX_glgchlo[e]'	'glgchlo[e] <=> '			'GLC3MEACPhr'	'ahcys[r] + udpglcur[r] + 3meacmp[r] -> amet[r] + udp[r] + glc3meacp[r] '
		'EX_glnasngln[e]'	'glnasngln[e] <=> '			'GLC3MEACPitr'	'glc3meacp[c] <=> glc3meacp[r] '
		'EX_glnhishis[e]'	'glnhishis[e] <=> '			'GLC3MEACPtev'	'h2o[c] + atp[c] + glc3meacp[c] -> h[c] + adp[c] + pi[c] + glc3meacp[e] '
		'EX_glnhislys[e]'	'glnhislys[e] <=> '			'GLNASNGLNr'	'2 h2o[c] + glnasngln[c] <=> asn_L[c] + 2 gln_L[c] '
		'EX_glnlyslys[e]'	'glnlyslys[e] <=> '			'GLNASNGLNt'	'h[e] + glnasngln[e] <=> h[c] + glnasngln[c] '
		'EX_glnlystrp[e]'	'glnlystrp[e] <=> '			'GLNHISHISr'	'2 h2o[c] + glnhishis[c] <=> gln_L[c] + 2 his_L[c] '
		'EX_glnproglu[e]'	'glnproglu[e] <=> '			'GLNHISHISt'	'h[e] + glnhishis[e] <=> h[c] + glnhishis[c] '
		'EX_glntrpglu[e]'	'glntrpglu[e] <=> '			'GLNHISLYSr'	'2 h2o[c] + glnhislys[c] <=> gln_L[c] + lys_L[c] + his_L[c] '
		'EX_glntyrleu[e]'	'glntyrleu[e] <=> '			'GLNHISLYSt'	'h[e] + glnhislys[e] <=> h[c] + glnhislys[c] '
		'EX_gltcho[e]'	'gltcho[e] <=> '			'GLNLYSLYSr'	'2 h2o[c] + glnlyslys[c] <=> gln_L[c] + 2 lys_L[c] '
		'EX_gltdechol[e]'	'gltdechol[e] <=> '			'GLNLYSLYSt'	'h[e] + glnlyslys[e] <=> h[c] + glnlyslys[c] '
		'EX_gluargleu[e]'	'gluargleu[e] <=> '			'GLNLYSTRPr'	'2 h2o[c] + glnlystrp[c] <=> gln_L[c] + lys_L[c] + trp_L[c] '
		'EX_gluasnleu[e]'	'gluasnleu[e] <=> '			'GLNLYSTRPt'	'h[e] + glnlystrp[e] <=> h[c] + glnlystrp[c] '
		'EX_gluglu[e]'	'gluglu[e] <=> '			'GLNPROGLUr'	'2 h2o[c] + glnproglu[c] <=> glu_L[c] + gln_L[c] + pro_L[c] '
		'EX_gluilelys[e]'	'gluilelys[e] <=> '			'GLNPROGLUt'	'h[e] + glnproglu[e] <=> h[c] + glnproglu[c] '
		'EX_gluleu[e]'	'gluleu[e] <=> '			'GLNTRPGLUr'	'2 h2o[c] + glntrpglu[c] <=> glu_L[c] + gln_L[c] + trp_L[c] '
		'EX_glumet[e]'	'glumet[e] <=> '			'GLNTRPGLUt'	'h[e] + glntrpglu[e] <=> h[c] + glntrpglu[c] '
		'EX_glumethis[e]'	'glumethis[e] <=> '			'GLNTYRLEUr'	'2 h2o[c] + glntyrleu[c] <=> gln_L[c] + tyr_L[c] + leu_L[c] '
		'EX_glutar[e]'	'glutar[e] <=> '			'GLNTYRLEUt'	'h[e] + glntyrleu[e] <=> h[c] + glntyrleu[c] '
		'EX_gluthr[e]'	'gluthr[e] <=> '			'GLUARGLEUr'	'2 h2o[c] + gluargleu[c] <=> glu_L[c] + arg_L[c] + leu_L[c] '
		'EX_gluthrlys[e]'	'gluthrlys[e] <=> '			'GLUARGLEUt'	'h[e] + gluargleu[e] <=> h[c] + gluargleu[c] '
		'EX_glutrpala[e]'	'glutrpala[e] <=> '			'GLUASNLEUr'	'2 h2o[c] + gluasnleu[c] <=> glu_L[c] + asn_L[c] + leu_L[c] '
		'EX_glyhisasn[e]'	'glyhisasn[e] <=> '			'GLUASNLEUt'	'h[e] + gluasnleu[e] <=> h[c] + gluasnleu[c] '
		'EX_glyhislys[e]'	'glyhislys[e] <=> '			'GLUGLUr'	'h2o[c] + gluglu[c] <=> 2 glu_L[c] '
		'EX_glylyscys[e]'	'glylyscys[e] <=> '			'GLUGLUt'	'h[e] + gluglu[e] <=> h[c] + gluglu[c] '
		'EX_glylysphe[e]'	'glylysphe[e] <=> '			'GLUILELYSr'	'2 h2o[c] + gluilelys[c] <=> glu_L[c] + lys_L[c] + ile_L[c] '
		'EX_glytyrlys[e]'	'glytyrlys[e] <=> '			'GLUILELYSt'	'h[e] + gluilelys[e] <=> h[c] + gluilelys[c] '
		'EX_glyvalhis[e]'	'glyvalhis[e] <=> '			'GLULEUr'	'h2o[c] + gluleu[c] <=> glu_L[c] + leu_L[c] '
		'EX_glz[e]'	'glz[e] <=> '			'GLULEUt'	'h[e] + gluleu[e] <=> h[c] + gluleu[c] '
		'EX_gm1a_hs[e]'	'gm1a_hs[e] <=> '			'GLUMETHISr'	'2 h2o[c] + glumethis[c] <=> glu_L[c] + met_L[c] + his_L[c] '
		'EX_gm2a_hs[e]'	'gm2a_hs[e] <=> '			'GLUMETHISt'	'h[e] + glumethis[e] <=> h[c] + glumethis[c] '
		'EX_gtacmp[e]'	'gtacmp[e] <=> '			'GLUMETr'	'h2o[c] + glumet[c] <=> glu_L[c] + met_L[c] '
		'EX_gum[e]'	'gum[e] <=> '			'GLUMETt'	'h[e] + glumet[e] <=> h[c] + glumet[c] '
		'EX_gumdchac[e]'	'gumdchac[e] <=> '			'GLUTHRLYSr'	'2 h2o[c] + gluthrlys[c] <=> glu_L[c] + thr_L[c] + lys_L[c] '
		'EX_gumgchol[e]'	'gumgchol[e] <=> '			'GLUTHRLYSt'	'h[e] + gluthrlys[e] <=> h[c] + gluthrlys[c] '
		'EX_gumtchol[e]'	'gumtchol[e] <=> '			'GLUTHRr'	'h2o[c] + gluthr[c] <=> glu_L[c] + thr_L[c] '
		'EX_hcoumarin[e]'	'hcoumarin[e] <=> '			'GLUTHRt'	'h[e] + gluthr[e] <=> h[c] + gluthr[c] '
		'EX_hisargcys[e]'	'hisargcys[e] <=> '			'GLUTRPALAr'	'2 h2o[c] + glutrpala[c] <=> glu_L[c] + ala_L[c] + trp_L[c] '
		'EX_hisargser[e]'	'hisargser[e] <=> '			'GLUTRPALAt'	'h[e] + glutrpala[e] <=> h[c] + glutrpala[c] '
		'EX_hisasp[e]'	'hisasp[e] <=> '			'GLYHISASNr'	'2 h2o[c] + glyhisasn[c] <=> asn_L[c] + gly[c] + his_L[c] '
		'EX_hiscyscys[e]'	'hiscyscys[e] <=> '			'GLYHISASNt'	'h[e] + glyhisasn[e] <=> h[c] + glyhisasn[c] '
		'EX_hisglnala[e]'	'hisglnala[e] <=> '			'GLYHISLYSr'	'2 h2o[c] + glyhislys[c] <=> gly[c] + lys_L[c] + his_L[c] '
		'EX_hisglu[e]'	'hisglu[e] <=> '			'GLYHISLYSt'	'h[e] + glyhislys[e] <=> h[c] + glyhislys[c] '
		'EX_hisglugln[e]'	'hisglugln[e] <=> '			'GLYLYSCYSr'	'2 h2o[c] + glylyscys[c] <=> cys_L[c] + gly[c] + lys_L[c] '
		'EX_hisglylys[e]'	'hisglylys[e] <=> '			'GLYLYSCYSt'	'h[e] + glylyscys[e] <=> h[c] + glylyscys[c] '
		'EX_hishislys[e]'	'hishislys[e] <=> '			'GLYLYSPHEr'	'2 h2o[c] + glylysphe[c] <=> gly[c] + lys_L[c] + phe_L[c] '
		'EX_hislysala[e]'	'hislysala[e] <=> '			'GLYLYSPHEt'	'h[e] + glylysphe[e] <=> h[c] + glylysphe[c] '
		'EX_hislysglu[e]'	'hislysglu[e] <=> '			'GLYTYRLYSr'	'2 h2o[c] + glytyrlys[c] <=> gly[c] + lys_L[c] + tyr_L[c] '
		'EX_hislysile[e]'	'hislysile[e] <=> '			'GLYTYRLYSt'	'h[e] + glytyrlys[e] <=> h[c] + glytyrlys[c] '
		'EX_hislysthr[e]'	'hislysthr[e] <=> '			'GLYVALHISr'	'2 h2o[c] + glyvalhis[c] <=> gly[c] + his_L[c] + val_L[c] '
		'EX_hislysval[e]'	'hislysval[e] <=> '			'GLYVALHISt'	'h[e] + glyvalhis[e] <=> h[c] + glyvalhis[c] '
		'EX_hismet[e]'	'hismet[e] <=> '			'GLYitr'	'gly[r] <=> gly[c] '
		'EX_hismetgln[e]'	'hismetgln[e] <=> '			'GLZABCteb'	'h2o[c] + atp[c] + glz[c] -> h[c] + adp[c] + pi[c] + glz[e] '
		'EX_hisphearg[e]'	'hisphearg[e] <=> '			'GLZitr'	'glz[c] <=> glz[r] '
		'EX_hisprolys[e]'	'hisprolys[e] <=> '			'GLZtd'	'glz[e] <=> glz[c] '
		'EX_histrphis[e]'	'histrphis[e] <=> '			'GTACMPhr'	'udpglcur[r] + tmacmp[r] -> h[r] + udp[r] + gtacmp[r] '
		'EX_hnifedipine[e]'	'hnifedipine[e] <=> '			'GTACMPitr'	'gtacmp[c] <=> gtacmp[r] '
		'EX_htaxol[e]'	'htaxol[e] <=> '			'GTACMPtev'	'h2o[c] + atp[c] + gtacmp[c] -> h[c] + adp[c] + pi[c] + gtacmp[e] '
		'EX_ibup_R[e]'	'ibup_R[e] <=> '			'GUMDCHAe'	'dchac[e] + gum[e] -> gumdchac[e] '
		'EX_ibup_S[e]'	'ibup_S[e] <=> '			'GUMGCHLe'	'gchola[e] + gum[e] -> gumgchol[e] '
		'EX_ibupgluc[e]'	'ibupgluc[e] <=> '			'GUMTCHOLe'	'tchola[e] + gum[e] -> gumtchol[e] '
		'EX_ileargile[e]'	'ileargile[e] <=> '			'H2O2itr'	'h2o2[r] <=> h2o2[c] '
		'EX_ileasnhis[e]'	'ileasnhis[e] <=> '			'HCOUMARINte'	'hcoumarin[e] <=> hcoumarin[c] '
		'EX_ileasp[e]'	'ileasp[e] <=> '			'HISARGCYSr'	'2 h2o[c] + hisargcys[c] <=> cys_L[c] + arg_L[c] + his_L[c] '
		'EX_ileglnglu[e]'	'ileglnglu[e] <=> '			'HISARGCYSt'	'h[e] + hisargcys[e] <=> h[c] + hisargcys[c] '
		'EX_ileglyarg[e]'	'ileglyarg[e] <=> '			'HISARGSERr'	'2 h2o[c] + hisargser[c] <=> ser_L[c] + arg_L[c] + his_L[c] '
		'EX_ileprolys[e]'	'ileprolys[e] <=> '			'HISARGSERt'	'h[e] + hisargser[e] <=> h[c] + hisargser[c] '
		'EX_ileserarg[e]'	'ileserarg[e] <=> '			'HISASPr'	'h2o[c] + hisasp[c] <=> asp_L[c] + his_L[c] '
		'EX_iletrptyr[e]'	'iletrptyr[e] <=> '			'HISASPt'	'h[e] + hisasp[e] <=> h[c] + hisasp[c] '
		'EX_indole[e]'	'indole[e] <=> '			'HISCYSCYSr'	'2 h2o[c] + hiscyscys[c] <=> 2 cys_L[c] + his_L[c] '
		'EX_inds[e]'	'inds[e] <=> '			'HISCYSCYSt'	'h[e] + hiscyscys[e] <=> h[c] + hiscyscys[c] '
		'EX_isolvstacid[e]'	'isolvstacid[e] <=> '			'HISGLNALAr'	'2 h2o[c] + hisglnala[c] <=> ala_L[c] + gln_L[c] + his_L[c] '
		'EX_leualaarg[e]'	'leualaarg[e] <=> '			'HISGLNALAt'	'h[e] + hisglnala[e] <=> h[c] + hisglnala[c] '
		'EX_leuasnasp[e]'	'leuasnasp[e] <=> '			'HISGLUGLNr'	'2 h2o[c] + hisglugln[c] <=> glu_L[c] + gln_L[c] + his_L[c] '
		'EX_leuasplys[e]'	'leuasplys[e] <=> '			'HISGLUGLNt'	'h[e] + hisglugln[e] <=> h[c] + hisglugln[c] '
		'EX_leuleutrp[e]'	'leuleutrp[e] <=> '			'HISGLUr'	'h2o[c] + hisglu[c] <=> glu_L[c] + his_L[c] '
		'EX_leupro[e]'	'leupro[e] <=> '			'HISGLUt'	'h[e] + hisglu[e] <=> h[c] + hisglu[c] '
		'EX_leuproarg[e]'	'leuproarg[e] <=> '			'HISGLYLYSr'	'2 h2o[c] + hisglylys[c] <=> gly[c] + lys_L[c] + his_L[c] '
		'EX_leusertrp[e]'	'leusertrp[e] <=> '			'HISGLYLYSt'	'h[e] + hisglylys[e] <=> h[c] + hisglylys[c] '
		'EX_leutrp[e]'	'leutrp[e] <=> '			'HISHISLYSr'	'2 h2o[c] + hishislys[c] <=> lys_L[c] + 2 his_L[c] '
		'EX_leutrparg[e]'	'leutrparg[e] <=> '			'HISHISLYSt'	'h[e] + hishislys[e] <=> h[c] + hishislys[c] '
		'EX_leutyrtyr[e]'	'leutyrtyr[e] <=> '			'HISLYSALAr'	'2 h2o[c] + hislysala[c] <=> ala_L[c] + lys_L[c] + his_L[c] '
		'EX_leuval[e]'	'leuval[e] <=> '			'HISLYSALAt'	'h[e] + hislysala[e] <=> h[c] + hislysala[c] '
		'EX_limnen[e]'	'limnen[e] <=> '			'HISLYSGLUr'	'2 h2o[c] + hislysglu[c] <=> glu_L[c] + lys_L[c] + his_L[c] '
		'EX_lst4exp[e]'	'lst4exp[e] <=> '			'HISLYSGLUt'	'h[e] + hislysglu[e] <=> h[c] + hislysglu[c] '
		'EX_lstn1gluc[e]'	'lstn1gluc[e] <=> '			'HISLYSILEr'	'2 h2o[c] + hislysile[c] <=> lys_L[c] + his_L[c] + ile_L[c] '
		'EX_lstn[e]'	'lstn[e] <=> '			'HISLYSILEt'	'h[e] + hislysile[e] <=> h[c] + hislysile[c] '
		'EX_lstnm1[e]'	'lstnm1[e] <=> '			'HISLYSTHRr'	'2 h2o[c] + hislysthr[c] <=> thr_L[c] + lys_L[c] + his_L[c] '
		'EX_lstnm2[e]'	'lstnm2[e] <=> '			'HISLYSTHRt'	'h[e] + hislysthr[e] <=> h[c] + hislysthr[c] '
		'EX_lstnm4[e]'	'lstnm4[e] <=> '			'HISLYSVALr'	'2 h2o[c] + hislysval[c] <=> lys_L[c] + his_L[c] + val_L[c] '
		'EX_lstnm5[e]'	'lstnm5[e] <=> '			'HISLYSVALt'	'h[e] + hislysval[e] <=> h[c] + hislysval[c] '
		'EX_lstnm7[e]'	'lstnm7[e] <=> '			'HISMETGLNr'	'2 h2o[c] + hismetgln[c] <=> gln_L[c] + met_L[c] + his_L[c] '
		'EX_lvst[e]'	'lvst[e] <=> '			'HISMETGLNt'	'h[e] + hismetgln[e] <=> h[c] + hismetgln[c] '
		'EX_lvstacid[e]'	'lvstacid[e] <=> '			'HISMETr'	'h2o[c] + hismet[c] <=> met_L[c] + his_L[c] '
		'EX_lysargleu[e]'	'lysargleu[e] <=> '			'HISMETt'	'h[e] + hismet[e] <=> h[c] + hismet[c] '
		'EX_lyscyshis[e]'	'lyscyshis[e] <=> '			'HISPHEARGr'	'2 h2o[c] + hisphearg[c] <=> arg_L[c] + his_L[c] + phe_L[c] '
		'EX_lysglnphe[e]'	'lysglnphe[e] <=> '			'HISPHEARGt'	'h[e] + hisphearg[e] <=> h[c] + hisphearg[c] '
		'EX_lysgluglu[e]'	'lysgluglu[e] <=> '			'HISPROLYSr'	'2 h2o[c] + hisprolys[c] <=> lys_L[c] + his_L[c] + pro_L[c] '
		'EX_lyslyslys[e]'	'lyslyslys[e] <=> '			'HISPROLYSt'	'h[e] + hisprolys[e] <=> h[c] + hisprolys[c] '
		'EX_lyspheile[e]'	'lyspheile[e] <=> '			'HISTRPHISr'	'2 h2o[c] + histrphis[c] <=> 2 his_L[c] + trp_L[c] '
		'EX_lystrparg[e]'	'lystrparg[e] <=> '			'HISTRPHISt'	'h[e] + histrphis[e] <=> h[c] + histrphis[c] '
		'EX_lystyrile[e]'	'lystyrile[e] <=> '			'HMR_8056'	'hnifedipine[c] <=> hnifedipine[e] '
		'EX_lysvalphe[e]'	'lysvalphe[e] <=> '			'HTAXOLte'	'htaxol[e] <=> htaxol[c] '
		'EX_lysvaltrp[e]'	'lysvaltrp[e] <=> '			'IBUPGLUCitr'	'ibupgluc[r] <=> ibupgluc[c] '
		'EX_mdz[e]'	'mdz[e] <=> '			'IBUPGLUCtchep'	'ibupgluc[e] <=> ibupgluc[c] '
		'EX_mdzglc[e]'	'mdzglc[e] <=> '			'IBUPGLUCtpvb'	'h2o[c] + atp[c] + ibupgluc[c] -> h[c] + adp[c] + pi[c] + ibupgluc[e] '
		'EX_meracmp[e]'	'meracmp[e] <=> '			'IBUPGT_HEP'	'udpglcur[r] + ibup_S[r] -> udp[r] + ibupgluc[r] '
		'EX_metargleu[e]'	'metargleu[e] <=> '			'IBUP_RASCL1hep'	'atp[c] + coa[c] + ibup_R[c] -> amp[c] + ppi[c] + ibupcoa_R[c] '
		'EX_metasntyr[e]'	'metasntyr[e] <=> '			'IBUP_RCYP2hep'	'o2[r] + h[r] + nadph[r] + ibup_R[r] -> h2o[r] + nadp[r] + 2hibup_R[r] '
		'EX_metglntyr[e]'	'metglntyr[e] <=> '			'IBUP_RCYP3hep'	'o2[r] + h[r] + nadph[r] + ibup_R[r] -> h2o[r] + nadp[r] + 3hibup_R[r] '
		'EX_metglyarg[e]'	'metglyarg[e] <=> '			'IBUP_RCYPCARhep'	'o2[c] + 3hibup_R[c] -> h2o[c] + h[c] + caribup_R[c] '
		'EX_methislys[e]'	'methislys[e] <=> '			'IBUP_Ritr'	'ibup_R[c] <=> ibup_R[r] '
		'EX_metmetile[e]'	'metmetile[e] <=> '			'IBUP_Rshep'	'ibupcoa_R[c] <=> ibupcoa_S[c] '
		'EX_metphearg[e]'	'metphearg[e] <=> '			'IBUP_Rtdhep'	'urate[c] + ibup_R[e] <=> urate[e] + ibup_R[c] '
		'EX_mettrpphe[e]'	'mettrpphe[e] <=> '			'IBUP_Rtdu'	'ibup_R[e] <=> ibup_R[c] '
		'EX_mg2[e]'	'mg2[e] <=> '			'IBUP_SACOT2'	'h2o[c] + ibupcoa_S[c] -> h[c] + coa[c] + ibup_S[c] '
		'EX_mhglz[e]'	'mhglz[e] <=> '			'IBUP_SCONJhep'	'taur[c] + ibupcoa_S[c] -> h[c] + coa[c] + tauribup_S[c] '
		'EX_ndersv[e]'	'ndersv[e] <=> '			'IBUP_SCYP1hep'	'o2[r] + h[r] + nadph[r] + ibup_S[r] -> h2o[r] + nadp[r] + 1hibup_S[r] '
		'EX_nfd[e]'	'nfd[e] <=> '			'IBUP_SCYP2hep'	'o2[r] + h[r] + nadph[r] + ibup_S[r] -> h2o[r] + nadp[r] + 2hibup_S[r] '
		'EX_nfdac[e]'	'nfdac[e] <=> '			'IBUP_SCYP3hep'	'o2[r] + h[r] + nadph[r] + ibup_S[r] -> h2o[r] + nadp[r] + 3hibup_S[r] '
		'EX_nfdlac[e]'	'nfdlac[e] <=> '			'IBUP_SCYPCARhep'	'o2[c] + 3hibup_S[c] -> h2o[c] + h[c] + caribup_s[c] '
		'EX_nfdnpy[e]'	'nfdnpy[e] <=> '			'IBUP_Sitr'	'ibup_S[c] <=> ibup_S[r] '
		'EX_nfdoh[e]'	'nfdoh[e] <=> '			'IBUP_Stbc'	'h2o[c] + atp[c] + ibup_S[c] -> h[c] + adp[c] + pi[c] + ibup_S[e] '
		'EX_nifedipine[e]'	'nifedipine[e] <=> '			'IBUP_Stdhep'	'urate[c] + ibup_S[e] <=> urate[e] + ibup_S[c] '
		'EX_npthl[e]'	'npthl[e] <=> '			'IBUP_Stdu'	'ibup_S[e] <=> ibup_S[c] '
		'EX_omeprazole[e]'	'omeprazole[e] <=> '			'ILEARGILEr'	'2 h2o[c] + ileargile[c] <=> arg_L[c] + 2 ile_L[c] '
		'EX_onpthl[e]'	'onpthl[e] <=> '			'ILEARGILEt'	'h[e] + ileargile[e] <=> h[c] + ileargile[c] '
		'EX_oxyp1rb[e]'	'oxy1rb[e] <=> '			'ILEASNHISr'	'2 h2o[c] + ileasnhis[c] <=> asn_L[c] + his_L[c] + ile_L[c] '
		'EX_oxyp7rb[e]'	'oxy7rb[e] <=> '			'ILEASNHISt'	'h[e] + ileasnhis[e] <=> h[c] + ileasnhis[c] '
		'EX_oxyp[e]'	'oxyp[e] <=> '			'ILEASPr'	'h2o[c] + ileasp[c] <=> asp_L[c] + ile_L[c] '
		'EX_pect[e]'	'pect[e] <=> '			'ILEASPt'	'h[e] + ileasp[e] <=> h[c] + ileasp[c] '
		'EX_pectindchac[e]'	'pectindchac[e] <=> '			'ILEGLNGLUr'	'2 h2o[c] + ileglnglu[c] <=> glu_L[c] + gln_L[c] + ile_L[c] '
		'EX_pectingchol[e]'	'pectingchol[e] <=> '			'ILEGLNGLUt'	'h[e] + ileglnglu[e] <=> h[c] + ileglnglu[c] '
		'EX_pectintchol[e]'	'pectintchol[e] <=> '			'ILEGLYARGr'	'2 h2o[c] + ileglyarg[c] <=> gly[c] + arg_L[c] + ile_L[c] '
		'EX_perillyl[e]'	'perillyl[e] <=> '			'ILEGLYARGt'	'h[e] + ileglyarg[e] <=> h[c] + ileglyarg[c] '
		'EX_pheasnmet[e]'	'pheasnmet[e] <=> '			'ILEPROLYSr'	'2 h2o[c] + ileprolys[c] <=> lys_L[c] + ile_L[c] + pro_L[c] '
		'EX_pheasp[e]'	'pheasp[e] <=> '			'ILEPROLYSt'	'h[e] + ileprolys[e] <=> h[c] + ileprolys[c] '
		'EX_pheglnphe[e]'	'pheglnphe[e] <=> '			'ILESERARGr'	'2 h2o[c] + ileserarg[c] <=> ser_L[c] + arg_L[c] + ile_L[c] '
		'EX_pheleu[e]'	'pheleu[e] <=> '			'ILESERARGt'	'h[e] + ileserarg[e] <=> h[c] + ileserarg[c] '
		'EX_pheleuasp[e]'	'pheleuasp[e] <=> '			'ILETRPTYRr'	'2 h2o[c] + iletrptyr[c] <=> tyr_L[c] + ile_L[c] + trp_L[c] '
		'EX_pheleuhis[e]'	'pheleuhis[e] <=> '			'ILETRPTYRt'	'h[e] + iletrptyr[e] <=> h[c] + iletrptyr[c] '
		'EX_phelysala[e]'	'phelysala[e] <=> '			'ISOLVSTAChep'	'6hlvstacid[c] -> isolvstacid[c] '
		'EX_phelyspro[e]'	'phelyspro[e] <=> '			'ISOLVSTtbc'	'h2o[c] + atp[c] + isolvstacid[c] -> h[c] + adp[c] + pi[c] + isolvstacid[e] '
		'EX_phephe[e]'	'phephe[e] <=> '			'LEUALAARGr'	'2 h2o[c] + leualaarg[c] <=> ala_L[c] + arg_L[c] + leu_L[c] '
		'EX_phepheasn[e]'	'phepheasn[e] <=> '			'LEUALAARGt'	'h[e] + leualaarg[e] <=> h[c] + leualaarg[c] '
		'EX_phephethr[e]'	'phephethr[e] <=> '			'LEUASNASPr'	'2 h2o[c] + leuasnasp[c] <=> asp_L[c] + asn_L[c] + leu_L[c] '
		'EX_pheproarg[e]'	'pheproarg[e] <=> '			'LEUASNASPt'	'h[e] + leuasnasp[e] <=> h[c] + leuasnasp[c] '
		'EX_phesertrp[e]'	'phesertrp[e] <=> '			'LEUASPLYSr'	'2 h2o[c] + leuasplys[c] <=> asp_L[c] + lys_L[c] + leu_L[c] '
		'EX_phethrlys[e]'	'phethrlys[e] <=> '			'LEUASPLYSt'	'h[e] + leuasplys[e] <=> h[c] + leuasplys[c] '
		'EX_phetrpleu[e]'	'phetrpleu[e] <=> '			'LEULEUTRPr'	'2 h2o[c] + leuleutrp[c] <=> 2 leu_L[c] + trp_L[c] '
		'EX_phetyr[e]'	'phetyr[e] <=> '			'LEULEUTRPt'	'h[e] + leuleutrp[e] <=> h[c] + leuleutrp[c] '
		'EX_phetyrgln[e]'	'phetyrgln[e] <=> '			'LEUPROARGr'	'2 h2o[c] + leuproarg[c] <=> arg_L[c] + leu_L[c] + pro_L[c] '
		'EX_phetyrlys[e]'	'phetyrlys[e] <=> '			'LEUPROARGt'	'h[e] + leuproarg[e] <=> h[c] + leuproarg[c] '
		'EX_pre_prot[e]'	'M02414[e] <=> '			'LEUPROr'	'h2o[c] + leupro[c] <=> leu_L[c] + pro_L[c] '
		'EX_pro_D[e]'	'pro_D[e] <=> '			'LEUPROt'	'h[e] + leupro[e] <=> h[c] + leupro[c] '
		'EX_proargasp[e]'	'proargasp[e] <=> '			'LEUSERTRPr'	'2 h2o[c] + leusertrp[c] <=> ser_L[c] + leu_L[c] + trp_L[c] '
		'EX_proargcys[e]'	'proargcys[e] <=> '			'LEUSERTRPt'	'h[e] + leusertrp[e] <=> h[c] + leusertrp[c] '
		'EX_proasncys[e]'	'proasncys[e] <=> '			'LEUTRPARGr'	'2 h2o[c] + leutrparg[c] <=> arg_L[c] + leu_L[c] + trp_L[c] '
		'EX_procys[e]'	'procys[e] <=> '			'LEUTRPARGt'	'h[e] + leutrparg[e] <=> h[c] + leutrparg[c] '
		'EX_profvs[e]'	'profvs[e] <=> '			'LEUTRPr'	'h2o[c] + leutrp[c] <=> leu_L[c] + trp_L[c] '
		'EX_proglnpro[e]'	'proglnpro[e] <=> '			'LEUTRPt'	'h[e] + leutrp[e] <=> h[c] + leutrp[c] '
		'EX_proglulys[e]'	'proglulys[e] <=> '			'LEUTYRTYRr'	'2 h2o[c] + leutyrtyr[c] <=> 2 tyr_L[c] + leu_L[c] '
		'EX_prohis[e]'	'prohis[e] <=> '			'LEUTYRTYRt'	'h[e] + leutyrtyr[e] <=> h[c] + leutyrtyr[c] '
		'EX_prohistyr[e]'	'prohistyr[e] <=> '			'LEUVALr'	'h2o[c] + leuval[c] <=> leu_L[c] + val_L[c] '
		'EX_proleuarg[e]'	'proleuarg[e] <=> '			'LEUVALt'	'h[e] + leuval[e] <=> h[c] + leuval[c] '
		'EX_prolyspro[e]'	'prolyspro[e] <=> '			'LIMNENte'	'limnen[e] <=> limnen[c] '
		'EX_prophe[e]'	'prophe[e] <=> '			'LST4EXPTDhc'	'lst4exp[e] <=> lst4exp[c] '
		'EX_proproarg[e]'	'proproarg[e] <=> '			'LST4EXPhr'	'o2[r] + lstn[r] -> h2o[r] + h[r] + lst4exp[r] '
		'EX_propropro[e]'	'propropro[e] <=> '			'LST4EXPitr'	'lst4exp[r] <=> lst4exp[c] '
		'EX_protrplys[e]'	'protrplys[e] <=> '			'LST4EXPthc'	'cl[c] + lst4exp[e] <=> cl[e] + lst4exp[c] '
		'EX_protrpthr[e]'	'protrpthr[e] <=> '			'LSTN1GLUChr'	'udpglcur[r] + lstn[r] -> udp[r] + lstn1gluc[r] '
		'EX_provalgln[e]'	'provalgln[e] <=> '			'LSTN1GLUCitr'	'lstn1gluc[c] <=> lstn1gluc[r] '
		'EX_psyl[e]'	'psyl[e] <=> '			'LSTN1GLUCtev'	'lstn1gluc[c] <=> lstn1gluc[e] '
		'EX_psylchol[e]'	'psylchol[e] <=> '			'LSTNM1hr'	'o2[r] + h[r] + nadph[r] + lstn[r] -> h2o[r] + nadp[r] + lstnm1[r] '
		'EX_psyltchol[e]'	'psyltchol[e] <=> '			'LSTNM1itr'	'lstnm1[c] <=> lstnm1[r] '
		'EX_psyltdechol[e]'	'psyltdechol[e] <=> '			'LSTNM1tev'	'lstnm1[c] <=> lstnm1[e] '
		'EX_ptvst[e]'	'ptvst[e] <=> '			'LSTNM2hr'	'o2[r] + h[r] + nadph[r] + lstn[r] -> h2o[r] + nadp[r] + lstnm2[r] '
		'EX_ptvstlac[e]'	'ptvstlac[e] <=> '			'LSTNM2itr'	'lstnm2[c] <=> lstnm2[r] '
		'EX_ptvstm13[e]'	'ptvstm13[e] <=> '			'LSTNM2tev'	'lstnm2[c] <=> lstnm2[e] '
		'EX_ptvstm3[e]'	'ptvstm3[e] <=> '			'LSTNM4hr'	'udpglcur[r] + lst4exp[r] -> udp[r] + lstnm4[r] '
		'EX_pvs[e]'	'pvs[e] <=> '			'LSTNM4itr'	'lstnm4[c] <=> lstnm4[r] '
		'EX_pvsgluc[e]'	'pvsgluc[e] <=> '			'LSTNM4tev'	'lstnm4[c] <=> lstnm4[e] '
		'EX_rsv[e]'	'rsv[e] <=> '			'LSTNM5hr'	'o2[r] + h[r] + nadph[r] + lstn[r] -> h2o[r] + nadp[r] + lstnm5[r] '
		'EX_rsvlac[e]'	'rsvlac[e] <=> '			'LSTNM5itr'	'lstnm5[c] <=> lstnm5[r] '
		'EX_s3meacmp[e]'	's3meacmp[e] <=> '			'LSTNM5tev'	'lstnm5[c] <=> lstnm5[e] '
		'EX_sel[e]'	'sel[e] <=> '			'LSTNM7TDhc'	'lstnm7[e] <=> lstnm7[c] '
		'EX_selmeth[e]'	'selmeth[e] <=> '			'LSTNM7hr'	'udpglcur[r] + lstn[r] -> udp[r] + lstnm7[r] '
		'EX_ser_D[e]'	'ser_D[e] <=> '			'LSTNM7itr'	'lstnm7[r] <=> lstnm7[c] '
		'EX_serargala[e]'	'serargala[e] <=> '			'LSTNM7thc'	'cl[c] + lstnm7[e] <=> cl[e] + lstnm7[c] '
		'EX_serargtrp[e]'	'serargtrp[e] <=> '			'LSTNRATt'	'cl[c] + lstn[e] <=> cl[e] + lstn[c] '
		'EX_sercysarg[e]'	'sercysarg[e] <=> '			'LSTNitr'	'lstn[c] <=> lstn[r] '
		'EX_serglyglu[e]'	'serglyglu[e] <=> '			'LSTNtd'	'lstn[e] <=> lstn[c] '
		'EX_serlyshis[e]'	'serlyshis[e] <=> '			'LSTNtu'	'h2o[c] + atp[c] + lstn[c] -> h[c] + adp[c] + pi[c] + lstn[e] '
		'EX_serphelys[e]'	'serphelys[e] <=> '			'LVACLAChep'	'atp[c] + lvstacid[c] -> amp[c] + ppi[c] + lvst[c] '
		'EX_sertrphis[e]'	'sertrphis[e] <=> '			'LVSTACIDhep'	'h2o[c] + lvst[c] -> h[c] + lvstacid[c] '
		'EX_smv[e]'	'smv[e] <=> '			'LVSTACIDitr'	'lvstacid[c] <=> lvstacid[r] '
		'EX_smvacid[e]'	'smvacid[e] <=> '			'LVSTACIDtu'	'h2o[c] + atp[c] + lvstacid[c] -> h[c] + adp[c] + pi[c] + lvstacid[e] '
		'EX_stacmp[ev]'	'stacmp[e] <=> '			'LVSTACOXD6Hhep'	'o2[r] + h[r] + nadph[r] + lvstacid[r] -> h2o[r] + nadp[r] + 6hlvstacid[r] '
		'EX_sulpacmp[e]'	'sulpacmp[e] <=> '			'LVSTACOXD6MEhep'	'o2[r] + h[r] + nadph[r] + lvstacid[r] -> 2 h2o[r] + nadp[r] + 6melvacid[r] '
		'EX_tacr[e]'	'tacr[e] <=> '			'LVSTOXD3Hhep'	'o2[r] + h[r] + nadph[r] + lvst[r] -> h2o[r] + nadp[r] + 3hlvst[r] '
		'EX_tauribup_S[e]'	'tauribup_S[e] <=> '			'LVSTOXD6Hhep'	'o2[r] + h[r] + nadph[r] + lvst[r] -> h2o[r] + nadp[r] + 6hlvst[r] '
		'EX_taxol[e]'	'taxol[e] <=> '			'LVSTOXD6METhep'	'o2[r] + h[r] + nadph[r] + lvst[r] -> 2 h2o[r] + nadp[r] + 6melvst[r] '
		'EX_thrargtyr[e]'	'thrargtyr[e] <=> '			'LVSTPGPtu'	'h2o[c] + atp[c] + lvst[c] -> h[c] + adp[c] + pi[c] + lvst[e] '
		'EX_thrasntyr[e]'	'thrasntyr[e] <=> '			'LVSTitr'	'lvst[c] <=> lvst[r] '
		'EX_thrfvs[e]'	'thrfvs[e] <=> '			'LVSTtu'	'lvst[e] <=> lvst[c] '
		'EX_thrglnglu[e]'	'thrglnglu[e] <=> '			'LYSARGLEUr'	'2 h2o[c] + h[c] + lysargleu[c] <=> lys_L[c] + arg_L[c] + leu_L[c] '
		'EX_thrglntyr[e]'	'thrglntyr[e] <=> '			'LYSARGLEUt'	'h[e] + lysargleu[e] <=> h[c] + lysargleu[c] '
		'EX_thrhishis[e]'	'thrhishis[e] <=> '			'LYSCYSHISr'	'2 h2o[c] + lyscyshis[c] <=> cys_L[c] + lys_L[c] + his_L[c] '
		'EX_thrilearg[e]'	'thrilearg[e] <=> '			'LYSCYSHISt'	'h[e] + lyscyshis[e] <=> h[c] + lyscyshis[c] '
		'EX_thrmetarg[e]'	'thrmetarg[e] <=> '			'LYSGLNPHEr'	'2 h2o[c] + lysglnphe[c] <=> gln_L[c] + lys_L[c] + phe_L[c] '
		'EX_thrphearg[e]'	'thrphearg[e] <=> '			'LYSGLNPHEt'	'h[e] + lysglnphe[e] <=> h[c] + lysglnphe[c] '
		'EX_thrserarg[e]'	'thrserarg[e] <=> '			'LYSGLUGLUr'	'2 h2o[c] + lysgluglu[c] <=> 2 glu_L[c] + lys_L[c] '
		'EX_thrthrarg[e]'	'thrthrarg[e] <=> '			'LYSGLUGLUt'	'h[e] + lysgluglu[e] <=> h[c] + lysgluglu[c] '
		'EX_thrtyrmet[e]'	'thrtyrmet[e] <=> '			'LYSLYSLYSr'	'2 h2o[c] + lyslyslys[c] <=> 3 lys_L[c] '
		'EX_tlacfvs[e]'	'tlacfvs[e] <=> '			'LYSLYSLYSt'	'h[e] + lyslyslys[e] <=> h[c] + lyslyslys[c] '
		'EX_tmd[e]'	'tmd[e] <=> '			'LYSPHEILEr'	'2 h2o[c] + lyspheile[c] <=> lys_L[c] + ile_L[c] + phe_L[c] '
		'EX_tmdm1[e]'	'tmdm1[e] <=> '			'LYSPHEILEt'	'h[e] + lyspheile[e] <=> h[c] + lyspheile[c] '
		'EX_tmdm3[e]'	'tmdm3[e] <=> '			'LYSTRPARGr'	'2 h2o[c] + lystrparg[c] <=> lys_L[c] + arg_L[c] + trp_L[c] '
		'EX_tmdm5[e]'	'tmdm5[e] <=> '			'LYSTRPARGt'	'h[e] + lystrparg[e] <=> h[c] + lystrparg[c] '
		'EX_tolbutamide[e]'	'tolbutamide[e] <=> '			'LYSTYRILEr'	'2 h2o[c] + lystyrile[c] <=> lys_L[c] + tyr_L[c] + ile_L[c] '
		'EX_tripvs[e]'	'tripvs[e] <=> '			'LYSTYRILEt'	'h[e] + lystyrile[e] <=> h[c] + lystyrile[c] '
		'EX_trpalapro[e]'	'trpalapro[e] <=> '			'LYSVALPHEr'	'2 h2o[c] + lysvalphe[c] <=> lys_L[c] + phe_L[c] + val_L[c] '
		'EX_trpargala[e]'	'trpargala[e] <=> '			'LYSVALPHEt'	'h[e] + lysvalphe[e] <=> h[c] + lysvalphe[c] '
		'EX_trpaspasp[e]'	'trpaspasp[e] <=> '			'LYSVALTRPr'	'2 h2o[c] + lysvaltrp[c] <=> lys_L[c] + trp_L[c] + val_L[c] '
		'EX_trpglngln[e]'	'trpglngln[e] <=> '			'LYSVALTRPt'	'h[e] + lysvaltrp[e] <=> h[c] + lysvaltrp[c] '
		'EX_trpglugly[e]'	'trpglugly[e] <=> '			'MDZGLChr'	'udpglcur[r] + mdz[r] -> udp[r] + mdzglc[r] '
		'EX_trpgluleu[e]'	'trpgluleu[e] <=> '			'MDZGLCitr'	'mdzglc[r] <=> mdzglc[c] '
		'EX_trpglupro[e]'	'trpglupro[e] <=> '			'MDZGLCtev'	'mdzglc[c] <=> mdzglc[e] '
		'EX_trpglutyr[e]'	'trpglutyr[e] <=> '			'MDZitr'	'mdz[c] <=> mdz[r] '
		'EX_trpglyasp[e]'	'trpglyasp[e] <=> '			'MDZtd'	'mdz[e] <=> mdz[c] '
		'EX_trpglyleu[e]'	'trpglyleu[e] <=> '			'MDZtu'	'h2o[c] + atp[c] + mdz[c] -> h[c] + adp[c] + pi[c] + mdz[e] '
		'EX_trpglyphe[e]'	'trpglyphe[e] <=> '			'MERACMPtep'	'h2o[c] + atp[c] + meracmp[c] -> h[c] + adp[c] + pi[c] + meracmp[e] '
		'EX_trpglyval[e]'	'trpglyval[e] <=> '			'MERACMPthc'	'h2o[c] + atp[c] + meracmp[e] -> h[c] + adp[c] + pi[c] + meracmp[c] '
		'EX_trphismet[e]'	'trphismet[e] <=> '			'METARGLEUr'	'2 h2o[c] + metargleu[c] <=> arg_L[c] + met_L[c] + leu_L[c] '
		'EX_trpilelys[e]'	'trpilelys[e] <=> '			'METARGLEUt'	'h[e] + metargleu[e] <=> h[c] + metargleu[c] '
		'EX_trpiletrp[e]'	'trpiletrp[e] <=> '			'METASNTYRr'	'2 h2o[c] + metasntyr[c] <=> asn_L[c] + met_L[c] + tyr_L[c] '
		'EX_trpleuval[e]'	'trpleuval[e] <=> '			'METASNTYRt'	'h[e] + metasntyr[e] <=> h[c] + metasntyr[c] '
		'EX_trplys[e]'	'trplys[e] <=> '			'METGLNTYRr'	'2 h2o[c] + metglntyr[c] <=> gln_L[c] + met_L[c] + tyr_L[c] '
		'EX_trpmetarg[e]'	'trpmetarg[e] <=> '			'METGLNTYRt'	'h[e] + metglntyr[e] <=> h[c] + metglntyr[c] '
		'EX_trpmetval[e]'	'trpmetval[e] <=> '			'METGLYARGr'	'2 h2o[c] + metglyarg[c] <=> gly[c] + arg_L[c] + met_L[c] '
		'EX_trpphe[e]'	'trpphe[e] <=> '			'METGLYARGt'	'h[e] + metglyarg[e] <=> h[c] + metglyarg[c] '
		'EX_trpprogly[e]'	'trpprogly[e] <=> '			'METHISLYSr'	'2 h2o[c] + methislys[c] <=> lys_L[c] + met_L[c] + his_L[c] '
		'EX_trpproleu[e]'	'trpproleu[e] <=> '			'METHISLYSt'	'h[e] + methislys[e] <=> h[c] + methislys[c] '
		'EX_trpproval[e]'	'trpproval[e] <=> '			'METMETILEr'	'2 h2o[c] + metmetile[c] <=> 2 met_L[c] + ile_L[c] '
		'EX_trpsertyr[e]'	'trpsertyr[e] <=> '			'METMETILEt'	'h[e] + metmetile[e] <=> h[c] + metmetile[c] '
		'EX_trpthrglu[e]'	'trpthrglu[e] <=> '			'METPHEARGr'	'2 h2o[c] + metphearg[c] <=> arg_L[c] + met_L[c] + phe_L[c] '
		'EX_trpthrile[e]'	'trpthrile[e] <=> '			'METPHEARGt'	'h[e] + metphearg[e] <=> h[c] + metphearg[c] '
		'EX_trpthrtyr[e]'	'trpthrtyr[e] <=> '			'METTRPPHEr'	'2 h2o[c] + mettrpphe[c] <=> met_L[c] + trp_L[c] + phe_L[c] '
		'EX_trptyrgln[e]'	'trptyrgln[e] <=> '			'METTRPPHEt'	'h[e] + mettrpphe[e] <=> h[c] + mettrpphe[c] '
		'EX_trptyrtyr[e]'	'trptyrtyr[e] <=> '			'MHGLZABCt'	'h2o[c] + atp[c] + mhglz[c] -> h[c] + adp[c] + pi[c] + mhglz[e] '
		'EX_trpvalasp[e]'	'trpvalasp[e] <=> '			'MHGLZhr'	'o2[r] + h[r] + nadph[r] + glz[r] -> h2o[r] + nadp[r] + mhglz[r] '
		'EX_tsacmgluc[e]'	'tsacmgluc[e] <=> '			'MHGLZitr'	'mhglz[r] <=> mhglz[c] '
		'EX_tsacmsul[e]'	'tsacmsul[e] <=> '			'MHGLZtev'	'mhglz[c] <=> mhglz[e] '
		'EX_tyrala[e]'	'tyrala[e] <=> '			'NAPQIhr'	'o2[r] + h[r] + nadph[r] + acmp[r] -> h2o[r] + nadp[r] + napqi[r] '
		'EX_tyralaphe[e]'	'tyralaphe[e] <=> '			'NDERSVhc'	'2 ahcys[r] + o2[r] + h[r] + nadph[r] + rsv[r] -> 2 amet[r] + nadp[r] + h2o2[r] + ndersv[r] '
		'EX_tyrargglu[e]'	'tyrargglu[e] <=> '			'NDERSVitr'	'ndersv[c] <=> ndersv[r] '
		'EX_tyrargser[e]'	'tyrargser[e] <=> '			'NDERSVteb'	'h2o[c] + atp[c] + ndersv[c] -> h[c] + adp[c] + pi[c] + ndersv[e] '
		'EX_tyrasparg[e]'	'tyrasparg[e] <=> '			'NFDACOXDhc'	'o2[r] + h[r] + nadph[r] + nfdac[r] -> h2o[r] + nadp[r] + nfdoh[r] '
		'EX_tyrcysgly[e]'	'tyrcysgly[e] <=> '			'NFDACitr'	'nfdac[r] <=> nfdac[c] '
		'EX_tyrcysthr[e]'	'tyrcysthr[e] <=> '			'NFDACtep'	'nfdac[c] <=> nfdac[e] '
		'EX_tyrglu[e]'	'tyrglu[e] <=> '			'NFDDMEThr'	'ahcys[r] + nfdnpy[r] -> amet[r] + nfdac[r] '
		'EX_tyrleuarg[e]'	'tyrleuarg[e] <=> '			'NFDLAChc'	'h[c] + nfdoh[c] <=> h2o[c] + nfdlac[c] '
		'EX_tyrphetyr[e]'	'tyrphetyr[e] <=> '			'NFDLACtep'	'nfdlac[c] <=> nfdlac[e] '
		'EX_tyrthr[e]'	'tyrthr[e] <=> '			'NFDNPYitr'	'nfdnpy[c] <=> nfdnpy[r] '
		'EX_tyrtrpphe[e]'	'tyrtrpphe[e] <=> '			'NFDNPYtep'	'nfdnpy[c] <=> nfdnpy[e] '
		'EX_tyrtyr[e]'	'tyrtyr[e] <=> '			'NFDOHitr'	'nfdoh[r] <=> nfdoh[c] '
		'EX_tyrvalmet[e]'	'tyrvalmet[e] <=> '			'NFDOHtep'	'nfdoh[c] <=> nfdoh[e] '
		'EX_valarggly[e]'	'valarggly[e] <=> '			'NFDOXDhc'	'nadp[c] + nfd[c] -> h[c] + nadph[c] + nfdnpy[c] '
		'EX_valhisasn[e]'	'valhisasn[e] <=> '			'NFDtd'	'nfd[e] <=> nfd[c] '
		'EX_valleuphe[e]'	'valleuphe[e] <=> '			'NIFEDIPINEte'	'nifedipine[e] <=> nifedipine[c] '
		'EX_vallystyr[e]'	'vallystyr[e] <=> '			'NPTHLte'	'npthl[e] <=> npthl[c] '
		'EX_valphearg[e]'	'valphearg[e] <=> '			'OMEPRAZOLEte'	'omeprazole[e] <=> omeprazole[c] '
		'EX_valprotrp[e]'	'valprotrp[e] <=> '			'ONPTHLte'	'onpthl[e] <=> onpthl[c] '
		'EX_valserarg[e]'	'valserarg[e] <=> '			'OXYP1CONJ'	'oxyp[c] + udprib[c] -> h[c] + udp[c] + oxy1rb[c] '
		'EX_valtrpphe[e]'	'valtrpphe[e] <=> '			'OXYP2CONJ'	'oxyp[c] + udprib[c] -> h[c] + udp[c] + oxy7rb[c] '
		'EX_valtrpval[e]'	'valtrpval[e] <=> '			'OXYPR1tehv'	'oxy1rb[c] <=> oxy1rb[e] '
		'EX_valval[e]'	'valval[e] <=> '			'OXYPR7tehv'	'oxy7rb[c] <=> oxy7rb[e] '
		'EX_vitd2[e]'	'vitd2[e] <=> '			'OXYPtepv'	'h[c] + oxyp[c] <=> h[e] + oxyp[e] '
		'EX_vldl_hs[e]'	'vldl_hs[e] <=> '			'OXYPthc'	'oxyp[e] <=> oxyp[c] '
		'EX_whddca[e]'	'whddca[e] <=> '			'P4502A6'	'o2[c] + h[c] + nadph[c] + coumarin[c] -> h2o[c] + nadp[c] + hcoumarin[c] '
		'EX_whhdca[e]'	'whhdca[e] <=> '			'P4502C19'	'o2[c] + h[c] + nadph[c] + omeprazole[c] -> h2o[c] + nadp[c] + 5homeprazole[c] '
		'EX_whttdca[e]'	'whttdca[e] <=> '			'P4502C8'	'o2[c] + h[c] + nadph[c] + taxol[c] -> h2o[c] + nadp[c] + htaxol[c] '
		'EX_xtp[e]'	'apoC_Lys[e] <=> '			'P4502C9'	'o2[c] + h[c] + nadph[c] + tolbutamide[c] -> h2o[c] + nadp[c] + 4mtolbutamide[c] '
		'FA120ACPH'	'h2o[c] + ddcaACP[c] <=> h[c] + ACP[c] + ddca[c] '			'P4502C92'	'o2[c] + h[c] + nadph[c] + limnen[c] -> h2o[c] + nadp[c] + carveol[c] '
		'FA140ACPH'	'h2o[c] + myrsACP[c] <=> h[c] + ACP[c] + ttdca[c] '			'P4502C93'	'o2[c] + h[c] + nadph[c] + limnen[c] -> h2o[c] + nadp[c] + perillyl[c] '
		'FA141ACPH'	'h2o[c] + tdeACP[c] <=> h[c] + ACP[c] + ttdcea[c] '			'P4502C94'	'o2[c] + h[c] + nadph[c] + appnn[c] -> h2o[c] + nadp[c] + apnnox[c] '
		'FA160ACPH'	'h2o[c] + palmACP[c] <=> h[c] + ACP[c] + hdca[c] '			'P4502D6'	'o2[c] + h[c] + nadph[c] + debrisoquine[c] -> h2o[c] + nadp[c] + 4hdebrisoquine[c] '
		'FA161ACPH'	'h2o[c] + hdeACP[c] <=> h[c] + ACP[c] + hdcea[c] '			'P4502E1'	'o2[c] + h[c] + nadph[c] + 4nph[c] -> h2o[c] + 24nph[c] + nadp[c] '
		'FA180ACPH'	'h2o[c] + ocdcaACP[c] <=> h[c] + ACP[c] + ocdca[c] '			'P4502F1'	'o2[c] + h[c] + nadph[c] + npthl[c] -> h2o[c] + nadp[c] + onpthl[c] '
		'FA181ACPH'	'h2o[c] + octeACP[c] <=> h[c] + ACP[c] + ocdcea[c] '			'P4503A4'	'o2[c] + h[c] + nadph[c] + nifedipine[c] -> h2o[c] + nadp[c] + hnifedipine[c] '
		'FA1821ACPH'	'h2o[c] + lnlcACP[c] <=> h[c] + ACP[c] + lnlc[c] '			'P4503A5'	'o2[c] + h[c] + nadph[c] + aflatoxin[c] -> h2o[c] + nadp[c] + eaflatoxin[c] '
		'FA1822ACPH'	'h2o[c] + lneldcACP[c] <=> h[c] + ACP[c] + lneldc[c] '			'PAPSitr'	'paps[r] <=> paps[c] '
		'FA182ACPH'	'h2o[c] + ocdcyaACP[c] <=> h[c] + ACP[c] + ocdcya[c] '			'PAPitr'	'pap[r] <=> pap[c] '
		'FADtm'	'fad[c] <=> fad[m] '			'PECDCHe'	'h[e] + dchac[e] + pect[e] -> pectindchac[e] '
		'FAH1'	'o2[c] + h[c] + nadph[c] + ddca[c] -> h2o[c] + nadp[c] + whddca[c] '			'PECGCHLe'	'h[e] + gchola[e] + pect[e] -> pectingchol[e] '
		'FAH2'	'o2[c] + h[c] + nadph[c] + ttdca[c] -> h2o[c] + nadp[c] + whttdca[c] '			'PECTCHLe'	'h[e] + tchola[e] + pect[e] -> pectintchol[e] '
		'FAOXC101m'	'dece3coa[m] -> dc2coa[m] '			'PERILLYLte'	'perillyl[e] <=> perillyl[c] '
		'FAOXC9BRC7BRm'	'h2o[m] + nad[m] + coa[m] + fad[m] + dmnoncoa[m] -> 3 h[m] + nadh[m] + accoa[m] + fadh2[m] + dmhepcoa[m] '			'PHEASNMETr'	'2 h2o[c] + pheasnmet[c] <=> asn_L[c] + met_L[c] + phe_L[c] '
		'FORtrn'	'for[c] <=> for[n] '			'PHEASNMETt'	'h[e] + pheasnmet[e] <=> h[c] + pheasnmet[c] '
		'FRTT'	'ipdp[c] + frdp[c] -> ppi[c] + ggdp[c] '			'PHEASPr'	'h2o[c] + pheasp[c] <=> asp_L[c] + phe_L[c] '
		'FUT31g'	'galacglcgalgluside_hs[g] + gdpfuc[g] -> h[g] + gdp[g] + fuc14galacglcgalgluside_hs[g] '			'PHEASPt'	'h[e] + pheasp[e] <=> h[c] + pheasp[c] '
		'FVSCOAhc'	'atp[c] + coa[c] + fvs[c] -> amp[c] + ppi[c] + fvscoa[c] '			'PHEGLNPHEr'	'2 h2o[c] + pheglnphe[c] <=> gln_L[c] + 2 phe_L[c] '
		'FVSCOAitx'	'fvscoa[c] <=> fvscoa[x] '			'PHEGLNPHEt'	'h[e] + pheglnphe[e] <=> h[c] + pheglnphe[c] '
		'FVSGLUChc'	'udpglcur[r] + fvs[r] -> h[r] + udp[r] + fvsgluc[r] '			'PHELEUASPr'	'2 h2o[c] + pheleuasp[c] <=> asp_L[c] + leu_L[c] + phe_L[c] '
		'FVSTETGLUhc'	'udpglcur[r] + fvstet[r] -> h[r] + udp[r] + fvstetglu[r] '			'PHELEUASPt'	'h[e] + pheleuasp[e] <=> h[c] + pheleuasp[c] '
		'FVSTETGLUitr'	'fvstetglu[c] <=> fvstetglu[r] '			'PHELEUHISr'	'2 h2o[c] + pheleuhis[c] <=> his_L[c] + leu_L[c] + phe_L[c] '
		'FVSTETGLUtev'	'fvstetglu[c] <=> fvstetglu[e] '			'PHELEUHISt'	'h[e] + pheleuhis[e] <=> h[c] + pheleuhis[c] '
		'FVSTETitr'	'fvstet[c] <=> fvstet[r] '			'PHELEUr'	'h2o[c] + pheleu[c] <=> leu_L[c] + phe_L[c] '
		'FVSTETtev'	'fvstet[c] <=> fvstet[e] '			'PHELEUt'	'h[e] + pheleu[e] <=> h[c] + pheleu[c] '
		'FVShc'	'h2o[r] + tlacfvs[r] -> fvs[r] '			'PHELYSALAr'	'2 h2o[c] + phelysala[c] <=> ala_L[c] + lys_L[c] + phe_L[c] '
		'FVSitr'	'fvs[c] <=> fvs[r] '			'PHELYSALAt'	'h[e] + phelysala[e] <=> h[c] + phelysala[c] '
		'FVSitx'	'fvs[c] <=> fvs[x] '			'PHELYSPROr'	'2 h2o[c] + phelyspro[c] <=> lys_L[c] + phe_L[c] + pro_L[c] '
		'FVSteb'	'h2o[c] + atp[c] + fvs[c] -> h[c] + adp[c] + pi[c] + fvs[e] '			'PHELYSPROt'	'h[e] + phelyspro[e] <=> h[c] + phelyspro[c] '
		'FVStep'	'fvs[c] <=> fvs[e] '			'PHEPHEASNr'	'2 h2o[c] + phepheasn[c] <=> asn_L[c] + 2 phe_L[c] '
		'FVStu'	'hco3[c] + fvs[e] <=> hco3[e] + fvs[c] '			'PHEPHEASNt'	'h[e] + phepheasn[e] <=> h[c] + phepheasn[c] '
		'G12MT1_L'	'gdpmann[c] + 0.1 m2mpdol_L[c] -> h[c] + gdp[c] + 0.1 m3mpdol_L[c] '			'PHEPHETHRr'	'2 h2o[c] + phephethr[c] <=> thr_L[c] + 2 phe_L[c] '
		'G12MT1_U'	'gdpmann[c] + 0.1 m2mpdol_U[c] -> h[c] + gdp[c] + 0.1 m3mpdol_U[c] '			'PHEPHETHRt'	'h[e] + phephethr[e] <=> h[c] + phephethr[c] '
		'G12MT2_L'	'gdpmann[c] + 0.1 m3mpdol_L[c] -> h[c] + gdp[c] + 0.1 m4mpdol_L[c] '			'PHEPHEr'	'h2o[c] + phephe[c] <=> 2 phe_L[c] '
		'G12MT2_U'	'gdpmann[c] + 0.1 m3mpdol_U[c] -> h[c] + gdp[c] + 0.1 m4mpdol_U[c] '			'PHEPHEt'	'h[e] + phephe[e] <=> h[c] + phephe[c] '
		'G13MT_U'	'gdpmann[c] + 0.1 mpdol_U[c] -> h[c] + gdp[c] + 0.1 m1mpdol_U[c] '			'PHEPROARGr'	'2 h2o[c] + pheproarg[c] <=> arg_L[c] + phe_L[c] + pro_L[c] '
		'G16MT_L'	'gdpmann[c] + 0.1 m1mpdol_L[c] -> h[c] + gdp[c] + 0.1 m2mpdol_L[c] '			'PHEPROARGt'	'h[e] + pheproarg[e] <=> h[c] + pheproarg[c] '
		'G16MT_U'	'gdpmann[c] + 0.1 m1mpdol_U[c] -> h[c] + gdp[c] + 0.1 m2mpdol_U[c] '			'PHESERTRPr'	'2 h2o[c] + phesertrp[c] <=> ser_L[c] + trp_L[c] + phe_L[c] '
		'G1M6MASNB1terg'	'g1m6masnB1[r] -> g1m6masnB1[g] '			'PHESERTRPt'	'h[e] + phesertrp[e] <=> h[c] + phesertrp[c] '
		'G1M7MASNBterg'	'g1m7masnB[r] -> g1m7masnB[g] '			'PHETHRLYSr'	'2 h2o[c] + phethrlys[c] <=> thr_L[c] + lys_L[c] + phe_L[c] '
		'G1M7MASNCterg'	'g1m7masnC[r] -> g1m7masnC[g] '			'PHETHRLYSt'	'h[e] + phethrlys[e] <=> h[c] + phethrlys[c] '
		'G1M8MASNterg'	'g1m8masn[r] -> g1m8masn[g] '			'PHETRPLEUr'	'2 h2o[c] + phetrpleu[c] <=> leu_L[c] + trp_L[c] + phe_L[c] '
		'G1PTT'	'h[c] + g1p[c] + dttp[c] -> ppi[c] + dtdpglu[c] '			'PHETRPLEUt'	'h[e] + phetrpleu[e] <=> h[c] + phetrpleu[c] '
		'G2M8MASNterg'	'g2m8masn[r] -> g2m8masn[g] '			'PHETYRGLNr'	'2 h2o[c] + phetyrgln[c] <=> gln_L[c] + tyr_L[c] + phe_L[c] '
		'G3M8MASNterg'	'g3m8masn[r] -> g3m8masn[g] '			'PHETYRGLNt'	'h[e] + phetyrgln[e] <=> h[c] + phetyrgln[c] '
		'GGT_U'	'16.5 ipdp[c] + ttc_ggdp[c] -> 16.5 ppi[c] + 0.1 dedoldp_U[c] '			'PHETYRLYSr'	'2 h2o[c] + phetyrlys[c] <=> lys_L[c] + tyr_L[c] + phe_L[c] '
		'GHMT3m'	'h[m] + 3htmelys[m] -> gly[m] + 4tmeabut[m] '			'PHETYRLYSt'	'h[e] + phetyrlys[e] <=> h[c] + phetyrlys[c] '
		'GK1m'	'atp[m] + gmp[m] <=> adp[m] + gdp[m] '			'PHETYRr'	'h2o[c] + phetyr[c] <=> tyr_L[c] + phe_L[c] '
		'GLACOm'	'2 h2o[m] + nad[m] + glac[m] -> 3 h[m] + nadh[m] + glcr[m] '			'PHETYRt'	'h[e] + phetyr[e] <=> h[c] + phetyr[c] '
		'GLACtm'	'glac[c] <=> glac[m] '			'PROARGASPr'	'2 h2o[c] + proargasp[c] <=> asp_L[c] + arg_L[c] + pro_L[c] '
		'GLC3MEACPhr'	'ahcys[r] + udpglcur[r] + 3meacmp[r] -> amet[r] + udp[r] + glc3meacp[r] '			'PROARGASPt'	'h[e] + proargasp[e] <=> h[c] + proargasp[c] '
		'GLC3MEACPitr'	'glc3meacp[c] <=> glc3meacp[r] '			'PROARGCYSr'	'2 h2o[c] + proargcys[c] <=> cys_L[c] + arg_L[c] + pro_L[c] '
		'GLC3MEACPtev'	'h2o[c] + atp[c] + glc3meacp[c] -> h[c] + adp[c] + pi[c] + glc3meacp[e] '			'PROARGCYSt'	'h[e] + proargcys[e] <=> h[c] + proargcys[c] '
		'GLCGLUT2'	'glc_D[c] -> glc_D[e] '			'PROASNCYSr'	'2 h2o[c] + proasncys[c] <=> asn_L[c] + cys_L[c] + pro_L[c] '
		'GLCNACPT_U'	'0.1 dolp_U[c] + uacgam[c] -> ump[c] + 0.1 naglc2p_U[c] '			'PROASNCYSt'	'h[e] + proasncys[e] <=> h[c] + proasncys[c] '
		'GLCNACT_L'	'uacgam[c] + 0.1 naglc2p_L[c] -> h[c] + udp[c] + 0.1 chito2pdol_L[c] '			'PROCYSr'	'h2o[c] + procys[c] <=> cys_L[c] + pro_L[c] '
		'GLCNACT_U'	'uacgam[c] + 0.1 naglc2p_U[c] -> h[c] + udp[c] + 0.1 chito2pdol_U[c] '			'PROCYSt'	'h[e] + procys[e] <=> h[c] + procys[c] '
		'GLNASNGLNr'	'2 h2o[c] + glnasngln[c] <=> asn_L[c] + 2 gln_L[c] '			'PROFVSCOAhc'	'4 nad[x] + 4 coa[x] + 2 o2[x] + nadph[x] + fvscoa[x] -> 4 h[x] + 4 nadh[x] + 4 accoa[x] + 2 h2o2[x] + 2 h2o[x] + nadp[x] + profvscoa[x] '
		'GLNASNGLNt'	'h[e] + glnasngln[e] <=> h[c] + glnasngln[c] '			'PROFVSCOAitx'	'profvscoa[x] <=> profvscoa[c] '
		'GLNHISHISr'	'2 h2o[c] + glnhishis[c] <=> gln_L[c] + 2 his_L[c] '			'PROFVShc'	'h2o[c] + 2 amet[c] + profvscoa[c] -> 2 h[c] + 2 ahcys[c] + coa[c] + profvs[c] '
		'GLNHISHISt'	'h[e] + glnhishis[e] <=> h[c] + glnhishis[c] '			'PROFVStev'	'profvs[c] <=> profvs[e] '
		'GLNHISLYSr'	'2 h2o[c] + glnhislys[c] <=> gln_L[c] + lys_L[c] + his_L[c] '			'PROGLNPROr'	'2 h2o[c] + proglnpro[c] <=> gln_L[c] + 2 pro_L[c] '
		'GLNHISLYSt'	'h[e] + glnhislys[e] <=> h[c] + glnhislys[c] '			'PROGLNPROt'	'h[e] + proglnpro[e] <=> h[c] + proglnpro[c] '
		'GLNLYSLYSr'	'2 h2o[c] + glnlyslys[c] <=> gln_L[c] + 2 lys_L[c] '			'PROGLULYSr'	'2 h2o[c] + proglulys[c] <=> glu_L[c] + lys_L[c] + pro_L[c] '
		'GLNLYSLYSt'	'h[e] + glnlyslys[e] <=> h[c] + glnlyslys[c] '			'PROGLULYSt'	'h[e] + proglulys[e] <=> h[c] + proglulys[c] '
		'GLNLYSTRPr'	'2 h2o[c] + glnlystrp[c] <=> gln_L[c] + lys_L[c] + trp_L[c] '			'PROHISTYRr'	'2 h2o[c] + prohistyr[c] <=> h[c] + his_L[c] + tyr_L[c] + pro_L[c] '
		'GLNLYSTRPt'	'h[e] + glnlystrp[e] <=> h[c] + glnlystrp[c] '			'PROHISTYRt'	'h[e] + prohistyr[e] <=> h[c] + prohistyr[c] '
		'GLNPROGLUr'	'2 h2o[c] + glnproglu[c] <=> glu_L[c] + gln_L[c] + pro_L[c] '			'PROHISr'	'h2o[c] + prohis[c] <=> his_L[c] + pro_L[c] '
		'GLNPROGLUt'	'h[e] + glnproglu[e] <=> h[c] + glnproglu[c] '			'PROHISt'	'h[e] + prohis[e] <=> h[c] + prohis[c] '
		'GLNTRPGLUr'	'2 h2o[c] + glntrpglu[c] <=> glu_L[c] + gln_L[c] + trp_L[c] '			'PROLEUARGr'	'2 h2o[c] + proleuarg[c] <=> arg_L[c] + leu_L[c] + pro_L[c] '
		'GLNTRPGLUt'	'h[e] + glntrpglu[e] <=> h[c] + glntrpglu[c] '			'PROLEUARGt'	'h[e] + proleuarg[e] <=> h[c] + proleuarg[c] '
		'GLNTYRLEUr'	'2 h2o[c] + glntyrleu[c] <=> gln_L[c] + tyr_L[c] + leu_L[c] '			'PROLYSPROr'	'2 h2o[c] + prolyspro[c] <=> lys_L[c] + 2 pro_L[c] '
		'GLNTYRLEUt'	'h[e] + glntyrleu[e] <=> h[c] + glntyrleu[c] '			'PROLYSPROt'	'h[e] + prolyspro[e] <=> h[c] + prolyspro[c] '
		'GLUARGLEUr'	'2 h2o[c] + gluargleu[c] <=> glu_L[c] + arg_L[c] + leu_L[c] '			'PROPHEr'	'h2o[c] + prophe[c] <=> phe_L[c] + pro_L[c] '
		'GLUARGLEUt'	'h[e] + gluargleu[e] <=> h[c] + gluargleu[c] '			'PROPHEt'	'h[e] + prophe[e] <=> h[c] + prophe[c] '
		'GLUASNLEUr'	'2 h2o[c] + gluasnleu[c] <=> glu_L[c] + asn_L[c] + leu_L[c] '			'PROPROARGr'	'2 h2o[c] + proproarg[c] <=> arg_L[c] + 2 pro_L[c] '
		'GLUASNLEUt'	'h[e] + gluasnleu[e] <=> h[c] + gluasnleu[c] '			'PROPROARGt'	'h[e] + proproarg[e] <=> h[c] + proproarg[c] '
		'GLUGLUr'	'h2o[c] + gluglu[c] <=> 2 glu_L[c] '			'PROPROPROr'	'2 h2o[c] + propropro[c] <=> 3 pro_L[c] '
		'GLUGLUt'	'h[e] + gluglu[e] <=> h[c] + gluglu[c] '			'PROPROPROt'	'h[e] + propropro[e] <=> h[c] + propropro[c] '
		'GLUILELYSr'	'2 h2o[c] + gluilelys[c] <=> glu_L[c] + lys_L[c] + ile_L[c] '			'PROTEIN_BS'	'0.386 glu_L[c] + 0.359 asp_L[c] + 0.6 ala_L[c] + 0.2881 asn_L[c] + 0.145 cys_L[c] + 0.322 gln_L[c] + 0.538 gly[c] + 0.43 ser_L[c] + 0.386 thr_L[c] + 0.57 lys_L[c] + 0.377 arg_L[c] + 0.138 met_L[c] + 0.143 his_L[c] + 0.182 tyr_L[c] + 0.324 ile_L[c] + 0.564 leu_L[c] + 0.044 trp_L[c] + 0.219 phe_L[c] + 0.313 pro_L[c] + 0.416 val_L[c] -> protein[c] '
		'GLUILELYSt'	'h[e] + gluilelys[e] <=> h[c] + gluilelys[c] '			'PROTRPLYSr'	'2 h2o[c] + protrplys[c] <=> lys_L[c] + trp_L[c] + pro_L[c] '
		'GLULEUr'	'h2o[c] + gluleu[c] <=> glu_L[c] + leu_L[c] '			'PROTRPLYSt'	'h[e] + protrplys[e] <=> h[c] + protrplys[c] '
		'GLULEUt'	'h[e] + gluleu[e] <=> h[c] + gluleu[c] '			'PROTRPTHRr'	'2 h2o[c] + protrpthr[c] <=> thr_L[c] + trp_L[c] + pro_L[c] '
		'GLUMETHISr'	'2 h2o[c] + glumethis[c] <=> glu_L[c] + met_L[c] + his_L[c] '			'PROTRPTHRt'	'h[e] + protrpthr[e] <=> h[c] + protrpthr[c] '
		'GLUMETHISt'	'h[e] + glumethis[e] <=> h[c] + glumethis[c] '			'PROVALGLNr'	'2 h2o[c] + provalgln[c] <=> gln_L[c] + pro_L[c] + val_L[c] '
		'GLUMETr'	'h2o[c] + glumet[c] <=> glu_L[c] + met_L[c] '			'PROVALGLNt'	'h[e] + provalgln[e] <=> h[c] + provalgln[c] '
		'GLUMETt'	'h[e] + glumet[e] <=> h[c] + glumet[c] '			'PSYGCHe'	'gchola[e] + psyl[e] -> psylchol[e] '
		'GLUTHRLYSr'	'2 h2o[c] + gluthrlys[c] <=> glu_L[c] + thr_L[c] + lys_L[c] '			'PSYTCHe'	'tchola[e] + psyl[e] -> psyltchol[e] '
		'GLUTHRLYSt'	'h[e] + gluthrlys[e] <=> h[c] + gluthrlys[c] '			'PSYTDECHe'	'tdechola[e] + psyl[e] -> psyltdechol[e] '
		'GLUTHRr'	'h2o[c] + gluthr[c] <=> glu_L[c] + thr_L[c] '			'PTVSTATPtu'	'h2o[c] + atp[c] + ptvst[c] -> h[c] + adp[c] + pi[c] + ptvst[e] '
		'GLUTHRt'	'h[e] + gluthr[e] <=> h[c] + gluthr[c] '			'PTVSTGLUChc'	'2 udpglcur[r] + ptvst[r] -> 2 udp[r] + ptvstgluc[r] '
		'GLUTRPALAr'	'2 h2o[c] + glutrpala[c] <=> glu_L[c] + ala_L[c] + trp_L[c] '			'PTVSTLAChc'	'ptvstgluc[r] -> 2 glcur[r] + ptvstlac[r] '
		'GLUTRPALAt'	'h[e] + glutrpala[e] <=> h[c] + glutrpala[c] '			'PTVSTLACitr'	'ptvstlac[r] <=> ptvstlac[c] '
		'GLY3Pt'	'glyc3p[x] -> glyc3p[c] '			'PTVSTLACtev'	'ptvstlac[c] <=> ptvstlac[e] '
		'GLYC3Ptmc'	'glyc3p[m] <=> glyc3p[c] '			'PTVSTM13hr'	'2 o2[r] + h[r] + nadph[r] + ptvst[r] -> nadp[r] + h2o2[r] + ptvstm13[r] '
		'GLYCt'	'glyc[c] <=> glyc[e] '			'PTVSTM13itr'	'ptvstm13[r] <=> ptvstm13[c] '
		'GLYHISASNr'	'2 h2o[c] + glyhisasn[c] <=> asn_L[c] + gly[c] + his_L[c] '			'PTVSTM13te'	'ptvstm13[c] <=> ptvstm13[e] '
		'GLYHISASNt'	'h[e] + glyhisasn[e] <=> h[c] + glyhisasn[c] '			'PTVSTM3eb'	'h2o[c] + atp[c] + ptvstm3[c] -> h[c] + adp[c] + pi[c] + ptvstm3[e] '
		'GLYHISLYSr'	'2 h2o[c] + glyhislys[c] <=> gly[c] + lys_L[c] + his_L[c] '			'PTVSTM3hc'	'o2[r] + ptvst[r] -> 2 h2o[r] + ptvstm3[r] '
		'GLYHISLYSt'	'h[e] + glyhislys[e] <=> h[c] + glyhislys[c] '			'PTVSTM3itr'	'ptvstm3[c] <=> ptvstm3[r] '
		'GLYLYSCYSr'	'2 h2o[c] + glylyscys[c] <=> cys_L[c] + gly[c] + lys_L[c] '			'PTVSThc'	'2 h2o[r] + ptvstlac[r] -> 2 h[r] + ptvst[r] '
		'GLYLYSCYSt'	'h[e] + glylyscys[e] <=> h[c] + glylyscys[c] '			'PTVSTitr'	'ptvst[c] <=> ptvst[r] '
		'GLYLYSPHEr'	'2 h2o[c] + glylysphe[c] <=> gly[c] + lys_L[c] + phe_L[c] '			'PTVSTtep'	'ptvst[c] <=> ptvst[e] '
		'GLYLYSPHEt'	'h[e] + glylysphe[e] <=> h[c] + glylysphe[c] '			'PTVSTtu'	'hco3[c] + ptvst[e] <=> hco3[e] + ptvst[c] '
		'GLYTYRLYSr'	'2 h2o[c] + glytyrlys[c] <=> gly[c] + lys_L[c] + tyr_L[c] '			'PVSATPtu'	'h2o[c] + atp[c] + pvs[c] -> h[c] + adp[c] + pi[c] + pvs[e] '
		'GLYTYRLYSt'	'h[e] + glytyrlys[e] <=> h[c] + glytyrlys[c] '			'PVSGLUChc'	'udpglcur[r] + pvs[r] -> h[r] + udp[r] + pvsgluc[r] '
		'GLYVALHISr'	'2 h2o[c] + glyvalhis[c] <=> gly[c] + his_L[c] + val_L[c] '			'PVSGLUCitr'	'pvsgluc[r] <=> pvsgluc[c] '
		'GLYVALHISt'	'h[e] + glyvalhis[e] <=> h[c] + glyvalhis[c] '			'PVSGLUCteb'	'h2o[c] + atp[c] + pvsgluc[c] -> h[c] + adp[c] + pi[c] + pvsgluc[e] '
		'GLYitr'	'gly[r] <=> gly[c] '			'PVSGLUCtev'	'pvsgluc[c] <=> pvsgluc[e] '
		'GLYt2rL'	'h[l] + gly[l] <=> h[c] + gly[c] '			'PVSHtu'	'h[e] + pvs[e] <=> h[c] + pvs[c] '
		'GLZABCteb'	'h2o[c] + atp[c] + glz[c] -> h[c] + adp[c] + pi[c] + glz[e] '			'PVSOATPtu'	'hco3[c] + pvs[e] <=> hco3[e] + pvs[c] '
		'GLZitr'	'glz[c] <=> glz[r] '			'PVSitr'	'pvs[c] <=> pvs[r] '
		'GLZtd'	'glz[e] <=> glz[c] '			'PVStep'	'pvs[c] <=> pvs[e] '
		'GM1Atl'	'gm1a_hs[e] -> gm1a_hs[l] '			'RSVATPtu'	'h2o[c] + atp[c] + rsv[c] -> h[c] + adp[c] + pi[c] + rsv[e] '
		'GM2Atl'	'gm2a_hs[e] -> gm2a_hs[l] '			'RSVGLUChc'	'2 udpglcur[r] + rsv[r] -> 2 udp[r] + rsvgluc[r] '
		'GMPR'	'2 h[c] + nadph[c] + gmp[c] -> nh4[c] + nadp[c] + imp[c] '			'RSVLAChv'	'rsvgluc[r] -> 2 glcur[r] + rsvlac[r] '
		'GPAMm_hs'	'Rtotalcoa[m] + glyc3p[m] -> 2 h[m] + coa[m] + alpa_hs[m] '			'RSVLACitr'	'rsvlac[c] <=> rsvlac[r] '
		'GPIMTer_L'	'0.1 dolmanp_L[r] + gacpail_hs[r] -> h[r] + 0.1 dolp_L[r] + mgacpail_hs[r] '			'RSVLACteb'	'h2o[c] + atp[c] + rsvlac[c] -> h[c] + adp[c] + pi[c] + rsvlac[e] '
		'GSNKm'	'atp[m] + gsn[m] -> h[m] + adp[m] + gmp[m] '			'RSVSPONhc'	'2 h2o[c] + rsvlac[c] -> 2 h[c] + rsv[c] '
		'GSNtm'	'gsn[c] <=> gsn[m] '			'RSVhc'	'2 h2o[r] + rsvgluc[r] -> 2 h[r] + 2 glcur[r] + rsv[r] '
		'GTACMPhr'	'udpglcur[r] + tmacmp[r] -> h[r] + udp[r] + gtacmp[r] '			'RSVitr'	'rsv[c] <=> rsv[r] '
		'GTACMPitr'	'gtacmp[c] <=> gtacmp[r] '			'RSVtev'	'rsv[c] <=> rsv[e] '
		'GTACMPtev'	'h2o[c] + atp[c] + gtacmp[c] -> h[c] + adp[c] + pi[c] + gtacmp[e] '			'RSVtu'	'hco3[c] + rsv[e] <=> hco3[e] + rsv[c] '
		'GTPCIn'	'h2o[n] + gtp[n] -> h[n] + for[n] + ahdt[n] '			'S3MEACMPhc'	'paps[c] + ahcys[c] + 3meacmp[c] -> pap[c] + amet[c] + s3meacmp[c] '
		'GTPtn'	'gtp[c] <=> gtp[n] '			'S3MEACMPtev'	'h2o[c] + atp[c] + s3meacmp[c] -> h[c] + adp[c] + pi[c] + s3meacmp[e] '
		'GUMDCHAe'	'dchac[e] + gum[e] -> gumdchac[e] '			'SERARGALAr'	'2 h2o[c] + serargala[c] <=> ala_L[c] + ser_L[c] + arg_L[c] '
		'GUMGCHLe'	'gchola[e] + gum[e] -> gumgchol[e] '			'SERARGALAt'	'h[e] + serargala[e] <=> h[c] + serargala[c] '
		'GUMTCHOLe'	'tchola[e] + gum[e] -> gumtchol[e] '			'SERARGTRPr'	'2 h2o[c] + serargtrp[c] <=> ser_L[c] + arg_L[c] + trp_L[c] '
		'H2MTer_L'	'0.1 dolmanp_L[r] + mgacpail_hs[r] -> h[r] + 0.1 dolp_L[r] + m2gacpail_hs[r] '			'SERARGTRPt'	'h[e] + serargtrp[e] <=> h[c] + serargtrp[c] '
		'H2O2itr'	'h2o2[r] <=> h2o2[c] '			'SERCYSARGr'	'2 h2o[c] + sercysarg[c] <=> cys_L[c] + ser_L[c] + arg_L[c] '
		'H3MTer_L'	'0.1 dolmanp_L[r] + m2gacpail_hs[r] -> h[r] + 0.1 dolp_L[r] + m3gacpail_hs[r] '			'SERCYSARGt'	'h[e] + sercysarg[e] <=> h[c] + sercysarg[c] '
		'H5MTer_L'	'0.1 dolmanp_L[r] + emgacpail_hs[r] -> h[r] + memgacpail_hs[r] + 0.1 dolp_L[r] '			'SERGLYGLUr'	'2 h2o[c] + serglyglu[c] <=> glu_L[c] + gly[c] + ser_L[c] '
		'H6MTer_L'	'0.1 dolmanp_L[r] + m2emgacpail_hs[r] -> h[r] + 0.1 dolp_L[r] + m3emgacpail_hs[r] '			'SERGLYGLUt'	'h[e] + serglyglu[e] <=> h[c] + serglyglu[c] '
		'H7MTer_L'	'0.1 dolmanp_L[r] + em2emgacpail_hs[r] -> h[r] + 0.1 dolp_L[r] + mem2emgacpail_hs[r] '			'SERLYSHISr'	'2 h2o[c] + serlyshis[c] <=> ser_L[c] + lys_L[c] + his_L[c] '
		'H8MTer_L'	'0.1 dolmanp_L[r] + gpi_hs[r] -> h[r] + 0.1 dolp_L[r] + m_em_3gacpail[r] '			'SERLYSHISt'	'h[e] + serlyshis[e] <=> h[c] + serlyshis[c] '
		'H8MTer_U'	'0.1 dolmanp_L[r] + gpi_hs[r] -> h[r] + 0.1 dolp_L[r] + HC01335[r] '			'SERPHELYSr'	'2 h2o[c] + serphelys[c] <=> ser_L[c] + lys_L[c] + phe_L[c] '
		'HC00004t1e'	'HC00004[e] -> HC00004[c] '			'SERPHELYSt'	'h[e] + serphelys[e] <=> h[c] + serphelys[c] '
		'HC00004t1r'	'HC00004[r] -> HC00004[c] '			'SERTRPHISr'	'2 h2o[c] + sertrphis[c] <=> ser_L[c] + his_L[c] + trp_L[c] '
		'HC00005t1e'	'HC00005[e] -> HC00005[c] '			'SERTRPHISt'	'h[e] + sertrphis[e] <=> h[c] + sertrphis[c] '
		'HC00005t1r'	'HC00005[r] -> HC00005[c] '			'SMVACIDATPteb'	'h2o[c] + atp[c] + smvacid[c] -> h[c] + adp[c] + pi[c] + smvacid[e] '
		'HC00005te'	'HC00005[c] -> HC00005[e] '			'SMVACIDhep'	'h2o[r] + simvgluc[r] -> h[r] + glcur[r] + smvacid[r] '
		'HC00006t1e'	'HC00006[e] -> HC00006[c] '			'SMVACIDitr'	'smvacid[c] <=> smvacid[r] '
		'HC00006t1r'	'HC00006[r] -> HC00006[c] '			'SMVACIDtev'	'smvacid[c] <=> smvacid[e] '
		'HC00006te'	'HC00006[c] -> HC00006[e] '			'SMVGLUCLAChep'	'simvgluc[r] -> glcur[r] + smv[r] '
		'HC00007t1e'	'HC00007[e] -> HC00007[c] '			'SMVGLUChep'	'udpglcur[r] + smvacid[r] -> udp[r] + simvgluc[r] '
		'HC00007t1r'	'HC00007[r] -> HC00007[c] '			'SMVHYDROhep'	'h2o[c] + smv[c] -> h[c] + smvacid[c] '
		'HC00007te'	'HC00007[c] -> HC00007[e] '			'SMVLAChep'	'atp[c] + smvacid[c] -> amp[c] + ppi[c] + smv[c] '
		'HC00008t1e'	'HC00008[e] -> HC00008[c] '			'SMVitr'	'smv[c] <=> smv[r] '
		'HC00008t1r'	'HC00008[r] -> HC00008[c] '			'SMVthep'	'hco3[c] + smv[e] <=> hco3[e] + smv[c] '
		'HC00008te'	'HC00008[c] -> HC00008[e] '			'SMVtu'	'h2o[c] + atp[c] + smv[c] -> h[c] + adp[c] + pi[c] + smv[e] '
		'HC00009t1e'	'HC00009[e] -> HC00009[c] '			'SMVtv'	'smv[e] <=> smv[c] '
		'HC00009t1r'	'HC00009[r] -> HC00009[c] '			'STACMPhc'	'paps[c] + tmacmp[c] -> h[c] + pap[c] + stacmp[c] '
		'HC00009te'	'HC00009[c] -> HC00009[e] '			'STACMPtev'	'h2o[c] + atp[c] + stacmp[c] -> h[c] + adp[c] + pi[c] + stacmp[e] '
		'HC02191c'	'h2o[c] + nadp[c] + CE1298[c] -> 2 h[c] + nadph[c] + HC02191[c] '			'SULPACMPtev'	'h2o[c] + atp[c] + sulpacmp[c] -> h[c] + adp[c] + pi[c] + sulpacmp[e] '
		'HCOUMARINte'	'hcoumarin[e] <=> hcoumarin[c] '			'TACRDtsc'	'tacr[e] <=> tacr[c] '
		'HEXCCPT1'	'crn[c] + hexccoa[c] <=> coa[c] + hexccrn[c] '			'TACRitr'	'tacr[c] <=> tacr[r] '
		'HEXCCPT2'	'coa[m] + hexccrn[m] <=> crn[m] + hexccoa[m] '			'TACRtu'	'h2o[c] + atp[c] + tacr[c] -> h[c] + adp[c] + pi[c] + tacr[e] '
		'HEXCCRNt'	'hexccrn[c] <=> hexccrn[m] '			'TAURIBUP_Sthv'	'tauribup_S[c] <=> tauribup_S[e] '
		'HISARGCYSr'	'2 h2o[c] + hisargcys[c] <=> cys_L[c] + arg_L[c] + his_L[c] '			'TAXOLte'	'taxol[e] <=> taxol[c] '
		'HISARGCYSt'	'h[e] + hisargcys[e] <=> h[c] + hisargcys[c] '			'THRARGTYRr'	'2 h2o[c] + thrargtyr[c] <=> thr_L[c] + arg_L[c] + tyr_L[c] '
		'HISARGSERr'	'2 h2o[c] + hisargser[c] <=> ser_L[c] + arg_L[c] + his_L[c] '			'THRARGTYRt'	'h[e] + thrargtyr[e] <=> h[c] + thrargtyr[c] '
		'HISARGSERt'	'h[e] + hisargser[e] <=> h[c] + hisargser[c] '			'THRASNTYRr'	'2 h2o[c] + thrasntyr[c] <=> asn_L[c] + thr_L[c] + tyr_L[c] '
		'HISASPr'	'h2o[c] + hisasp[c] <=> asp_L[c] + his_L[c] '			'THRASNTYRt'	'h[e] + thrasntyr[e] <=> h[c] + thrasntyr[c] '
		'HISASPt'	'h[e] + hisasp[e] <=> h[c] + hisasp[c] '			'THRFVShc'	'fvs[c] -> thrfvs[c] '
		'HISCAT1'	'his_L[c] <=> his_L[e] '			'THRFVStev'	'thrfvs[c] <=> thrfvs[e] '
		'HISCYSCYSr'	'2 h2o[c] + hiscyscys[c] <=> 2 cys_L[c] + his_L[c] '			'THRGLNGLUr'	'2 h2o[c] + thrglnglu[c] <=> glu_L[c] + gln_L[c] + thr_L[c] '
		'HISCYSCYSt'	'h[e] + hiscyscys[e] <=> h[c] + hiscyscys[c] '			'THRGLNGLUt'	'h[e] + thrglnglu[e] <=> h[c] + thrglnglu[c] '
		'HISGLNALAr'	'2 h2o[c] + hisglnala[c] <=> ala_L[c] + gln_L[c] + his_L[c] '			'THRGLNTYRr'	'2 h2o[c] + thrglntyr[c] <=> gln_L[c] + thr_L[c] + tyr_L[c] '
		'HISGLNALAt'	'h[e] + hisglnala[e] <=> h[c] + hisglnala[c] '			'THRGLNTYRt'	'h[e] + thrglntyr[e] <=> h[c] + thrglntyr[c] '
		'HISGLUGLNr'	'2 h2o[c] + hisglugln[c] <=> glu_L[c] + gln_L[c] + his_L[c] '			'THRHISHISr'	'2 h2o[c] + thrhishis[c] <=> thr_L[c] + 2 his_L[c] '
		'HISGLUGLNt'	'h[e] + hisglugln[e] <=> h[c] + hisglugln[c] '			'THRHISHISt'	'h[e] + thrhishis[e] <=> h[c] + thrhishis[c] '
		'HISGLUr'	'h2o[c] + hisglu[c] <=> glu_L[c] + his_L[c] '			'THRILEARGr'	'2 h2o[c] + thrilearg[c] <=> thr_L[c] + arg_L[c] + ile_L[c] '
		'HISGLUt'	'h[e] + hisglu[e] <=> h[c] + hisglu[c] '			'THRILEARGt'	'h[e] + thrilearg[e] <=> h[c] + thrilearg[c] '
		'HISGLYLYSr'	'2 h2o[c] + hisglylys[c] <=> gly[c] + lys_L[c] + his_L[c] '			'THRMETARGr'	'2 h2o[c] + thrmetarg[c] <=> thr_L[c] + arg_L[c] + met_L[c] '
		'HISGLYLYSt'	'h[e] + hisglylys[e] <=> h[c] + hisglylys[c] '			'THRMETARGt'	'h[e] + thrmetarg[e] <=> h[c] + thrmetarg[c] '
		'HISHISLYSr'	'2 h2o[c] + hishislys[c] <=> lys_L[c] + 2 his_L[c] '			'THRPHEARGr'	'2 h2o[c] + thrphearg[c] <=> thr_L[c] + arg_L[c] + phe_L[c] '
		'HISHISLYSt'	'h[e] + hishislys[e] <=> h[c] + hishislys[c] '			'THRPHEARGt'	'h[e] + thrphearg[e] <=> h[c] + thrphearg[c] '
		'HISLYSALAr'	'2 h2o[c] + hislysala[c] <=> ala_L[c] + lys_L[c] + his_L[c] '			'THRSERARGr'	'2 h2o[c] + thrserarg[c] <=> ser_L[c] + thr_L[c] + arg_L[c] '
		'HISLYSALAt'	'h[e] + hislysala[e] <=> h[c] + hislysala[c] '			'THRSERARGt'	'h[e] + thrserarg[e] <=> h[c] + thrserarg[c] '
		'HISLYSGLUr'	'2 h2o[c] + hislysglu[c] <=> glu_L[c] + lys_L[c] + his_L[c] '			'THRTHRARGr'	'2 h2o[c] + thrthrarg[c] <=> 2 thr_L[c] + arg_L[c] '
		'HISLYSGLUt'	'h[e] + hislysglu[e] <=> h[c] + hislysglu[c] '			'THRTHRARGt'	'h[e] + thrthrarg[e] <=> h[c] + thrthrarg[c] '
		'HISLYSILEr'	'2 h2o[c] + hislysile[c] <=> lys_L[c] + his_L[c] + ile_L[c] '			'THRTYRMETr'	'2 h2o[c] + thrtyrmet[c] <=> thr_L[c] + met_L[c] + tyr_L[c] '
		'HISLYSILEt'	'h[e] + hislysile[e] <=> h[c] + hislysile[c] '			'THRTYRMETt'	'h[e] + thrtyrmet[e] <=> h[c] + thrtyrmet[c] '
		'HISLYSTHRr'	'2 h2o[c] + hislysthr[c] <=> thr_L[c] + lys_L[c] + his_L[c] '			'THSACMPhr'	'o2[r] + h[r] + nadph[r] + tmacmp[r] -> h2o[r] + nadp[r] + thsacmp[r] '
		'HISLYSTHRt'	'h[e] + hislysthr[e] <=> h[c] + hislysthr[c] '			'THSACMPitr'	'thsacmp[r] <=> thsacmp[c] '
		'HISLYSVALr'	'2 h2o[c] + hislysval[c] <=> lys_L[c] + his_L[c] + val_L[c] '			'TLACFVShc'	'fvsgluc[r] -> glcur[r] + tlacfvs[r] '
		'HISLYSVALt'	'h[e] + hislysval[e] <=> h[c] + hislysval[c] '			'TLACFVSitr'	'tlacfvs[r] <=> tlacfvs[c] '
		'HISMETGLNr'	'2 h2o[c] + hismetgln[c] <=> gln_L[c] + met_L[c] + his_L[c] '			'TLACFVStev'	'tlacfvs[c] <=> tlacfvs[e] '
		'HISMETGLNt'	'h[e] + hismetgln[e] <=> h[c] + hismetgln[c] '			'TMACMPhr'	'o2[r] + amet[r] + h[r] + nadph[r] + napqi[r] + paps[r] -> ahcys[r] + h2o[r] + nadp[r] + tmacmp[r] + pap[r] '
		'HISMETr'	'h2o[c] + hismet[c] <=> met_L[c] + his_L[c] '			'TMACMPitr'	'tmacmp[r] <=> tmacmp[c] '
		'HISMETt'	'h[e] + hismet[e] <=> h[c] + hismet[c] '			'TMDM1OATt'	'cl[e] + tmdm1[c] <=> cl[c] + tmdm1[e] '
		'HISPHEARGr'	'2 h2o[c] + hisphearg[c] <=> arg_L[c] + his_L[c] + phe_L[c] '			'TMDM1hr'	'o2[r] + h[r] + nadph[r] + tmd[r] -> h2o[r] + nadp[r] + tmdm1[r] '
		'HISPHEARGt'	'h[e] + hisphearg[e] <=> h[c] + hisphearg[c] '			'TMDM1itr'	'tmdm1[r] <=> tmdm1[c] '
		'HISPROLYSr'	'2 h2o[c] + hisprolys[c] <=> lys_L[c] + his_L[c] + pro_L[c] '			'TMDM3OATt'	'cl[e] + tmdm3[c] <=> cl[c] + tmdm3[e] '
		'HISPROLYSt'	'h[e] + hisprolys[e] <=> h[c] + hisprolys[c] '			'TMDM3hr'	'o2[r] + h[r] + nadph[r] + tmd[r] -> h2o[r] + nadp[r] + tmdm3[r] '
		'HISTRPHISr'	'2 h2o[c] + histrphis[c] <=> 2 his_L[c] + trp_L[c] '			'TMDM3itr'	'tmdm3[c] <=> tmdm3[r] '
		'HISTRPHISt'	'h[e] + histrphis[e] <=> h[c] + histrphis[c] '			'TMDM5OATt'	'cl[e] + tmdm5[c] <=> cl[c] + tmdm5[e] '
		'HIShPTtc'	'h[l] + his_L[l] -> h[c] + his_L[c] '			'TMDM5hr'	'o2[r] + tmdm1[r] -> h2o[r] + h[r] + tmdm5[r] '
		'HMGCOARc'	'2 h[c] + 2 nadph[c] + hmgcoa[c] -> 2 nadp[c] + coa[c] + mev_R[c] '			'TMDM5itr'	'tmdm5[c] <=> tmdm5[r] '
		'HMGCOARr'	'2 h[r] + 2 nadph[r] + hmgcoa[r] -> 2 nadp[r] + coa[r] + mev_R[r] '			'TMDOATPtsc'	'hco3[c] + tmd[e] <=> hco3[e] + tmd[c] '
		'HMR_0001'	'M01570[e] -> 77243 M02956[e] + M01569[e] '			'TMDOATtev'	'cl[e] + tmd[c] <=> cl[c] + tmd[e] '
		'HMR_0004'	'M00503[e] -> M00503[c] '			'TMDOATthc'	'akg[c] + na1[e] + tmd[e] <=> na1[c] + akg[e] + tmd[c] '
		'HMR_0005'	'h2o[c] + M00503[c] -> glyc[c] + HC02065[c] '			'TMDitr'	'tmd[c] <=> tmd[r] '
		'HMR_0006'	'M03147[e] -> 10385 tag_hs[e] + M03146[e] '			'TMDtd'	'tmd[e] <=> tmd[c] '
		'HMR_0007'	'h2o[e] + tag_hs[e] -> M00241[e] + M01820[e] '			'TOLBUTAMIDEte'	'tolbutamide[e] <=> tolbutamide[c] '
		'HMR_0009'	'M00510[e] -> M00510[c] '			'TRIPVShc'	'2 o2[r] + 2 h[r] + 2 nadph[r] + pvs[r] -> 2 nadp[r] + h2o2[r] + tripvs[r] '
		'HMR_0010'	'h2o[c] + M00510[c] -> glyc[c] + HC02065[c] '			'TRIPVSitr'	'tripvs[r] <=> tripvs[c] '
		'HMR_0011'	'0.5 M01807[e] + 0.5 M01820[e] -> M01819[e] '			'TRIPVSteb'	'h2o[c] + atp[c] + tripvs[c] -> h[c] + adp[c] + pi[c] + tripvs[e] '
		'HMR_0012'	'M01819[e] -> 0.0001 adrn[e] + 0.0082 arachd[e] + 0.0001 arach[e] + 0.0001 clpnd[e] + 0.0041 crvnc[e] + 0.0001 dcsptn1[e] + 0.002 dlnlcg[e] + 0.0001 eicostet[e] + 0.0001 elaid[e] + 0.3015 hdca[e] + 0.0522 hdcea[e] + 0.0001 hexc[e] + 0.0001 hpdca[e] + 0.0001 lgnc[e] + 0.0001 lneldc[e] + 0.1535 lnlc[e] + 0.0092 lnlnca[e] + 0.0001 lnlncg[e] + 0.0001 nrvnc[e] + 0.046 ocdca[e] + 0.3837 ocdcea[e] + 0.0…			'TRIPVStev'	'tripvs[c] <=> tripvs[e] '
		'HMR_0013'	'M02048[e] -> 20 chsterol[e] + 160 xolest2_hs[e] + M02047[e] '			'TRPALAPROr'	'2 h2o[c] + trpalapro[c] <=> ala_L[c] + trp_L[c] + pro_L[c] '
		'HMR_0014'	'M02353[e] -> 680 chsterol[e] + 1515 xolest2_hs[e] + M02352[e] '			'TRPALAPROt'	'h[e] + trpalapro[e] <=> h[c] + trpalapro[c] '
		'HMR_0024'	'M02757[n] + M01816[n] -> M01268[n] '			'TRPARGALAr'	'2 h2o[c] + trpargala[c] <=> ala_L[c] + arg_L[c] + trp_L[c] '
		'HMR_0025'	'M01268[n] -> M01268[c] '			'TRPARGALAt'	'h[e] + trpargala[e] <=> h[c] + trpargala[c] '
		'HMR_0026'	'M01268[c] -> M01268[r] '			'TRPASPASPr'	'2 h2o[c] + trpaspasp[c] <=> 2 asp_L[c] + trp_L[c] '
		'HMR_0027'	'M01268[c] -> M01268[m] '			'TRPASPASPt'	'h[e] + trpaspasp[e] <=> h[c] + trpaspasp[c] '
		'HMR_0028'	'M01268[c] -> M01268[x] '			'TRPGLNGLNr'	'2 h2o[c] + trpglngln[c] <=> 2 gln_L[c] + trp_L[c] '
		'HMR_0029'	'M01268[c] -> M01268[e] '			'TRPGLNGLNt'	'h[e] + trpglngln[e] <=> h[c] + trpglngln[c] '
		'HMR_0030'	'M01268[c] -> M01268[n] '			'TRPGLUGLYr'	'2 h2o[c] + trpglugly[c] <=> glu_L[c] + gly[c] + trp_L[c] '
		'HMR_0031'	'0.0024 ak2gchol_hs[c] + 0.0008 dak2gpe_hs[c] + 0.0016 pail_hs[c] + 0.19 dag_hs[c] + 0.0092 pchol_hs[c] + 0.0034 pe_hs[c] + 0.005 chsterol[c] + 0.0006 lpchol_hs[c] + 0.0002 ps_hs[c] + 0.0004 sphmyln_hs[c] + 0.34 xolest2_hs[c] + 0.005 HC02065[c] + 0.44 M02958[c] + 0.0014 M00511[c] -> M02392[c] '			'TRPGLUGLYt'	'h[e] + trpglugly[e] <=> h[c] + trpglugly[c] '
		'HMR_0032'	'M02392[c] -> 0.0024 ak2gchol_hs[c] + 0.0008 dak2gpe_hs[c] + 0.0016 pail_hs[c] + 0.19 dag_hs[c] + 0.0092 pchol_hs[c] + 0.0034 pe_hs[c] + 0.005 chsterol[c] + 0.0006 lpchol_hs[c] + 0.0002 ps_hs[c] + 0.0004 sphmyln_hs[c] + 0.34 xolest2_hs[c] + 0.005 HC02065[c] + 0.44 M02958[c] + 0.0014 M00511[c] '			'TRPGLULEUr'	'2 h2o[c] + trpgluleu[c] <=> glu_L[c] + leu_L[c] + trp_L[c] '
		'HMR_0462'	'lpchol_hs[c] <=> lpchol_hs[r] '			'TRPGLULEUt'	'h[e] + trpgluleu[e] <=> h[c] + trpgluleu[c] '
		'HMR_0463'	'h2o[r] + pchol_hs[r] -> lpchol_hs[r] + HC02066[r] '			'TRPGLUPROr'	'2 h2o[c] + trpglupro[c] <=> glu_L[c] + trp_L[c] + pro_L[c] '
		'HMR_0468'	'cdpchol[c] + HC02085[c] -> cmp[c] + HC02080[c] '			'TRPGLUPROt'	'h[e] + trpglupro[e] <=> h[c] + trpglupro[c] '
		'HMR_0470'	'h2o[c] + atp[c] + HC02080[c] -> h[c] + adp[c] + pi[c] + HC02080[e] '			'TRPGLUTYRr'	'2 h2o[c] + trpglutyr[c] <=> glu_L[c] + tyr_L[c] + trp_L[c] '
		'HMR_0477'	'0.25 pchol_hs[e] + 0.25 pe_hs[e] + 0.5 HC02080[e] -> M02740[e] '			'TRPGLUTYRt'	'h[e] + trpglutyr[e] <=> h[c] + trpglutyr[c] '
		'HMR_0484'	'h2o[c] + M01429[c] <=> 2 h[c] + cmp[c] + glyc3p[c] '			'TRPGLYASPr'	'2 h2o[c] + trpglyasp[c] <=> asp_L[c] + gly[c] + trp_L[c] '
		'HMR_0486'	'ddcacoa[c] + glyc3p[c] -> coa[c] + M00484[c] '			'TRPGLYASPt'	'h[e] + trpglyasp[e] <=> h[c] + trpglyasp[c] '
		'HMR_0487'	'glyc3p[c] + M03050[c] -> coa[c] + M00502[c] '			'TRPGLYLEUr'	'trp_L[c] + glyleu[c] <=> h2o[c] + trpglyleu[c] '
		'HMR_0488'	'tdcoa[c] + glyc3p[c] -> coa[c] + M00493[c] '			'TRPGLYLEUt'	'h[e] + trpglyleu[e] <=> h[c] + trpglyleu[c] '
		'HMR_0489'	'glyc3p[c] + M00129[c] -> coa[c] + M00471[c] '			'TRPGLYPHEr'	'trp_L[c] + glyphe[c] <=> h2o[c] + trpglyphe[c] '
		'HMR_0490'	'2 h[c] + glyc3p[c] + HC10784[c] -> coa[c] + M00463[c] '			'TRPGLYPHEt'	'h[e] + trpglyphe[e] <=> h[c] + trpglyphe[c] '
		'HMR_0491'	'glyc3p[c] + M01141[c] -> coa[c] + M00454[c] '			'TRPGLYVALr'	'2 h2o[c] + trpglyval[c] <=> gly[c] + trp_L[c] + val_L[c] '
		'HMR_0492'	'ptdcacoa[c] + glyc3p[c] -> coa[c] + M00498[c] '			'TRPGLYVALt'	'h[e] + trpglyval[e] <=> h[c] + trpglyval[c] '
		'HMR_0495'	'glyc3p[c] + M01191[c] -> coa[c] + M00461[c] '			'TRPHISMETr'	'2 h2o[c] + trphismet[c] <=> met_L[c] + his_L[c] + trp_L[c] '
		'HMR_0496'	'hpdcacoa[c] + glyc3p[c] -> coa[c] + M00481[c] '			'TRPHISMETt'	'h[e] + trphismet[e] <=> h[c] + trphismet[c] '
		'HMR_0497'	'glyc3p[c] + M00004[c] -> coa[c] + M00438[c] '			'TRPILELYSr'	'2 h2o[c] + trpilelys[c] <=> lys_L[c] + ile_L[c] + trp_L[c] '
		'HMR_0498'	'glyc3p[c] + M01237[c] -> coa[c] + M00469[c] '			'TRPILELYSt'	'h[e] + trpilelys[e] <=> h[c] + trpilelys[c] '
		'HMR_0500'	'glyc3p[c] + M00020[c] -> coa[c] + M00448[c] '			'TRPILETRPr'	'2 h2o[c] + trpiletrp[c] <=> ile_L[c] + 2 trp_L[c] '
		'HMR_0501'	'glyc3p[c] + vacccoa[c] -> coa[c] + M00474[c] '			'TRPILETRPt'	'h[e] + trpiletrp[e] <=> h[c] + trpiletrp[c] '
		'HMR_0503'	'glyc3p[c] + M00127[c] -> coa[c] + M00470[c] '			'TRPLEUVALr'	'2 h2o[c] + trpleuval[c] <=> leu_L[c] + trp_L[c] + val_L[c] '
		'HMR_0504'	'glyc3p[c] + M00116[c] -> coa[c] + M00462[c] '			'TRPLEUVALt'	'h[e] + trpleuval[e] <=> h[c] + trpleuval[c] '
		'HMR_0505'	'lneldccoa[c] + glyc3p[c] -> coa[c] + M00458[c] '			'TRPLYSr'	'h2o[c] + trplys[c] <=> lys_L[c] + trp_L[c] '
		'HMR_0506'	'glyc3p[c] + M02612[c] -> coa[c] + M00494[c] '			'TRPLYSt'	'h[e] + trplys[e] <=> h[c] + trplys[c] '
		'HMR_0507'	'arachcoa[c] + glyc3p[c] -> coa[c] + M00478[c] '			'TRPMETARGr'	'2 h2o[c] + trpmetarg[c] <=> arg_L[c] + met_L[c] + trp_L[c] '
		'HMR_0508'	'glyc3p[c] + M00018[c] -> coa[c] + M00447[c] '			'TRPMETARGt'	'h[e] + trpmetarg[e] <=> h[c] + trpmetarg[c] '
		'HMR_0509'	'glyc3p[c] + CE5151[c] -> coa[c] + M00442[c] '			'TRPMETVALr'	'2 h2o[c] + trpmetval[c] <=> met_L[c] + trp_L[c] + val_L[c] '
		'HMR_0510'	'glyc3p[c] + M01236[c] -> coa[c] + M00468[c] '			'TRPMETVALt'	'h[e] + trpmetval[e] <=> h[c] + trpmetval[c] '
		'HMR_0511'	'glyc3p[c] + M00123[c] -> coa[c] + M00465[c] '			'TRPPHEr'	'h2o[c] + trpphe[c] <=> trp_L[c] + phe_L[c] '
		'HMR_0512'	'glyc3p[c] + M00101[c] -> coa[c] + M00453[c] '			'TRPPHEt'	'h[e] + trpphe[e] <=> h[c] + trpphe[c] '
		'HMR_0513'	'glyc3p[c] + M02052[c] -> coa[c] + M00480[c] '			'TRPPROGLYr'	'trp_L[c] + progly[c] <=> h2o[c] + h[c] + trpprogly[c] '
		'HMR_0514'	'glyc3p[c] + docoscoa[c] -> coa[c] + M00477[c] '			'TRPPROGLYt'	'h[e] + trpprogly[e] <=> h[c] + trpprogly[c] '
		'HMR_0515'	'glyc3p[c] + CE5155[c] -> coa[c] + M00446[c] '			'TRPPROLEUr'	'2 h2o[c] + trpproleu[c] <=> leu_L[c] + trp_L[c] + pro_L[c] '
		'HMR_0516'	'glyc3p[c] + M00006[c] -> coa[c] + M00441[c] '			'TRPPROLEUt'	'h[e] + trpproleu[e] <=> h[c] + trpproleu[c] '
		'HMR_0517'	'glyc3p[c] + M03047[c] -> coa[c] + M00501[c] '			'TRPPROVALr'	'2 h2o[c] + trpproval[c] <=> trp_L[c] + pro_L[c] + val_L[c] '
		'HMR_0518'	'ttccoa[c] + glyc3p[c] -> coa[c] + M00500[c] '			'TRPPROVALt'	'h[e] + trpproval[e] <=> h[c] + trpproval[c] '
		'HMR_0519'	'nrvnccoa[c] + glyc3p[c] -> coa[c] + M00449[c] '			'TRPSERTYRr'	'2 h2o[c] + trpsertyr[c] <=> ser_L[c] + tyr_L[c] + trp_L[c] '
		'HMR_0520'	'hexccoa[c] + glyc3p[c] -> coa[c] + M00482[c] '			'TRPSERTYRt'	'h[e] + trpsertyr[e] <=> h[c] + trpsertyr[c] '
		'HMR_0521'	'glyc3p[c] + M02112[c] -> coa[c] + M00483[c] '			'TRPTHRGLUr'	'2 h2o[c] + trpthrglu[c] <=> glu_L[c] + thr_L[c] + trp_L[c] '
		'HMR_0522'	'lnlncacoa[c] + glyc3p[c] -> coa[c] + M00492[c] '			'TRPTHRGLUt'	'h[e] + trpthrglu[e] <=> h[c] + trpthrglu[c] '
		'HMR_0523'	'strdnccoa[c] + glyc3p[c] -> coa[c] + M00457[c] '			'TRPTHRILEr'	'2 h2o[c] + trpthrile[c] <=> thr_L[c] + ile_L[c] + trp_L[c] '
		'HMR_0524'	'eicostetcoa[c] + glyc3p[c] -> coa[c] + M00464[c] '			'TRPTHRILEt'	'h[e] + trpthrile[e] <=> h[c] + trpthrile[c] '
		'HMR_0525'	'tmndnccoa[c] + glyc3p[c] -> coa[c] + M00452[c] '			'TRPTHRTYRr'	'2 h2o[c] + trpthrtyr[c] <=> thr_L[c] + tyr_L[c] + trp_L[c] '
		'HMR_0526'	'clpndcoa[c] + glyc3p[c] -> coa[c] + M00459[c] '			'TRPTHRTYRt'	'h[e] + trpthrtyr[e] <=> h[c] + trpthrtyr[c] '
		'HMR_0527'	'tetpent3coa[c] + glyc3p[c] -> coa[c] + M00466[c] '			'TRPTYRGLNr'	'2 h2o[c] + trptyrgln[c] <=> gln_L[c] + tyr_L[c] + trp_L[c] '
		'HMR_0528'	'tethex3coa[c] + glyc3p[c] -> coa[c] + M00455[c] '			'TRPTYRGLNt'	'h[e] + trptyrgln[e] <=> h[c] + trptyrgln[c] '
		'HMR_0529'	'c226coa[c] + glyc3p[c] -> coa[c] + M00450[c] '			'TRPTYRTYRr'	'2 h2o[c] + trptyrtyr[c] <=> 2 tyr_L[c] + trp_L[c] '
		'HMR_0530'	'glyc3p[c] + M00012[c] -> coa[c] + M00439[c] '			'TRPTYRTYRt'	'h[e] + trptyrtyr[e] <=> h[c] + trptyrtyr[c] '
		'HMR_0531'	'glyc3p[c] + M00343[c] -> coa[c] + M00444[c] '			'TRPVALASPr'	'2 h2o[c] + trpvalasp[c] <=> asp_L[c] + trp_L[c] + val_L[c] '
		'HMR_0532'	'glyc3p[c] + CE4854[c] -> coa[c] + M00436[c] '			'TRPVALASPt'	'h[e] + trpvalasp[e] <=> h[c] + trpvalasp[c] '
		'HMR_0533'	'glyc3p[c] + CE4855[c] -> coa[c] + M00443[c] '			'TSACGLUCtev'	'h2o[c] + atp[c] + tsacmgluc[c] -> h[c] + adp[c] + pi[c] + tsacmgluc[e] '
		'HMR_0535'	'lnlncgcoa[c] + glyc3p[c] -> coa[c] + M00479[c] '			'TSACMGLUChr'	'udpglcur[r] + thsacmp[r] -> h[r] + udp[r] + tsacmgluc[r] '
		'HMR_0536'	'dlnlcgcoa[c] + glyc3p[c] -> coa[c] + M00476[c] '			'TSACMGLUCitr'	'tsacmgluc[c] <=> tsacmgluc[r] '
		'HMR_0538'	'adrncoa[c] + glyc3p[c] -> coa[c] + M00460[c] '			'TSACMSULhc'	'paps[c] + thsacmp[c] -> h[c] + pap[c] + tsacmsul[c] '
		'HMR_0539'	'tettet6coa[c] + glyc3p[c] -> coa[c] + M00467[c] '			'TSACMSULtev'	'h2o[c] + atp[c] + tsacmsul[c] -> h[c] + adp[c] + pi[c] + tsacmsul[e] '
		'HMR_0540'	'tetpent6coa[c] + glyc3p[c] -> coa[c] + M00456[c] '			'TYRALAPHEr'	'2 h2o[c] + tyralaphe[c] <=> ala_L[c] + tyr_L[c] + phe_L[c] '
		'HMR_0541'	'dcsptn1coa[c] + glyc3p[c] -> coa[c] + M00451[c] '			'TYRALAPHEt'	'h[e] + tyralaphe[e] <=> h[c] + tyralaphe[c] '
		'HMR_0542'	'glyc3p[c] + CE4843[c] -> coa[c] + M00440[c] '			'TYRALAr'	'h2o[c] + tyrala[c] <=> ala_L[c] + tyr_L[c] '
		'HMR_0543'	'glyc3p[c] + M00023[c] -> coa[c] + M00445[c] '			'TYRALAt'	'h[e] + tyrala[e] <=> h[c] + tyrala[c] '
		'HMR_0544'	'glyc3p[c] + CE4847[c] -> 6 h[c] + coa[c] + M00437[c] '			'TYRARGGLUr'	'2 h2o[c] + tyrargglu[c] <=> glu_L[c] + arg_L[c] + tyr_L[c] '
		'HMR_0545'	'0.0008 adrncoa[c] + 0.0001 arachcoa[c] + 0.0544 arachdcoa[c] + 0.27 pmtcoa[c] + 0.0001 hdcoa[c] + 0.0174 tdcoa[c] + 0.0031 lnlncacoa[c] + 0.0048 lnlncgcoa[c] + 0.0024 strdnccoa[c] + 0.0091 dlnlcgcoa[c] + 0.0068 tmndnccoa[c] + 0.16 lnlccoa[c] + 0.0053 clpndcoa[c] + 0.0008 dcsptn1coa[c] + 0.0268 c226coa[c] + 0.118 stcoa[c] + 0.2632 odecoa[c] + 0.0001 lneldccoa[c] + 0.0001 nrvnccoa[c] + 0.0001 ttcc…			'TYRARGGLUt'	'h[e] + tyrargglu[e] <=> h[c] + tyrargglu[c] '
		'HMR_0546'	'0.0032 adrncoa[c] + 0.0001 arachcoa[c] + 0.0521 arachdcoa[c] + 0.12 pmtcoa[c] + 0.0001 hdcoa[c] + 0.0024 tdcoa[c] + 0.0119 lnlncacoa[c] + 0.003 lnlncgcoa[c] + 0.0025 strdnccoa[c] + 0.0023 dlnlcgcoa[c] + 0.0003 tmndnccoa[c] + 0.281 lnlccoa[c] + 0.0018 clpndcoa[c] + 0.0016 dcsptn1coa[c] + 0.0081 c226coa[c] + 0.0384 stcoa[c] + 0.4226 odecoa[c] + 0.0001 lneldccoa[c] + 0.0001 nrvnccoa[c] + 0.0001 ttc…			'TYRARGSERr'	'2 h2o[c] + tyrargser[c] <=> ser_L[c] + arg_L[c] + tyr_L[c] '
		'HMR_0547'	'0.0022 adrncoa[c] + 0.0001 arachcoa[c] + 0.0264 arachdcoa[c] + 0.0849 pmtcoa[c] + 0.0001 hdcoa[c] + 0.003 tdcoa[c] + 0.0023 lnlncacoa[c] + 0.0081 lnlncgcoa[c] + 0.0026 strdnccoa[c] + 0.0141 dlnlcgcoa[c] + 0.0035 tmndnccoa[c] + 0.278 lnlccoa[c] + 0.0038 clpndcoa[c] + 0.0011 dcsptn1coa[c] + 0.0221 c226coa[c] + 0.0584 stcoa[c] + 0.4519 odecoa[c] + 0.0001 lneldccoa[c] + 0.0001 nrvnccoa[c] + 0.0001 t…			'TYRARGSERt'	'h[e] + tyrargser[e] <=> h[c] + tyrargser[c] '
		'HMR_0548'	'0.0011 adrncoa[c] + 0.0005 arachcoa[c] + 0.0709 arachdcoa[c] + 0.2781 pmtcoa[c] + 0.0005 hdcoa[c] + 0.0054 tdcoa[c] + 0.0047 lnlncacoa[c] + 0.0036 lnlncgcoa[c] + 0.0026 strdnccoa[c] + 0.0228 dlnlcgcoa[c] + 0.0109 tmndnccoa[c] + 0.2479 lnlccoa[c] + 0.0056 clpndcoa[c] + 0.0039 dcsptn1coa[c] + 0.0252 c226coa[c] + 0.1271 stcoa[c] + 0.1143 odecoa[c] + 0.0005 lneldccoa[c] + 0.0005 nrvnccoa[c] + 0.0005…			'TYRASPARGr'	'2 h2o[c] + tyrasparg[c] <=> asp_L[c] + arg_L[c] + tyr_L[c] '
		'HMR_0549'	'0.0007 adrncoa[c] + 0.0005 arachcoa[c] + 0.2125 arachdcoa[c] + 0.1243 pmtcoa[c] + 0.0005 hdcoa[c] + 0.0319 tdcoa[c] + 0.0166 lnlncacoa[c] + 0.0011 lnlncgcoa[c] + 0.0025 strdnccoa[c] + 0.0411 dlnlcgcoa[c] + 0.0221 tmndnccoa[c] + 0.1312 lnlccoa[c] + 0.0067 clpndcoa[c] + 0.0052 dcsptn1coa[c] + 0.0459 c226coa[c] + 0.1983 stcoa[c] + 0.0619 odecoa[c] + 0.0005 lneldccoa[c] + 0.0005 nrvnccoa[c] + 0.0005…			'TYRASPARGt'	'h[e] + tyrasparg[e] <=> h[c] + tyrasparg[c] '
		'HMR_0550'	'0.0043 adrncoa[c] + 0.0005 arachcoa[c] + 0.2005 arachdcoa[c] + 0.0337 pmtcoa[c] + 0.0005 hdcoa[c] + 0.0055 tdcoa[c] + 0.0035 lnlncacoa[c] + 0.0011 lnlncgcoa[c] + 0.0025 strdnccoa[c] + 0.0089 dlnlcgcoa[c] + 0.0286 tmndnccoa[c] + 0.0177 lnlccoa[c] + 0.0329 clpndcoa[c] + 0.0055 dcsptn1coa[c] + 0.0931 c226coa[c] + 0.4731 stcoa[c] + 0.0323 odecoa[c] + 0.0005 lneldccoa[c] + 0.0005 nrvnccoa[c] + 0.0005…			'TYRCYSGLYr'	'2 h2o[c] + tyrcysgly[c] <=> cys_L[c] + gly[c] + tyr_L[c] '
		'HMR_0551'	'0.0031 adrncoa[c] + 0.0005 arachcoa[c] + 0.2118 arachdcoa[c] + 0.0678 pmtcoa[c] + 0.0005 hdcoa[c] + 0.0056 tdcoa[c] + 0.0019 lnlncacoa[c] + 0.0012 lnlncgcoa[c] + 0.0027 strdnccoa[c] + 0.0228 dlnlcgcoa[c] + 0.0043 tmndnccoa[c] + 0.0678 lnlccoa[c] + 0.0101 clpndcoa[c] + 0.0124 dcsptn1coa[c] + 0.0269 c226coa[c] + 0.3553 stcoa[c] + 0.136 odecoa[c] + 0.0005 lneldccoa[c] + 0.0005 nrvnccoa[c] + 0.0005 …			'TYRCYSGLYt'	'h[e] + tyrcysgly[e] <=> h[c] + tyrcysgly[c] '
		'HMR_0552'	'0.002 adrncoa[c] + 0.002 arachcoa[c] + 0.0136 arachdcoa[c] + 0.557 pmtcoa[c] + 0.002 hdcoa[c] + 0.011 tdcoa[c] + 0.0075 lnlncacoa[c] + 0.002 lnlncgcoa[c] + 0.002 strdnccoa[c] + 0.002 dlnlcgcoa[c] + 0.0068 tmndnccoa[c] + 0.025 lnlccoa[c] + 0.002 clpndcoa[c] + 0.002 dcsptn1coa[c] + 0.003 c226coa[c] + 0.138 stcoa[c] + 0.061 odecoa[c] + 0.002 lneldccoa[c] + 0.002 nrvnccoa[c] + 0.002 ttccoa[c] + 0.00…			'TYRCYSTHRr'	'2 h2o[c] + tyrcysthr[c] <=> cys_L[c] + thr_L[c] + tyr_L[c] '
		'HMR_0553'	'0.0032 adrncoa[c] + 0.0001 arachcoa[c] + 0.0521 arachdcoa[c] + 0.12 pmtcoa[c] + 0.0001 hdcoa[c] + 0.0024 tdcoa[c] + 0.0119 lnlncacoa[c] + 0.003 lnlncgcoa[c] + 0.0025 strdnccoa[c] + 0.0023 dlnlcgcoa[c] + 0.0003 tmndnccoa[c] + 0.281 lnlccoa[c] + 0.0018 clpndcoa[c] + 0.0016 dcsptn1coa[c] + 0.0081 c226coa[c] + 0.0384 stcoa[c] + 0.4226 odecoa[c] + 0.0001 lneldccoa[c] + 0.0001 nrvnccoa[c] + 0.0001 ttc…			'TYRCYSTHRt'	'h[e] + tyrcysthr[e] <=> h[c] + tyrcysthr[c] '
		'HMR_0555'	'0.64 HC02029[c] + 0.0001 HC02030[c] + 0.082 HC02031[c] + 0.122 HC02032[c] + 0.0741 HC02033[c] + 0.0024 HC02036[c] + 0.0001 M00484[c] + 0.0001 M00502[c] + 0.0096 M00493[c] + 0.0001 M00471[c] + 0.0001 M00463[c] + 0.0001 M00454[c] + 0.0001 M00498[c] + 0.0286 M00461[c] + 0.0001 M00481[c] + 0.0001 M00438[c] + 0.0001 M00469[c] + 0.0001 M00448[c] + 0.0208 M00474[c] + 0.0001 M00470[c] + 0.0001 M00462[c]…			'TYRGLUr'	'h2o[c] + tyrglu[c] <=> glu_L[c] + tyr_L[c] '
		'HMR_0556'	'0.2781 HC02029[c] + 0.0005 HC02030[c] + 0.1271 HC02031[c] + 0.1143 HC02032[c] + 0.2479 HC02033[c] + 0.0709 HC02036[c] + 0.0005 M00484[c] + 0.0005 M00502[c] + 0.0054 M00493[c] + 0.0005 M00471[c] + 0.0005 M00463[c] + 0.0005 M00454[c] + 0.0005 M00498[c] + 0.0105 M00461[c] + 0.0005 M00481[c] + 0.0005 M00438[c] + 0.0005 M00469[c] + 0.0005 M00448[c] + 0.0271 M00474[c] + 0.0005 M00470[c] + 0.0005 M0046…			'TYRGLUt'	'h[e] + tyrglu[e] <=> h[c] + tyrglu[c] '
		'HMR_0557'	'0.1243 HC02029[c] + 0.0005 HC02030[c] + 0.1983 HC02031[c] + 0.0619 HC02032[c] + 0.1312 HC02033[c] + 0.2125 HC02036[c] + 0.0005 M00484[c] + 0.0005 M00502[c] + 0.0319 M00493[c] + 0.0005 M00471[c] + 0.0005 M00463[c] + 0.0005 M00454[c] + 0.0005 M00498[c] + 0.0327 M00461[c] + 0.0005 M00481[c] + 0.0005 M00438[c] + 0.0005 M00469[c] + 0.0005 M00448[c] + 0.0285 M00474[c] + 0.0005 M00470[c] + 0.0005 M0046…			'TYRLEUARGr'	'2 h2o[c] + tyrleuarg[c] <=> arg_L[c] + tyr_L[c] + leu_L[c] '
		'HMR_0558'	'0.0337 HC02029[c] + 0.0005 HC02030[c] + 0.4731 HC02031[c] + 0.0323 HC02032[c] + 0.0177 HC02033[c] + 0.2005 HC02036[c] + 0.0005 M00484[c] + 0.0005 M00502[c] + 0.0055 M00493[c] + 0.0005 M00471[c] + 0.0005 M00463[c] + 0.0005 M00454[c] + 0.0005 M00498[c] + 0.0058 M00461[c] + 0.0005 M00481[c] + 0.0005 M00438[c] + 0.0005 M00469[c] + 0.0005 M00448[c] + 0.0131 M00474[c] + 0.0005 M00470[c] + 0.0005 M0046…			'TYRLEUARGt'	'h[e] + tyrleuarg[e] <=> h[c] + tyrleuarg[c] '
		'HMR_0559'	'0.0678 HC02029[c] + 0.0005 HC02030[c] + 0.3553 HC02031[c] + 0.136 HC02032[c] + 0.0678 HC02033[c] + 0.2118 HC02036[c] + 0.0005 M00484[c] + 0.0005 M00502[c] + 0.0056 M00493[c] + 0.0005 M00471[c] + 0.0005 M00463[c] + 0.0005 M00454[c] + 0.0005 M00498[c] + 0.0053 M00461[c] + 0.0005 M00481[c] + 0.0005 M00438[c] + 0.0005 M00469[c] + 0.0005 M00448[c] + 0.0266 M00474[c] + 0.0005 M00470[c] + 0.0005 M00462…			'TYRPHETYRr'	'2 h2o[c] + tyrphetyr[c] <=> 2 tyr_L[c] + phe_L[c] '
		'HMR_0560'	'0.557 HC02029[c] + 0.002 HC02030[c] + 0.138 HC02031[c] + 0.061 HC02032[c] + 0.025 HC02033[c] + 0.0136 HC02036[c] + 0.002 M00484[c] + 0.002 M00502[c] + 0.011 M00493[c] + 0.002 M00471[c] + 0.002 M00463[c] + 0.002 M00454[c] + 0.002 M00498[c] + 0.0358 M00461[c] + 0.002 M00481[c] + 0.002 M00438[c] + 0.002 M00469[c] + 0.002 M00448[c] + 0.0453 M00474[c] + 0.002 M00470[c] + 0.002 M00462[c] + 0.002 M0045…			'TYRPHETYRt'	'h[e] + tyrphetyr[e] <=> h[c] + tyrphetyr[c] '
		'HMR_0561'	'0.12 HC02029[c] + 0.0001 HC02030[c] + 0.0384 HC02031[c] + 0.4226 HC02032[c] + 0.281 HC02033[c] + 0.0521 HC02036[c] + 0.0001 M00484[c] + 0.0001 M00502[c] + 0.0024 M00493[c] + 0.0001 M00471[c] + 0.0001 M00463[c] + 0.0001 M00454[c] + 0.0001 M00498[c] + 0.0229 M00461[c] + 0.0001 M00481[c] + 0.0001 M00438[c] + 0.0001 M00469[c] + 0.0001 M00448[c] + 0.0217 M00474[c] + 0.0001 M00470[c] + 0.0001 M00462[c…			'TYRTHRr'	'h2o[c] + tyrthr[c] <=> thr_L[c] + tyr_L[c] '
		'HMR_0578'	'HC02089[c] -> HC02089[m] '			'TYRTHRt'	'h[e] + tyrthr[e] <=> h[c] + tyrthr[c] '
		'HMR_0579'	'glyc3p[m] + HC02089[m] -> coa[m] + HC02091[m] '			'TYRTRPPHEr'	'2 h2o[c] + tyrtrpphe[c] <=> tyr_L[c] + trp_L[c] + phe_L[c] '
		'HMR_0580'	'HC02089[m] + HC02091[m] -> coa[m] + HC02093[m] '			'TYRTRPPHEt'	'h[e] + tyrtrpphe[e] <=> h[c] + tyrtrpphe[c] '
[truncated: 2,897 more rows]

## Sheet: Rxn_fluxes_for_E_model
Metabolites reaction flux'	Meatbolite Name	'Rate'	'LB'	'UB'		Fluxes representing uptake and secretion rates calculated for model E from mass spec data
[truncated: 41 more rows]

[truncated: 3 more sheets: Rxn_fluxes_for_O_model, Rxn_fluxes_for_A_model, Core_rxns_all_models]
